# Supplementary material for: Specific gene-regulation networks during the pre-implantation development of the pig embryo as revealed by deep sequencing
Source: BMC Genomics. 2014 Jan 3;15(1):4. doi: 10.1186/1471-2164-15-4 (PMC3925986; doi:10.1186/1471-2164-15-4)
Supplement: Supplementary file 3 — Additional file 3: Table S2: Sample correlation. (XLSX 14 KB) [file 12864_2013_6998_MOESM3_ESM.xlsx]

## Sheet: Cor
		Pig_NM_oocyte	Pig_NM_1-cell	Pig_NM_2-cell	Pig_NM_4-cell	Pig_NM_8-cell	Pig_NM_morula	Pig_NM_ICMTE	Pig_NM_TE	Pig_SCNT_oocyte	Pig_SCNT_1-cell	Pig_SCNT_2-cell	Pig_SCNT_4-cell	Pig_SCNT_8-cell	Pig_SCNT_morula	Pig_SCNT_ICMTE	Pig_SCNT_TE
	Pig_NM_oocyte	1	0.915643	0.681908	0.284533	0.262136	0.172015	0.137498	0.125352	0.914366	0.83549	0.614193	0.68124	0.287321	0.161226	0.133798	0.13518
	Pig_NM_1-cell	0.915643	1	0.640979	0.243123	0.228404	0.156924	0.106686	0.100058	0.939962	0.96157	0.608079	0.663175	0.236193	0.117687	0.103943	0.0949817
	Pig_NM_2-cell	0.681908	0.640979	1	0.520731	0.517719	0.289189	0.249158	0.22207	0.612173	0.541866	0.83659	0.865321	0.493408	0.283429	0.23309	0.258902
	Pig_NM_4-cell	0.284533	0.243123	0.520731	1	0.927253	0.644098	0.584469	0.572065	0.233744	0.192641	0.497838	0.463846	0.848892	0.694274	0.511809	0.548908
	Pig_NM_8-cell	0.262136	0.228404	0.517719	0.927253	1	0.613884	0.539015	0.532428	0.221026	0.185879	0.564099	0.509282	0.825691	0.645382	0.486276	0.507183
	Pig_NM_morula	0.172015	0.156924	0.289189	0.644098	0.613884	1	0.843321	0.806703	0.164192	0.148064	0.351893	0.310533	0.835406	0.909362	0.804596	0.772982
	Pig_NM_ICMTE	0.137498	0.106686	0.249158	0.584468	0.539015	0.843321	1	0.911954	0.108583	0.0837312	0.245088	0.224406	0.726491	0.886752	0.931583	0.94093
	Pig_NM_TE	0.125352	0.100058	0.22207	0.572065	0.532428	0.806703	0.911954	1	0.0994174	0.0736835	0.217145	0.195574	0.728607	0.882053	0.890583	0.908888
	Pig_SCNT_oocyte	0.914366	0.939962	0.612174	0.233744	0.221026	0.164192	0.108583	0.0994174	1	0.899518	0.631508	0.684092	0.227716	0.113892	0.101217	0.0912851
	Pig_SCNT_1-cell	0.83549	0.96157	0.541866	0.192641	0.185879	0.148064	0.0837312	0.0736835	0.899518	1	0.572829	0.620349	0.189537	0.0871802	0.0774934	0.0646467
	Pig_SCNT_2-cell	0.614193	0.608079	0.83659	0.497838	0.564099	0.351893	0.245088	0.217145	0.631508	0.572829	1	0.982475	0.511851	0.273765	0.225586	0.226864
	Pig_SCNT_4-cell	0.68124	0.663175	0.865321	0.463846	0.509282	0.310533	0.224406	0.195574	0.684092	0.620349	0.982475	1	0.477257	0.251631	0.20778	0.214338
	Pig_SCNT_8-cell	0.287321	0.236193	0.493408	0.848892	0.825691	0.835406	0.726491	0.728607	0.227716	0.189537	0.511851	0.477257	1	0.868377	0.700703	0.699387
	Pig_SCNT_morula	0.161226	0.117687	0.283429	0.694274	0.645382	0.909362	0.886752	0.882053	0.113892	0.0871802	0.273765	0.251632	0.868377	1	0.872986	0.872045
	Pig_SCNT_ICMTE	0.133798	0.103943	0.23309	0.511809	0.486276	0.804596	0.931583	0.890583	0.101217	0.0774934	0.225586	0.20778	0.700703	0.872986	1	0.970419
	Pig_SCNT_TE	0.13518	0.0949817	0.258902	0.548908	0.507183	0.772982	0.94093	0.908888	0.0912851	0.0646467	0.226864	0.214338	0.699387	0.872045	0.970419	1
		Mouse_NM_oocyte	Mouse_NM_1-cell	Mouse_NM_2-cell	Mouse_NM_4-cell	Mouse_NM_8-cell	Mouse_NM_morula	Mouse_NM_ICMTE	Mouse_NM_TE
	Mouse_NM_oocyte	1	0.812886	0.238601	0.0790822	0.076456	0.0455932	0.0490323	0.0691691
	Mouse_NM_1-cell	0.812886	1	0.127584	0.0343297	0.0365403	0.0092358	0.0112829	0.0288616
	Mouse_NM_2-cell	0.238601	0.127584	1	0.812018	0.762545	0.755288	0.746741	0.700729
	Mouse_NM_4-cell	0.0790822	0.0343297	0.812018	1	0.972317	0.713282	0.677417	0.693481
	Mouse_NM_8-cell	0.076456	0.0365403	0.762545	0.972317	1	0.670285	0.634281	0.665501
	Mouse_NM_morula	0.0455932	0.0092358	0.755288	0.713282	0.670285	1	0.987221	0.837619
	Mouse_NM_ICMTE	0.0490323	0.0112829	0.746741	0.677417	0.634281	0.987221	1	0.854326
	Mouse_NM_TE	0.0691691	0.0288616	0.700729	0.693481	0.665501	0.837619	0.854326	1
