# Supplementary material for: Specific gene-regulation networks during the pre-implantation development of the pig embryo as revealed by deep sequencing
Source: BMC Genomics. 2014 Jan 3;15(1):4. doi: 10.1186/1471-2164-15-4 (PMC3925986; doi:10.1186/1471-2164-15-4)
Supplement: Supplementary file 4 — Additional file 4: Table S3: Identification of maternal deposition and zygotic gene activation. (XLS 836 KB) [file 12864_2013_6998_MOESM4_ESM.xls]

## Sheet: Mouse Pnm ICM shared expression
Gene Symbol	RPKM value of Morula (Mouse in vivo)	RPKM value of Blast (Mouse in vivo)	RPKM value of TE (Mouse in vivo)	RPKM value of Morula (Pig in vivo)	RPKM of Blast (Pig in vivo)	RPKM of TE (Pig in vivo)	ICM specific genes in Mouse or Pig ( Expressed, RPKM > 1 in morula)
Strn4	22.74	12.25	1.57	22.74	1.99	0.2	Shared between mouse and pig in vivo, Ms_Pnm_ICM_Shared
Gnas	9.89	22.48	5.11	9.89	43.02	10.27	Shared between mouse and pig in vivo, Ms_Pnm_ICM_Shared
Rbpms2	307.28	249.52	86.16	307.28	7.18	0.28	Shared between mouse and pig in vivo, Ms_Pnm_ICM_Shared
1110054O05Rik	41.95	29.68	10.25	41.95	4.45	0.04	Shared between mouse and pig in vivo, Ms_Pnm_ICM_Shared
Memo1	80.39	53.59	0.52	80.39	112.67	6.48	Shared between mouse and pig in vivo, Ms_Pnm_ICM_Shared
Sephs2	9.65	100.74	38.83	9.65	262.08	117.85	Shared between mouse and pig in vivo, Ms_Pnm_ICM_Shared
Usp19	13.44	7.85	0.66	13.44	2.67	0.38	Shared between mouse and pig in vivo, Ms_Pnm_ICM_Shared
Phlda1	21.59	72.87	2.1	21.59	6.21	0.15	Shared between mouse and pig in vivo, Ms_Pnm_ICM_Shared
Cdc45l	12.45	21.92	0.23	12.45	29.25	0.27	Shared between mouse and pig in vivo, Ms_Pnm_ICM_Shared
Acot13	31.21	27.58	0.48	31.21	90.41	0.42	Shared between mouse and pig in vivo, Ms_Pnm_ICM_Shared
BC027231	28.13	6.21	0.54	28.13	7.6	0.09	Shared between mouse and pig in vivo, Ms_Pnm_ICM_Shared
Krtcap2	180.96	106.76	46.29	180.96	145.66	66.71	Shared between mouse and pig in vivo, Ms_Pnm_ICM_Shared
Tmem86a	19.2	34.59	0.12	19.2	5034.79	2249.85	Shared between mouse and pig in vivo, Ms_Pnm_ICM_Shared
Asrgl1	4.23	7.17	0.02	4.23	351.13	140.17	Shared between mouse and pig in vivo, Ms_Pnm_ICM_Shared
Pdk3	15.24	25.82	0.06	15.24	4.56	0.17	Shared between mouse and pig in vivo, Ms_Pnm_ICM_Shared
Nudt2	12.91	81.66	0.61	12.91	107.85	36.86	Shared between mouse and pig in vivo, Ms_Pnm_ICM_Shared
Dll3	47.48	16.81	0.37	47.48	6.96	0.12	Shared between mouse and pig in vivo, Ms_Pnm_ICM_Shared
Dnajc7	5.06	4.58	0.06	5.06	24.8	0.17	Shared between mouse and pig in vivo, Ms_Pnm_ICM_Shared
Mrpl22	20.88	19.41	1.84	20.88	14.27	0.09	Shared between mouse and pig in vivo, Ms_Pnm_ICM_Shared
2310079N02Rik	6.14	10.52	0.1	6.14	118.91	19.03	Shared between mouse and pig in vivo, Ms_Pnm_ICM_Shared
Aldh9a1	8.94	17.93	4.81	8.94	72.5	0.45	Shared between mouse and pig in vivo, Ms_Pnm_ICM_Shared
2610002I17Rik	14.65	17.39	0.05	14.65	42.51	0.34	Shared between mouse and pig in vivo, Ms_Pnm_ICM_Shared
Nol11	11.63	8.66	0.22	11.63	2.71	0.22	Shared between mouse and pig in vivo, Ms_Pnm_ICM_Shared
Snrnp40	283.07	244.89	100.95	283.07	36.67	0.62	Shared between mouse and pig in vivo, Ms_Pnm_ICM_Shared
N6amt2	40.52	30.49	0.41	40.52	51.06	4.56	Shared between mouse and pig in vivo, Ms_Pnm_ICM_Shared
6530401N04Rik	18.42	155.37	61.28	18.42	85.12	0.08	Shared between mouse and pig in vivo, Ms_Pnm_ICM_Shared
6430527G18Rik	3.51	10.39	4.68	3.51	3.91	0.12	Shared between mouse and pig in vivo, Ms_Pnm_ICM_Shared
Akirin2	119.66	58.14	0.56	119.66	82.27	9.81	Shared between mouse and pig in vivo, Ms_Pnm_ICM_Shared
Ddx50	4.9	5.15	1	4.9	27.15	0.47	Shared between mouse and pig in vivo, Ms_Pnm_ICM_Shared
D10Wsu52e	46.18	21.59	10.18	46.18	3.4	0.16	Shared between mouse and pig in vivo, Ms_Pnm_ICM_Shared
Phf1	24.54	21.44	0.37	24.54	5.16	0.07	Shared between mouse and pig in vivo, Ms_Pnm_ICM_Shared
Sh3glb1	20.17	28.73	0.04	20.17	102.2	5.36	Shared between mouse and pig in vivo, Ms_Pnm_ICM_Shared
A830093I24Rik	30.3	8.36	0.04	30.3	50.65	1.02	Shared between mouse and pig in vivo, Ms_Pnm_ICM_Shared
Itpa	47.54	29.12	8.7	47.54	135.07	0.8	Shared between mouse and pig in vivo, Ms_Pnm_ICM_Shared
Elovl1	6.65	14.09	5.9	6.65	285.4	100.6	Shared between mouse and pig in vivo, Ms_Pnm_ICM_Shared
Poldip3	34.67	41.84	0.66	34.67	10.98	0.94	Shared between mouse and pig in vivo, Ms_Pnm_ICM_Shared
Plrg1	4.06	5.11	0.06	4.06	3.51	0.08	Shared between mouse and pig in vivo, Ms_Pnm_ICM_Shared
Rab10	577.06	102.83	44.84	577.06	552.96	188.31	Shared between mouse and pig in vivo, Ms_Pnm_ICM_Shared
Pmvk	4.56	98.61	35.93	4.56	62.1	0.25	Shared between mouse and pig in vivo, Ms_Pnm_ICM_Shared
Exosc5	373.58	178.19	76.69	373.58	71.07	13.06	Shared between mouse and pig in vivo, Ms_Pnm_ICM_Shared
Pygo2	37.68	48.42	14.19	37.68	6.39	0.17	Shared between mouse and pig in vivo, Ms_Pnm_ICM_Shared
Usp48	5.19	3.74	0.64	5.19	30.92	2.95	Shared between mouse and pig in vivo, Ms_Pnm_ICM_Shared
Pex3	17.99	15.19	5.16	17.99	28.88	0.26	Shared between mouse and pig in vivo, Ms_Pnm_ICM_Shared
Unc45a	3.76	5.12	0.26	3.76	20.33	0.79	Shared between mouse and pig in vivo, Ms_Pnm_ICM_Shared
Mrps7	893.74	797.24	349.75	893.74	186.43	63.32	Shared between mouse and pig in vivo, Ms_Pnm_ICM_Shared
Rfc4	71.09	61.97	23.13	71.09	81.06	0.28	Shared between mouse and pig in vivo, Ms_Pnm_ICM_Shared
Stx4a	32.24	49.5	9.97	32.24	10.95	0.2	Shared between mouse and pig in vivo, Ms_Pnm_ICM_Shared
Gdf3	13.04	8.04	0.08	13.04	28.65	0.16	Shared between mouse and pig in vivo, Ms_Pnm_ICM_Shared
Riok1	10.24	9.75	0.07	10.24	48.81	15.76	Shared between mouse and pig in vivo, Ms_Pnm_ICM_Shared
Ap2b1	6.92	13.09	6.05	6.92	101.42	24.78	Shared between mouse and pig in vivo, Ms_Pnm_ICM_Shared
Pigv	3.12	5.2	1.32	3.12	11.98	0.09	Shared between mouse and pig in vivo, Ms_Pnm_ICM_Shared
2310057J16Rik	4.69	56.07	16.7	4.69	63.11	8.9	Shared between mouse and pig in vivo, Ms_Pnm_ICM_Shared
Adck5	6.27	10.61	3.42	6.27	27.04	0.28	Shared between mouse and pig in vivo, Ms_Pnm_ICM_Shared
Ivns1abp	10.24	11.22	0.97	10.24	3.42	0.62	Shared between mouse and pig in vivo, Ms_Pnm_ICM_Shared
3110040N11Rik	40.39	18.69	0.39	40.39	133.12	64.36	Shared between mouse and pig in vivo, Ms_Pnm_ICM_Shared
Polr1b	13.02	3.67	0.09	13.02	7.79	0.05	Shared between mouse and pig in vivo, Ms_Pnm_ICM_Shared
Mrps22	91.01	98.7	17.97	91.01	122.34	0.3	Shared between mouse and pig in vivo, Ms_Pnm_ICM_Shared
Hdgfrp2	9.05	18.97	0.32	9.05	16.68	0.29	Shared between mouse and pig in vivo, Ms_Pnm_ICM_Shared
Dr1	10.28	25.19	3.5	10.28	70.05	33.85	Shared between mouse and pig in vivo, Ms_Pnm_ICM_Shared
Mybl2	7.14	5.39	1.01	7.14	59.66	11.27	Shared between mouse and pig in vivo, Ms_Pnm_ICM_Shared
Brap	8.62	5.22	0.08	8.62	11.25	0.82	Shared between mouse and pig in vivo, Ms_Pnm_ICM_Shared
Rbm34	16.8	11.5	0.05	16.8	7.87	0.21	Shared between mouse and pig in vivo, Ms_Pnm_ICM_Shared
D10Ertd641e	68.3	17.45	0.94	68.3	230.28	3.66	Shared between mouse and pig in vivo, Ms_Pnm_ICM_Shared
Wtap	16.74	17.59	2.66	16.74	157.67	45.91	Shared between mouse and pig in vivo, Ms_Pnm_ICM_Shared
Phc1	8.75	4.83	0.06	8.75	2.36	0.07	Shared between mouse and pig in vivo, Ms_Pnm_ICM_Shared
Spata7	21.04	10.64	0.11	21.04	32.6	0.2	Shared between mouse and pig in vivo, Ms_Pnm_ICM_Shared
Mdm2	11.35	31.31	13.95	11.35	49.27	9.78	Shared between mouse and pig in vivo, Ms_Pnm_ICM_Shared
AW549877	11.36	13.36	0.25	11.36	38.57	11.97	Shared between mouse and pig in vivo, Ms_Pnm_ICM_Shared
Pou5f1	596.36	596.47	167.55	596.36	746.31	252.68	Shared between mouse and pig in vivo, Ms_Pnm_ICM_Shared
Mrpl52	558.19	237.29	75.98	558.19	112.19	38.34	Shared between mouse and pig in vivo, Ms_Pnm_ICM_Shared
Ttrap	8.67	4.28	0	8.67	63.72	0.28	Shared between mouse and pig in vivo, Ms_Pnm_ICM_Shared
Trappc2l	49.96	68.29	9.28	49.96	11.46	0.27	Shared between mouse and pig in vivo, Ms_Pnm_ICM_Shared
Snrpb2	58.05	32.39	13.28	58.05	5.51	0.15	Shared between mouse and pig in vivo, Ms_Pnm_ICM_Shared
Wdr55	77.99	31.82	0.13	77.99	14.65	0.2	Shared between mouse and pig in vivo, Ms_Pnm_ICM_Shared
Adprhl2	41.67	43.45	0.09	41.67	17.51	0.09	Shared between mouse and pig in vivo, Ms_Pnm_ICM_Shared
6330577E15Rik	37.71	47.84	17.49	37.71	108.19	31.62	Shared between mouse and pig in vivo, Ms_Pnm_ICM_Shared
Atg3	85.78	29.62	12.31	85.78	166.94	58.67	Shared between mouse and pig in vivo, Ms_Pnm_ICM_Shared
Ing2	90.91	58.08	0.04	90.91	37.45	0.15	Shared between mouse and pig in vivo, Ms_Pnm_ICM_Shared
Smad4	3.64	3.94	0.13	3.64	3.85	0.1	Shared between mouse and pig in vivo, Ms_Pnm_ICM_Shared
Rnf10	27.46	14.51	0.96	27.46	11.63	0.79	Shared between mouse and pig in vivo, Ms_Pnm_ICM_Shared
Sf3b3	7.77	7.99	0.05	7.77	13.17	0	Shared between mouse and pig in vivo, Ms_Pnm_ICM_Shared
Rpa1	6.83	9	0.18	6.83	2.71	0.18	Shared between mouse and pig in vivo, Ms_Pnm_ICM_Shared
Bysl	180.96	80.4	20.05	180.96	16.94	4.79	Shared between mouse and pig in vivo, Ms_Pnm_ICM_Shared
Ndufb6	87.39	292.45	58.42	87.39	80.53	0.31	Shared between mouse and pig in vivo, Ms_Pnm_ICM_Shared
Ifngr1	18.92	15.89	0.1	18.92	3.28	0.03	Shared between mouse and pig in vivo, Ms_Pnm_ICM_Shared
Ddit4	11	11.97	0.88	11	464.65	3.56	Shared between mouse and pig in vivo, Ms_Pnm_ICM_Shared
Mms19	9.55	14.1	0.63	9.55	9.13	0.29	Shared between mouse and pig in vivo, Ms_Pnm_ICM_Shared
Morn2	41.14	8.25	0.12	41.14	92.28	0.2	Shared between mouse and pig in vivo, Ms_Pnm_ICM_Shared
Ncrna00153	4.03	19.72	0.21	4.03	71.46	0.19	Shared between mouse and pig in vivo, Ms_Pnm_ICM_Shared
Rad17	12.47	12.44	0.29	12.47	18.93	0.17	Shared between mouse and pig in vivo, Ms_Pnm_ICM_Shared
Otub1	72.89	100.71	24.77	72.89	33.39	7.26	Shared between mouse and pig in vivo, Ms_Pnm_ICM_Shared
Dck	17.82	13.16	6.05	17.82	30.19	14.03	Shared between mouse and pig in vivo, Ms_Pnm_ICM_Shared
Arpp19	20.45	21.43	2.43	20.45	41.94	1.67	Shared between mouse and pig in vivo, Ms_Pnm_ICM_Shared
Phax	23.46	9.03	0.01	23.46	29.65	0.16	Shared between mouse and pig in vivo, Ms_Pnm_ICM_Shared
Tceb2	20.95	36.17	13.69	20.95	13.68	1.83	Shared between mouse and pig in vivo, Ms_Pnm_ICM_Shared
Lemd2	8.06	14.78	0.88	8.06	19.36	2.68	Shared between mouse and pig in vivo, Ms_Pnm_ICM_Shared
Ccndbp1	10.72	15.62	2.71	10.72	7.86	0.2	Shared between mouse and pig in vivo, Ms_Pnm_ICM_Shared
Set	66.12	79.48	31.38	66.12	6.98	0.08	Shared between mouse and pig in vivo, Ms_Pnm_ICM_Shared
Rab21	10.71	27.83	9.46	10.71	14.02	0.23	Shared between mouse and pig in vivo, Ms_Pnm_ICM_Shared
Mtmr2	15.2	38.69	7.72	15.2	22.43	7.04	Shared between mouse and pig in vivo, Ms_Pnm_ICM_Shared
Gaa	65.26	48.78	6.29	65.26	6.46	0.08	Shared between mouse and pig in vivo, Ms_Pnm_ICM_Shared
Eif1b	424.89	309.96	64.71	424.89	491.37	216.88	Shared between mouse and pig in vivo, Ms_Pnm_ICM_Shared
Tst	3.18	9.2	0	3.18	15.97	0.3	Shared between mouse and pig in vivo, Ms_Pnm_ICM_Shared
C230096C10Rik	9.82	8.85	0.82	9.82	1.75	0.09	Shared between mouse and pig in vivo, Ms_Pnm_ICM_Shared
Cpsf1	15.43	8.5	0.29	15.43	21.33	0.99	Shared between mouse and pig in vivo, Ms_Pnm_ICM_Shared
Tbx3	95.93	36.35	6.72	95.93	8.16	0.08	Shared between mouse and pig in vivo, Ms_Pnm_ICM_Shared
Maged1	6.14	8.63	0.05	6.14	12.42	1.5	Shared between mouse and pig in vivo, Ms_Pnm_ICM_Shared
Htatip2	26.5	146.26	21.09	26.5	26.81	0.41	Shared between mouse and pig in vivo, Ms_Pnm_ICM_Shared
Rab34	26.45	5.54	0.01	26.45	7.92	0.25	Shared between mouse and pig in vivo, Ms_Pnm_ICM_Shared
Dync1li1	65.18	85.58	32.87	65.18	100.36	1	Shared between mouse and pig in vivo, Ms_Pnm_ICM_Shared
Gnptab	3.33	3.85	0.4	3.33	3.71	0.06	Shared between mouse and pig in vivo, Ms_Pnm_ICM_Shared
Pppde2	42.6	12.07	1.71	42.6	6.82	0.58	Shared between mouse and pig in vivo, Ms_Pnm_ICM_Shared
Dcp2	14.7	10.32	1.07	14.7	4.79	0.07	Shared between mouse and pig in vivo, Ms_Pnm_ICM_Shared
Ptov1	9.63	38.42	14.71	9.63	39.74	8.97	Shared between mouse and pig in vivo, Ms_Pnm_ICM_Shared
Vps16	7.29	4.91	0.11	7.29	21.32	0.08	Shared between mouse and pig in vivo, Ms_Pnm_ICM_Shared
Foxo1	3.38	9.21	0.1	3.38	3.22	0.04	Shared between mouse and pig in vivo, Ms_Pnm_ICM_Shared
Nat9	15.39	16.09	0.08	15.39	6.64	0.09	Shared between mouse and pig in vivo, Ms_Pnm_ICM_Shared
1810030N24Rik	25.83	62.52	14	25.83	19	0.41	Shared between mouse and pig in vivo, Ms_Pnm_ICM_Shared
Nipsnap1	7.34	5.26	0.13	7.34	83.25	5.29	Shared between mouse and pig in vivo, Ms_Pnm_ICM_Shared
Nhej1	15.89	5.71	0	15.89	138.77	50.27	Shared between mouse and pig in vivo, Ms_Pnm_ICM_Shared
Psmd11	10.17	6.03	2.16	10.17	7.59	0.12	Shared between mouse and pig in vivo, Ms_Pnm_ICM_Shared
Crls1	26.03	13.66	0.11	26.03	11.48	0.27	Shared between mouse and pig in vivo, Ms_Pnm_ICM_Shared
Ndufa7	38.8	53.62	15.63	38.8	103.65	7.78	Shared between mouse and pig in vivo, Ms_Pnm_ICM_Shared
Xab2	13.77	15.65	6.01	13.77	4.14	0.13	Shared between mouse and pig in vivo, Ms_Pnm_ICM_Shared
Tomm7	275.7	240.66	39.41	275.7	11.96	0.71	Shared between mouse and pig in vivo, Ms_Pnm_ICM_Shared
Rad52	65.17	101.37	18.69	65.17	5.99	0.16	Shared between mouse and pig in vivo, Ms_Pnm_ICM_Shared
Rps27l	218.54	242.08	72.92	218.54	25.13	0.31	Shared between mouse and pig in vivo, Ms_Pnm_ICM_Shared
Ccdc84	34.98	12.97	0.06	34.98	36.37	17.9	Shared between mouse and pig in vivo, Ms_Pnm_ICM_Shared
Thap4	9.04	7.32	2.12	9.04	77.91	2.18	Shared between mouse and pig in vivo, Ms_Pnm_ICM_Shared
Tmem138	9.27	8.09	0	9.27	6.98	0.08	Shared between mouse and pig in vivo, Ms_Pnm_ICM_Shared
Kifc3	178.61	13.28	1.28	178.61	9.41	0.22	Shared between mouse and pig in vivo, Ms_Pnm_ICM_Shared
Dem1	10.5	3.22	0.03	10.5	11	0.43	Shared between mouse and pig in vivo, Ms_Pnm_ICM_Shared
D2Wsu81e	7.61	6.18	0.11	7.61	11.91	2.5	Shared between mouse and pig in vivo, Ms_Pnm_ICM_Shared
Rbbp6	5.06	10.19	4.33	5.06	19.11	0.24	Shared between mouse and pig in vivo, Ms_Pnm_ICM_Shared
Tmem55b	53.52	168.71	61.94	53.52	133.95	0.27	Shared between mouse and pig in vivo, Ms_Pnm_ICM_Shared
Trafd1	3.81	3.18	0.1	3.81	7.51	0.05	Shared between mouse and pig in vivo, Ms_Pnm_ICM_Shared
Ppm1j	17.87	7.45	0.04	17.87	64.39	0.43	Shared between mouse and pig in vivo, Ms_Pnm_ICM_Shared
Mocs3	72.88	123.54	58.44	72.88	47.88	18.39	Shared between mouse and pig in vivo, Ms_Pnm_ICM_Shared
H2-Ke2	58.1	17.17	1.21	58.1	18.12	0.16	Shared between mouse and pig in vivo, Ms_Pnm_ICM_Shared
Dnajc19	15.67	14.32	4.27	15.67	15.79	0.35	Shared between mouse and pig in vivo, Ms_Pnm_ICM_Shared
Man2c1	5.51	13.55	0.38	5.51	9.92	0.31	Shared between mouse and pig in vivo, Ms_Pnm_ICM_Shared
Cops4	31.92	26.57	4.03	31.92	43.34	0.32	Shared between mouse and pig in vivo, Ms_Pnm_ICM_Shared
3110056O03Rik	7.22	9.2	0.61	7.22	6.5	1	Shared between mouse and pig in vivo, Ms_Pnm_ICM_Shared
1110034B05Rik	39.81	3.26	0.03	39.81	8.78	0.15	Shared between mouse and pig in vivo, Ms_Pnm_ICM_Shared
Snap47	3.51	14.35	0.05	3.51	10.78	0.12	Shared between mouse and pig in vivo, Ms_Pnm_ICM_Shared
Ttc1	5.01	9.86	0.06	5.01	6.77	0	Shared between mouse and pig in vivo, Ms_Pnm_ICM_Shared
Zbtb44	3.91	3.22	0.06	3.91	5.6	0.16	Shared between mouse and pig in vivo, Ms_Pnm_ICM_Shared
Fkbp6	96.21	85.29	18.9	96.21	10.26	0.33	Shared between mouse and pig in vivo, Ms_Pnm_ICM_Shared
Ubtd1	88.37	44.03	1.56	88.37	40.89	0.18	Shared between mouse and pig in vivo, Ms_Pnm_ICM_Shared
Dgcr14	11.43	3.32	0.25	11.43	14.94	6.17	Shared between mouse and pig in vivo, Ms_Pnm_ICM_Shared
Rgp1	3.66	7.55	1.64	3.66	19	0.04	Shared between mouse and pig in vivo, Ms_Pnm_ICM_Shared
Cul1	18.51	17.2	7.71	18.51	28.51	0.62	Shared between mouse and pig in vivo, Ms_Pnm_ICM_Shared
1810031K17Rik	63.15	28.98	3.65	63.15	11.34	0.14	Shared between mouse and pig in vivo, Ms_Pnm_ICM_Shared
Fam83d	45.98	117.72	22.85	45.98	18.81	0.23	Shared between mouse and pig in vivo, Ms_Pnm_ICM_Shared
Zfp583	4.48	4.54	0.37	4.48	11.64	0.28	Shared between mouse and pig in vivo, Ms_Pnm_ICM_Shared
Fdxr	7.66	15.99	3.74	7.66	68.84	33.74	Shared between mouse and pig in vivo, Ms_Pnm_ICM_Shared
Nfatc2ip	19.09	52.28	12.58	19.09	3.38	0.21	Shared between mouse and pig in vivo, Ms_Pnm_ICM_Shared
D19Ertd737e	22.77	12.05	0.08	22.77	10.12	0.33	Shared between mouse and pig in vivo, Ms_Pnm_ICM_Shared
Nek4	4.45	5.41	0.35	4.45	3.19	0.17	Shared between mouse and pig in vivo, Ms_Pnm_ICM_Shared
Eif1ay	391.35	427.79	45.14	391.35	3167.45	1335.95	Shared between mouse and pig in vivo, Ms_Pnm_ICM_Shared
Clint1	7.38	3.79	0.27	7.38	2.49	0.08	Shared between mouse and pig in vivo, Ms_Pnm_ICM_Shared
Nol12	19.43	22.38	1.68	19.43	17.37	0.14	Shared between mouse and pig in vivo, Ms_Pnm_ICM_Shared
Pck2	3.56	14.66	0.13	3.56	17.9	0.26	Shared between mouse and pig in vivo, Ms_Pnm_ICM_Shared
Pcgf3	8.23	4.71	0.07	8.23	48.18	0.36	Shared between mouse and pig in vivo, Ms_Pnm_ICM_Shared
Oip5	12.87	14.41	0.13	12.87	9.56	0.21	Shared between mouse and pig in vivo, Ms_Pnm_ICM_Shared
Prcp	38.89	9.2	0.04	38.89	73.66	0.08	Shared between mouse and pig in vivo, Ms_Pnm_ICM_Shared
Ppig	16.27	7.94	1.4	16.27	14.06	0.28	Shared between mouse and pig in vivo, Ms_Pnm_ICM_Shared
Gnpat	16.77	21.39	8.83	16.77	65.22	14.57	Shared between mouse and pig in vivo, Ms_Pnm_ICM_Shared
2700060E02Rik	94.56	178.76	83.45	94.56	2590.67	1246.72	Shared between mouse and pig in vivo, Ms_Pnm_ICM_Shared
Mcl1	97.48	77.07	34.94	97.48	49.13	7.1	Shared between mouse and pig in vivo, Ms_Pnm_ICM_Shared
Exosc10	10.65	9.39	0.2	10.65	7.13	0.22	Shared between mouse and pig in vivo, Ms_Pnm_ICM_Shared
BC005537	6.37	4.82	0.03	6.37	96.92	8.81	Shared between mouse and pig in vivo, Ms_Pnm_ICM_Shared
Foxh1	11.11	27.16	0.21	11.11	18.29	0.11	Shared between mouse and pig in vivo, Ms_Pnm_ICM_Shared
Prcc	23.66	38.89	6.44	23.66	3.73	0.16	Shared between mouse and pig in vivo, Ms_Pnm_ICM_Shared
Nfkbil1	53.67	74.31	29.29	53.67	19.14	1.84	Shared between mouse and pig in vivo, Ms_Pnm_ICM_Shared
1700029F09Rik	16.16	10.06	0.9	16.16	170.41	0.85	Shared between mouse and pig in vivo, Ms_Pnm_ICM_Shared
Tfpt	15.72	26.9	0.14	15.72	8.37	0.2	Shared between mouse and pig in vivo, Ms_Pnm_ICM_Shared
2210021J22Rik	23.87	36.28	1	23.87	9.44	0.99	Shared between mouse and pig in vivo, Ms_Pnm_ICM_Shared
Kat2a	3.37	10.65	2.5	3.37	7.03	0.89	Shared between mouse and pig in vivo, Ms_Pnm_ICM_Shared
Shisa5	5.54	10.63	4.73	5.54	78.25	0.59	Shared between mouse and pig in vivo, Ms_Pnm_ICM_Shared
Spg20	2.99	3.38	0.2	2.99	42.97	18.56	Shared between mouse and pig in vivo, Ms_Pnm_ICM_Shared
Bambi	5.86	3.97	0.02	5.86	10.59	0.04	Shared between mouse and pig in vivo, Ms_Pnm_ICM_Shared
Bpnt1	21.03	3.88	0.12	21.03	23.04	0.03	Shared between mouse and pig in vivo, Ms_Pnm_ICM_Shared
Znhit6	67.61	52.75	10.21	67.61	147.5	0.4	Shared between mouse and pig in vivo, Ms_Pnm_ICM_Shared
Ska1	350.53	232.29	71.93	350.53	7.18	0.34	Shared between mouse and pig in vivo, Ms_Pnm_ICM_Shared
Pten	13.64	3.82	0.03	13.64	4.81	0.06	Shared between mouse and pig in vivo, Ms_Pnm_ICM_Shared
Smad2	16.3	16.08	7.53	16.3	70.83	12.66	Shared between mouse and pig in vivo, Ms_Pnm_ICM_Shared
Arid3b	10.27	7.66	0.06	10.27	10.3	0.03	Shared between mouse and pig in vivo, Ms_Pnm_ICM_Shared
Rbm4b	33.93	9.43	1.08	33.93	17.83	0.37	Shared between mouse and pig in vivo, Ms_Pnm_ICM_Shared
Hspa9	45.6	25.26	9.33	45.6	683.43	321.5	Shared between mouse and pig in vivo, Ms_Pnm_ICM_Shared
Elof1	134.94	99.97	18.05	134.94	10.6	0.21	Shared between mouse and pig in vivo, Ms_Pnm_ICM_Shared
Enah	18.5	7.26	0.12	18.5	7.74	0.23	Shared between mouse and pig in vivo, Ms_Pnm_ICM_Shared
2810046L04Rik	3.5	5.63	0.04	3.5	24.38	0	Shared between mouse and pig in vivo, Ms_Pnm_ICM_Shared
Mrpl24	9.17	11.02	0.06	9.17	129.47	35.42	Shared between mouse and pig in vivo, Ms_Pnm_ICM_Shared
Cno	76.08	93.38	36.96	76.08	48.54	0.7	Shared between mouse and pig in vivo, Ms_Pnm_ICM_Shared
Thyn1	52.46	51.17	13.76	52.46	48.52	0.71	Shared between mouse and pig in vivo, Ms_Pnm_ICM_Shared
Ttc27	30.24	11.89	3.76	30.24	2.85	0.07	Shared between mouse and pig in vivo, Ms_Pnm_ICM_Shared
Rnf138	86.21	87.02	42.53	86.21	88.5	40.01	Shared between mouse and pig in vivo, Ms_Pnm_ICM_Shared
Psat1	97.7	15.2	7.03	97.7	1088.76	70.77	Shared between mouse and pig in vivo, Ms_Pnm_ICM_Shared
Thoc7	256.42	165.34	18.69	256.42	147.09	24.72	Shared between mouse and pig in vivo, Ms_Pnm_ICM_Shared
Chrac1	60.63	13.09	0.61	60.63	74.93	20.99	Shared between mouse and pig in vivo, Ms_Pnm_ICM_Shared
Mxd3	25.94	6.81	0.15	25.94	26.01	2.49	Shared between mouse and pig in vivo, Ms_Pnm_ICM_Shared
Rg9mtd1	113.38	112.45	8.87	113.38	19.12	0.19	Shared between mouse and pig in vivo, Ms_Pnm_ICM_Shared
6330409N04Rik	179.69	116.94	53.14	179.69	15.9	0.06	Shared between mouse and pig in vivo, Ms_Pnm_ICM_Shared
Adam9	4.67	12.69	0.71	4.67	15.43	2.01	Shared between mouse and pig in vivo, Ms_Pnm_ICM_Shared
Dullard	13.78	15.33	4.37	13.78	68.4	1.18	Shared between mouse and pig in vivo, Ms_Pnm_ICM_Shared
Cltb	5.41	7.65	2.28	5.41	20.45	0.08	Shared between mouse and pig in vivo, Ms_Pnm_ICM_Shared
Pmm1	3105.25	2650.75	322.56	3105.25	1182.58	317.26	Shared between mouse and pig in vivo, Ms_Pnm_ICM_Shared
3110002H16Rik	19.25	6.53	0.87	19.25	63.69	28.32	Shared between mouse and pig in vivo, Ms_Pnm_ICM_Shared
Pafah1b2	77.91	74.95	16.37	77.91	34.75	0.19	Shared between mouse and pig in vivo, Ms_Pnm_ICM_Shared
AC112261.3	25.14	32.81	0.1	25.14	23.33	0.09	Shared between mouse and pig in vivo, Ms_Pnm_ICM_Shared
Psph	15.26	9.05	0.06	15.26	1965.57	106.87	Shared between mouse and pig in vivo, Ms_Pnm_ICM_Shared
Gclm	11.95	35.97	0.06	11.95	26.13	1.25	Shared between mouse and pig in vivo, Ms_Pnm_ICM_Shared
Wdr51a	64.44	59.42	13.06	64.44	17.59	0.08	Shared between mouse and pig in vivo, Ms_Pnm_ICM_Shared
Ddx51	11.42	14.37	4.57	11.42	9.77	0.55	Shared between mouse and pig in vivo, Ms_Pnm_ICM_Shared
Tspan14	22.62	7.82	0.96	22.62	7.15	0.12	Shared between mouse and pig in vivo, Ms_Pnm_ICM_Shared
Sh3gl1	75.42	76.58	26.86	75.42	55.6	13.86	Shared between mouse and pig in vivo, Ms_Pnm_ICM_Shared
Ctdp1	4.77	13.19	1.5	4.77	13.66	0.23	Shared between mouse and pig in vivo, Ms_Pnm_ICM_Shared
Slc35e1	9.63	5.3	0.89	9.63	7.32	0.09	Shared between mouse and pig in vivo, Ms_Pnm_ICM_Shared
Rdh10	14.74	8.28	0.02	14.74	8.78	0.17	Shared between mouse and pig in vivo, Ms_Pnm_ICM_Shared
Stk16	84.26	121.8	34.31	84.26	5.52	0.36	Shared between mouse and pig in vivo, Ms_Pnm_ICM_Shared
Rad23b	11.41	7.29	1.65	11.41	9.18	0.17	Shared between mouse and pig in vivo, Ms_Pnm_ICM_Shared
Ddhd2	12.62	4.96	0.03	12.62	4.65	0.15	Shared between mouse and pig in vivo, Ms_Pnm_ICM_Shared
Sart3	44.67	44.49	5	44.67	29.84	12.5	Shared between mouse and pig in vivo, Ms_Pnm_ICM_Shared
Pex11a	44.38	8.39	0.19	44.38	19.56	0.29	Shared between mouse and pig in vivo, Ms_Pnm_ICM_Shared
Ccdc61	17	11.41	0.17	17	11.67	0.07	Shared between mouse and pig in vivo, Ms_Pnm_ICM_Shared
Rmnd5a	12.78	4.08	1	12.78	14.98	0.2	Shared between mouse and pig in vivo, Ms_Pnm_ICM_Shared
Tatdn1	24.16	4.39	0.35	24.16	15.91	0.09	Shared between mouse and pig in vivo, Ms_Pnm_ICM_Shared
Hdlbp	12.61	14.61	1.88	12.61	2.59	0.26	Shared between mouse and pig in vivo, Ms_Pnm_ICM_Shared
Ddx17	44.79	22.19	8.02	44.79	20.42	3.66	Shared between mouse and pig in vivo, Ms_Pnm_ICM_Shared
Ipo4	28.16	12.95	0.41	28.16	23.76	11.84	Shared between mouse and pig in vivo, Ms_Pnm_ICM_Shared
Lrrc28	5.08	76.83	11.2	5.08	57.48	0.39	Shared between mouse and pig in vivo, Ms_Pnm_ICM_Shared
Terf1	67.55	48	20.01	67.55	47.65	0.29	Shared between mouse and pig in vivo, Ms_Pnm_ICM_Shared
AC162932.2	48.05	24.15	2.26	48.05	19.06	0.06	Shared between mouse and pig in vivo, Ms_Pnm_ICM_Shared
Exo1	9.15	3.51	0.14	9.15	10.6	0.05	Shared between mouse and pig in vivo, Ms_Pnm_ICM_Shared
D11Wsu47e	8.02	11.15	0.13	8.02	2.88	0.2	Shared between mouse and pig in vivo, Ms_Pnm_ICM_Shared
Zfp653	6.15	7.67	0.14	6.15	20.68	0.19	Shared between mouse and pig in vivo, Ms_Pnm_ICM_Shared
Nup214	6.4	5.73	1.17	6.4	1.85	0.19	Shared between mouse and pig in vivo, Ms_Pnm_ICM_Shared
AI837181	5.47	5.12	0.59	5.47	33.92	0.07	Shared between mouse and pig in vivo, Ms_Pnm_ICM_Shared
Mapre1	6.09	3.3	0.17	6.09	10.85	0.09	Shared between mouse and pig in vivo, Ms_Pnm_ICM_Shared
Usp7	6.99	8.58	0.11	6.99	8.13	0.25	Shared between mouse and pig in vivo, Ms_Pnm_ICM_Shared
Poll	4.82	4.03	0.08	4.82	11.23	0.19	Shared between mouse and pig in vivo, Ms_Pnm_ICM_Shared
Apex1	305.88	43.17	0.02	305.88	45.69	0.58	Shared between mouse and pig in vivo, Ms_Pnm_ICM_Shared
0910001L09Rik	142.31	263.7	72.68	142.31	32.85	0.91	Shared between mouse and pig in vivo, Ms_Pnm_ICM_Shared
Wdr24	3.05	3.39	0.06	3.05	9.57	4.16	Shared between mouse and pig in vivo, Ms_Pnm_ICM_Shared
Mtch2	61.55	66.68	29.3	61.55	196.79	70.09	Shared between mouse and pig in vivo, Ms_Pnm_ICM_Shared
Top1mt	8.74	22.1	0.12	8.74	11.52	0.15	Shared between mouse and pig in vivo, Ms_Pnm_ICM_Shared
Cdt1	617.46	470.19	208.87	617.46	15.59	5.98	Shared between mouse and pig in vivo, Ms_Pnm_ICM_Shared
Cog1	4.81	5.14	0.26	4.81	21.67	6.51	Shared between mouse and pig in vivo, Ms_Pnm_ICM_Shared
Pop4	90.05	33.55	0.02	90.05	14.72	0.33	Shared between mouse and pig in vivo, Ms_Pnm_ICM_Shared
Kat5	34.78	12.95	0.08	34.78	2.46	0.25	Shared between mouse and pig in vivo, Ms_Pnm_ICM_Shared
Apba3	34.37	37.1	16.25	34.37	8.42	0.26	Shared between mouse and pig in vivo, Ms_Pnm_ICM_Shared
Igbp1	8.61	3.2	0.04	8.61	67.97	0.26	Shared between mouse and pig in vivo, Ms_Pnm_ICM_Shared
Tnip1	13.58	13.1	0.2	13.58	6.72	0.27	Shared between mouse and pig in vivo, Ms_Pnm_ICM_Shared
Gata6	387.98	485.03	166.74	387.98	869.21	162.09	Shared between mouse and pig in vivo, Ms_Pnm_ICM_Shared
Heatr2	7.77	6.7	0.07	7.77	11.21	2.6	Shared between mouse and pig in vivo, Ms_Pnm_ICM_Shared
Atl3	3.83	9.07	0.04	3.83	19.16	0.21	Shared between mouse and pig in vivo, Ms_Pnm_ICM_Shared
Mertk	6.33	3.75	0.24	6.33	5.44	0.28	Shared between mouse and pig in vivo, Ms_Pnm_ICM_Shared
Dpy30	178.75	266.69	116.37	178.75	9.85	0.51	Shared between mouse and pig in vivo, Ms_Pnm_ICM_Shared
Dhps	141.21	266.86	131.37	141.21	82.92	21.3	Shared between mouse and pig in vivo, Ms_Pnm_ICM_Shared
Wbscr27	3.2	17.29	5.67	3.2	8.21	0	Shared between mouse and pig in vivo, Ms_Pnm_ICM_Shared
Nthl1	4.81	22.8	0.13	4.81	23.07	0.69	Shared between mouse and pig in vivo, Ms_Pnm_ICM_Shared
Prr14	16.85	16.95	0.19	16.85	16.08	6.21	Shared between mouse and pig in vivo, Ms_Pnm_ICM_Shared
Cnot8	31.53	34.78	16.16	31.53	44.88	0.42	Shared between mouse and pig in vivo, Ms_Pnm_ICM_Shared
Mtf2	5.81	3.56	0.08	5.81	26.17	0.11	Shared between mouse and pig in vivo, Ms_Pnm_ICM_Shared
Rmnd5b	822.13	308.89	150.28	822.13	14.38	0.22	Shared between mouse and pig in vivo, Ms_Pnm_ICM_Shared
Tars	26.36	15.59	3.93	26.36	313.38	95.62	Shared between mouse and pig in vivo, Ms_Pnm_ICM_Shared
Lsm6	3.03	9.34	0.19	3.03	18.69	0.43	Shared between mouse and pig in vivo, Ms_Pnm_ICM_Shared
Cry1	12.73	5.87	0.65	12.73	19.96	0.33	Shared between mouse and pig in vivo, Ms_Pnm_ICM_Shared
Wdr6	3.63	13.4	0.29	3.63	3.94	0.2	Shared between mouse and pig in vivo, Ms_Pnm_ICM_Shared
Zkscan17	10.11	5.26	0.77	10.11	4.79	0.13	Shared between mouse and pig in vivo, Ms_Pnm_ICM_Shared
Smarcd2	25.85	9.47	0.31	25.85	3.94	0.4	Shared between mouse and pig in vivo, Ms_Pnm_ICM_Shared
Zfp36	36.12	17.8	5.03	36.12	7.31	0.71	Shared between mouse and pig in vivo, Ms_Pnm_ICM_Shared
Psrc1	31.78	56.47	18.14	31.78	41.02	0.28	Shared between mouse and pig in vivo, Ms_Pnm_ICM_Shared
Psmc3ip	33.03	6.69	0.15	33.03	24.9	0.23	Shared between mouse and pig in vivo, Ms_Pnm_ICM_Shared
Commd4	74.78	29.34	7.68	74.78	49.16	0.4	Shared between mouse and pig in vivo, Ms_Pnm_ICM_Shared
Ubr7	7.2	20.82	5.23	7.2	30.86	0.91	Shared between mouse and pig in vivo, Ms_Pnm_ICM_Shared
Sfrs8	18.96	10.49	4.54	18.96	10.76	0.17	Shared between mouse and pig in vivo, Ms_Pnm_ICM_Shared
H2afv	185.78	92.61	33.97	185.78	5.83	0.15	Shared between mouse and pig in vivo, Ms_Pnm_ICM_Shared
Tmem42	31.12	137.13	63.01	31.12	155.65	66.71	Shared between mouse and pig in vivo, Ms_Pnm_ICM_Shared
Bcl7b	102.84	70.77	17.7	102.84	32.95	0.23	Shared between mouse and pig in vivo, Ms_Pnm_ICM_Shared
Exosc3	178.56	23.85	0.1	178.56	4.79	0.1	Shared between mouse and pig in vivo, Ms_Pnm_ICM_Shared
Pdhx	9.61	6.52	0.12	9.61	6.83	0.1	Shared between mouse and pig in vivo, Ms_Pnm_ICM_Shared
Frg1	25.57	25.91	0.1	25.57	20.81	0.36	Shared between mouse and pig in vivo, Ms_Pnm_ICM_Shared
Kdm5b	19.17	21.41	4.84	19.17	14.52	0.39	Shared between mouse and pig in vivo, Ms_Pnm_ICM_Shared
BC023814	11.78	3.63	0.04	11.78	21.49	0.22	Shared between mouse and pig in vivo, Ms_Pnm_ICM_Shared
Dnajb12	4.78	5.57	1.87	4.78	3.87	0.3	Shared between mouse and pig in vivo, Ms_Pnm_ICM_Shared
Cecr2	21.72	5.2	1.47	21.72	4.11	0.18	Shared between mouse and pig in vivo, Ms_Pnm_ICM_Shared
Gga3	6.32	8.41	0.07	6.32	5.37	0.4	Shared between mouse and pig in vivo, Ms_Pnm_ICM_Shared
Trub2	4.06	8.54	0.05	4.06	10.64	0.06	Shared between mouse and pig in vivo, Ms_Pnm_ICM_Shared
Nt5c3l	63.76	7.62	0.14	63.76	25.52	0.68	Shared between mouse and pig in vivo, Ms_Pnm_ICM_Shared
Pcmt1	4.23	11.8	0	4.23	38.61	16.38	Shared between mouse and pig in vivo, Ms_Pnm_ICM_Shared
Pnpla6	12.93	6.02	0.12	12.93	6.68	0.15	Shared between mouse and pig in vivo, Ms_Pnm_ICM_Shared
0610009D07Rik	71.97	62.35	1.12	71.97	223.6	1.37	Shared between mouse and pig in vivo, Ms_Pnm_ICM_Shared
Slc35b3	5.47	9.99	0.03	5.47	32.53	0.1	Shared between mouse and pig in vivo, Ms_Pnm_ICM_Shared
Aamp	243.12	107.96	106.63	243.12	11.15	1.71	Only Pig in vivo, Ms_Pnm_ICM_Pnm_Specific
Atg7	12.95	6.67	8.32	12.95	18.5	0.13	Only Pig in vivo, Ms_Pnm_ICM_Pnm_Specific
9530068E07Rik	63.79	19.94	55.68	63.79	32.37	0.21	Only Pig in vivo, Ms_Pnm_ICM_Pnm_Specific
Pink1	13.52	35.22	20.21	13.52	20.16	0.13	Only Pig in vivo, Ms_Pnm_ICM_Pnm_Specific
Kif18b	14.6	2.58	0.06	14.6	16.81	3.98	Only Pig in vivo, Ms_Pnm_ICM_Pnm_Specific
Pold2	6.21	3.82	35.72	6.21	52.98	0.18	Only Pig in vivo, Ms_Pnm_ICM_Pnm_Specific
Ftsjd2	8.64	5.05	11.47	8.64	9.05	0.15	Only Pig in vivo, Ms_Pnm_ICM_Pnm_Specific
Serpine2	21.64	130.23	201.96	21.64	8.77	0.12	Only Pig in vivo, Ms_Pnm_ICM_Pnm_Specific
Wdr91	5.32	11.86	6.78	5.32	2.68	0.15	Only Pig in vivo, Ms_Pnm_ICM_Pnm_Specific
Acadvl	2.73	4.58	0.09	2.73	25.89	0.33	Only Pig in vivo, Ms_Pnm_ICM_Pnm_Specific
Slc6a8	149.99	115.73	183.82	149.99	1009.71	365.63	Only Pig in vivo, Ms_Pnm_ICM_Pnm_Specific
Sars	3.92	7.24	14.63	3.92	468.02	1.72	Only Pig in vivo, Ms_Pnm_ICM_Pnm_Specific
Slc1a5	11.12	0.04	0.03	11.12	127.28	37.67	Only Pig in vivo, Ms_Pnm_ICM_Pnm_Specific
Pigs	22.55	9.05	8.1	22.55	18.23	2.33	Only Pig in vivo, Ms_Pnm_ICM_Pnm_Specific
Ap1g1	2.02	4.35	5.12	2.02	2.23	0.28	Only Pig in vivo, Ms_Pnm_ICM_Pnm_Specific
Rhot1	2.26	2.09	19.04	2.26	18.03	0.21	Only Pig in vivo, Ms_Pnm_ICM_Pnm_Specific
Med10	117.92	0.38	28.88	117.92	27.67	0.2	Only Pig in vivo, Ms_Pnm_ICM_Pnm_Specific
Mlst8	17.13	0.79	16.56	17.13	15.71	0.06	Only Pig in vivo, Ms_Pnm_ICM_Pnm_Specific
N4bp1	2.21	5.02	5.56	2.21	2.25	0.18	Only Pig in vivo, Ms_Pnm_ICM_Pnm_Specific
Tbl2	7.22	0.59	0.72	7.22	31.96	6.1	Only Pig in vivo, Ms_Pnm_ICM_Pnm_Specific
Gpx3	78.08	450.39	453.65	78.08	77.95	1.14	Only Pig in vivo, Ms_Pnm_ICM_Pnm_Specific
Rragc	4.55	0.11	9.11	4.55	10.61	0.89	Only Pig in vivo, Ms_Pnm_ICM_Pnm_Specific
Ndufb9	2071.8	2537.51	2200.71	2071.8	1845.63	913.22	Only Pig in vivo, Ms_Pnm_ICM_Pnm_Specific
Akap8	14.29	8.89	6.07	14.29	10.72	0.2	Only Pig in vivo, Ms_Pnm_ICM_Pnm_Specific
Ss18	13.9	12.11	8.31	13.9	12.36	0.36	Only Pig in vivo, Ms_Pnm_ICM_Pnm_Specific
Mrps10	2.49	1.73	1.3	2.49	68.89	0.23	Only Pig in vivo, Ms_Pnm_ICM_Pnm_Specific
Toe1	3.51	5.92	13.16	3.51	20.14	2.59	Only Pig in vivo, Ms_Pnm_ICM_Pnm_Specific
Fancl	3.01	0.08	0.11	3.01	7.32	0.21	Only Pig in vivo, Ms_Pnm_ICM_Pnm_Specific
Ccdc107	80.92	202.22	147.9	80.92	174.31	62.39	Only Pig in vivo, Ms_Pnm_ICM_Pnm_Specific
Vps4a	84.36	83.61	130.79	84.36	17.78	3.04	Only Pig in vivo, Ms_Pnm_ICM_Pnm_Specific
Eif3e	4.11	2.19	7.5	4.11	79.37	10.83	Only Pig in vivo, Ms_Pnm_ICM_Pnm_Specific
Gramd1b	5.08	1.47	0.02	5.08	8.96	0.3	Only Pig in vivo, Ms_Pnm_ICM_Pnm_Specific
AI316807	17.59	40.25	55.28	17.59	38.45	0.1	Only Pig in vivo, Ms_Pnm_ICM_Pnm_Specific
Arhgap1	5.58	2.02	15.36	5.58	8.85	0.13	Only Pig in vivo, Ms_Pnm_ICM_Pnm_Specific
Wbscr22	32.81	17.82	29.18	32.81	250.11	80	Only Pig in vivo, Ms_Pnm_ICM_Pnm_Specific
Cyb5r1	39.54	91.89	261.72	39.54	9.56	0.27	Only Pig in vivo, Ms_Pnm_ICM_Pnm_Specific
Adamtsl4	5.31	0.07	0.04	5.31	1.88	0.17	Only Pig in vivo, Ms_Pnm_ICM_Pnm_Specific
Ccpg1	3.18	2.76	1.21	3.18	27.76	0.47	Only Pig in vivo, Ms_Pnm_ICM_Pnm_Specific
Urb2	1.96	0.65	0.06	1.96	12.9	0.15	Only Pig in vivo, Ms_Pnm_ICM_Pnm_Specific
Drap1	27.29	21.39	32.48	27.29	32.41	10.62	Only Pig in vivo, Ms_Pnm_ICM_Pnm_Specific
Fgfr1op	13.4	4.79	15.55	13.4	3.49	0.16	Only Pig in vivo, Ms_Pnm_ICM_Pnm_Specific
Klhdc3	21.75	65.69	89.77	21.75	114.04	40.2	Only Pig in vivo, Ms_Pnm_ICM_Pnm_Specific
D17Wsu92e	21.19	21.16	60.97	21.19	47.37	0.04	Only Pig in vivo, Ms_Pnm_ICM_Pnm_Specific
Ddx19b	8.15	8.95	9.67	8.15	14.08	1.33	Only Pig in vivo, Ms_Pnm_ICM_Pnm_Specific
Ctbs	14.45	18.66	20.63	14.45	23.26	0	Only Pig in vivo, Ms_Pnm_ICM_Pnm_Specific
Wdtc1	105.8	43.76	51.91	105.8	4.15	0.11	Only Pig in vivo, Ms_Pnm_ICM_Pnm_Specific
Dhx32	7.44	16.92	11.82	7.44	11.63	0.18	Only Pig in vivo, Ms_Pnm_ICM_Pnm_Specific
Id4	4.25	0.04	0.04	4.25	17.63	0.1	Only Pig in vivo, Ms_Pnm_ICM_Pnm_Specific
Trpt1	11.12	29.92	104.15	11.12	67.79	19.42	Only Pig in vivo, Ms_Pnm_ICM_Pnm_Specific
Ccnl2	31.21	20.98	23.33	31.21	74.78	0.83	Only Pig in vivo, Ms_Pnm_ICM_Pnm_Specific
Dhodh	7.61	4.77	18.75	7.61	11.38	0	Only Pig in vivo, Ms_Pnm_ICM_Pnm_Specific
4933426M11Rik	3.6	0.91	0.02	3.6	5.01	0.24	Only Pig in vivo, Ms_Pnm_ICM_Pnm_Specific
Pon2	1.77	9.09	109.17	1.77	13.23	0.18	Only Pig in vivo, Ms_Pnm_ICM_Pnm_Specific
Ulk1	93.82	25.56	26.48	93.82	2.14	0.2	Only Pig in vivo, Ms_Pnm_ICM_Pnm_Specific
Sult4a1	19.43	0.79	0.53	19.43	14.75	0	Only Pig in vivo, Ms_Pnm_ICM_Pnm_Specific
Szt2	3	1.1	0.58	3	4.6	0.21	Only Pig in vivo, Ms_Pnm_ICM_Pnm_Specific
Fam161b	7.34	2.01	0.02	7.34	10.21	0.32	Only Pig in vivo, Ms_Pnm_ICM_Pnm_Specific
Xpc	3.03	0.89	0.04	3.03	23.73	0.48	Only Pig in vivo, Ms_Pnm_ICM_Pnm_Specific
Itpr3	1.14	4.01	1.51	1.14	5.37	1.36	Only Pig in vivo, Ms_Pnm_ICM_Pnm_Specific
Rab6	2.61	0.96	3.07	2.61	151.95	51.28	Only Pig in vivo, Ms_Pnm_ICM_Pnm_Specific
Ap1m1	23.21	30.71	34.43	23.21	4.44	0.79	Only Pig in vivo, Ms_Pnm_ICM_Pnm_Specific
Isg20l2	1.66	4.35	2.72	1.66	52.48	4.28	Only Pig in vivo, Ms_Pnm_ICM_Pnm_Specific
Snrpc	2.92	1.37	0.7	2.92	30.46	0.36	Only Pig in vivo, Ms_Pnm_ICM_Pnm_Specific
Tmeff1	9.33	24.6	33.13	9.33	47.44	16.22	Only Pig in vivo, Ms_Pnm_ICM_Pnm_Specific
Chchd10	161.59	118.24	123.74	161.59	53.31	11.2	Only Pig in vivo, Ms_Pnm_ICM_Pnm_Specific
Fmr1nb	105.44	30.8	52.98	105.44	30.98	0	Only Pig in vivo, Ms_Pnm_ICM_Pnm_Specific
Mtap4	26.05	41.75	53.52	26.05	4.99	0.18	Only Pig in vivo, Ms_Pnm_ICM_Pnm_Specific
Prei4	2.54	2.41	0.43	2.54	28.46	0.37	Only Pig in vivo, Ms_Pnm_ICM_Pnm_Specific
Arl4a	1.46	0.27	0.04	1.46	30.31	0.6	Only Pig in vivo, Ms_Pnm_ICM_Pnm_Specific
Apex2	2.88	0.76	0.05	2.88	17.34	0.25	Only Pig in vivo, Ms_Pnm_ICM_Pnm_Specific
Akirin1	1.32	0.54	0.87	1.32	54.3	10.08	Only Pig in vivo, Ms_Pnm_ICM_Pnm_Specific
Pih1d1	162.35	83.64	204.44	162.35	54.01	0.18	Only Pig in vivo, Ms_Pnm_ICM_Pnm_Specific
2610528E23Rik	150.27	123.69	98.91	150.27	4.14	0.16	Only Pig in vivo, Ms_Pnm_ICM_Pnm_Specific
Pecam1	2.21	0.1	0.04	2.21	2.26	0.31	Only Pig in vivo, Ms_Pnm_ICM_Pnm_Specific
Npepl1	5.58	32.97	132.46	5.58	9.46	0.21	Only Pig in vivo, Ms_Pnm_ICM_Pnm_Specific
Cbx5	1.07	6.06	10.31	1.07	13.58	0.57	Only Pig in vivo, Ms_Pnm_ICM_Pnm_Specific
Eif2c3	3.35	0.61	0.03	3.35	36.32	1.11	Only Pig in vivo, Ms_Pnm_ICM_Pnm_Specific
Thop1	153.48	42.63	38	153.48	12.98	2.05	Only Pig in vivo, Ms_Pnm_ICM_Pnm_Specific
Prpf40a	8.88	4.99	13.26	8.88	24.07	0.1	Only Pig in vivo, Ms_Pnm_ICM_Pnm_Specific
Dnajc9	6.01	14.02	41.76	6.01	27.55	0.24	Only Pig in vivo, Ms_Pnm_ICM_Pnm_Specific
Ranbp9	2.45	5.17	7.63	2.45	16.24	0.29	Only Pig in vivo, Ms_Pnm_ICM_Pnm_Specific
Fam131c	2.46	0.05	0.12	2.46	29.12	0.39	Only Pig in vivo, Ms_Pnm_ICM_Pnm_Specific
5730403B10Rik	2.86	3.9	0.01	2.86	44.97	12.65	Only Pig in vivo, Ms_Pnm_ICM_Pnm_Specific
Nagpa	38.88	84.4	51.96	38.88	19.1	4.17	Only Pig in vivo, Ms_Pnm_ICM_Pnm_Specific
Srcrb4d	15.33	0.13	0.02	15.33	2.81	0.09	Only Pig in vivo, Ms_Pnm_ICM_Pnm_Specific
Ywhae	548.28	499.4	510.72	548.28	29.23	2.64	Only Pig in vivo, Ms_Pnm_ICM_Pnm_Specific
Ass1	1.18	6.08	14.74	1.18	58.44	0.77	Only Pig in vivo, Ms_Pnm_ICM_Pnm_Specific
Atg4d	88.17	235.9	396.61	88.17	34.71	14.73	Only Pig in vivo, Ms_Pnm_ICM_Pnm_Specific
Sc5d	3.77	2.43	0.06	3.77	39.98	0.06	Only Pig in vivo, Ms_Pnm_ICM_Pnm_Specific
Smg5	81.14	57.69	39.24	81.14	5.06	0.95	Only Pig in vivo, Ms_Pnm_ICM_Pnm_Specific
Tm2d3	338.09	288.63	341.1	338.09	28.81	8.99	Only Pig in vivo, Ms_Pnm_ICM_Pnm_Specific
Khsrp	4.23	1.33	0.58	4.23	4.55	0.54	Only Pig in vivo, Ms_Pnm_ICM_Pnm_Specific
Nucb1	1.43	18.63	12.92	1.43	7.52	0.09	Only Pig in vivo, Ms_Pnm_ICM_Pnm_Specific
Pigu	7.35	3.34	16.69	7.35	23.31	0	Only Pig in vivo, Ms_Pnm_ICM_Pnm_Specific
Ggnbp2	12.51	18.44	30.85	12.51	31	0.17	Only Pig in vivo, Ms_Pnm_ICM_Pnm_Specific
AC123920.1	5.36	2.95	2.11	5.36	646.02	292.67	Only Pig in vivo, Ms_Pnm_ICM_Pnm_Specific
Tm2d2	263.24	158.41	426.78	263.24	15.07	0	Only Pig in vivo, Ms_Pnm_ICM_Pnm_Specific
Laptm4b	21.17	38.2	105.57	21.17	12.65	0.21	Only Pig in vivo, Ms_Pnm_ICM_Pnm_Specific
Melk	16.33	2.64	0.1	16.33	83.79	25.62	Only Pig in vivo, Ms_Pnm_ICM_Pnm_Specific
Mapk13	2.46	9.96	14.09	2.46	16.92	0.54	Only Pig in vivo, Ms_Pnm_ICM_Pnm_Specific
D14Ertd436e	17.51	11.04	13.14	17.51	6.43	0.2	Only Pig in vivo, Ms_Pnm_ICM_Pnm_Specific
Rbm10	2.51	1.71	2.75	2.51	4.49	0.12	Only Pig in vivo, Ms_Pnm_ICM_Pnm_Specific
Ensa	2.77	3.92	0.15	2.77	15.67	0.34	Only Pig in vivo, Ms_Pnm_ICM_Pnm_Specific
Slc25a4	1577.15	755.37	611.19	1577.15	1203.69	508.36	Only Pig in vivo, Ms_Pnm_ICM_Pnm_Specific
Cherp	24.6	8.14	12.23	24.6	21.29	0.17	Only Pig in vivo, Ms_Pnm_ICM_Pnm_Specific
Pold3	75.04	18.69	19.97	75.04	12.37	0.97	Only Pig in vivo, Ms_Pnm_ICM_Pnm_Specific
Dom3z	20.26	9.09	48.32	20.26	16.12	0.48	Only Pig in vivo, Ms_Pnm_ICM_Pnm_Specific
Pmpcb	56.86	36.27	66.33	56.86	13.23	0.03	Only Pig in vivo, Ms_Pnm_ICM_Pnm_Specific
Clpb	3.24	1.52	1.66	3.24	63.96	21.05	Only Pig in vivo, Ms_Pnm_ICM_Pnm_Specific
Ide	1.18	1.19	30.41	1.18	6.28	0.14	Only Pig in vivo, Ms_Pnm_ICM_Pnm_Specific
Pelo	2.78	21.36	40.17	2.78	161.9	0.47	Only Pig in vivo, Ms_Pnm_ICM_Pnm_Specific
Chaf1a	8.94	2.58	0.04	8.94	15.72	0.27	Only Pig in vivo, Ms_Pnm_ICM_Pnm_Specific
Ik	2.72	7.13	20.32	2.72	19.96	2.46	Only Pig in vivo, Ms_Pnm_ICM_Pnm_Specific
Ssbp1	27.01	22.93	20.23	27.01	46.78	0.97	Only Pig in vivo, Ms_Pnm_ICM_Pnm_Specific
Ocln	3.72	2.96	0.06	3.72	166.99	67.08	Only Pig in vivo, Ms_Pnm_ICM_Pnm_Specific
Klf3	1.16	9.78	0.02	1.16	23.97	0.32	Only Pig in vivo, Ms_Pnm_ICM_Pnm_Specific
Ndufaf4	5.67	2.09	1.3	5.67	42.65	0.74	Only Pig in vivo, Ms_Pnm_ICM_Pnm_Specific
Pdlim5	5.93	3.62	3.6	5.93	5.52	0.04	Only Pig in vivo, Ms_Pnm_ICM_Pnm_Specific
Ipo5	26.7	6.59	22.97	26.7	2.01	0.14	Only Pig in vivo, Ms_Pnm_ICM_Pnm_Specific
Usp3	5.13	11.23	25.1	5.13	55.42	0.56	Only Pig in vivo, Ms_Pnm_ICM_Pnm_Specific
Qrsl1	8.34	0.21	2.69	8.34	222.25	96.48	Only Pig in vivo, Ms_Pnm_ICM_Pnm_Specific
Amacr	12.31	50.46	42.31	12.31	36.85	0.11	Only Pig in vivo, Ms_Pnm_ICM_Pnm_Specific
Fbxl6	200.51	174.85	291.62	200.51	12.23	0.49	Only Pig in vivo, Ms_Pnm_ICM_Pnm_Specific
Mcph1	4.16	1.53	1.78	4.16	9.38	0.29	Only Pig in vivo, Ms_Pnm_ICM_Pnm_Specific
Cln5	5.14	9.94	54.51	5.14	5.68	0.05	Only Pig in vivo, Ms_Pnm_ICM_Pnm_Specific
Dusp3	4.29	31.95	47.72	4.29	50.63	0.26	Only Pig in vivo, Ms_Pnm_ICM_Pnm_Specific
Mrps35	89.15	183.35	103.1	89.15	8.26	0.04	Only Pig in vivo, Ms_Pnm_ICM_Pnm_Specific
Adnp2	1.94	3.61	0.14	1.94	2.06	0.07	Only Pig in vivo, Ms_Pnm_ICM_Pnm_Specific
Nudcd3	2.34	0.65	5.36	2.34	131.47	4.19	Only Pig in vivo, Ms_Pnm_ICM_Pnm_Specific
Insig1	2.04	7.3	16.27	2.04	4.57	0.17	Only Pig in vivo, Ms_Pnm_ICM_Pnm_Specific
Echs1	9.16	45.83	89.08	9.16	257.72	50.35	Only Pig in vivo, Ms_Pnm_ICM_Pnm_Specific
Chchd8	75.79	78.51	46.82	75.79	89.61	0.47	Only Pig in vivo, Ms_Pnm_ICM_Pnm_Specific
Adck2	1.13	1.31	6.74	1.13	11.49	4.8	Only Pig in vivo, Ms_Pnm_ICM_Pnm_Specific
Pcgf5	181.19	132.81	124.8	181.19	9.81	0	Only Pig in vivo, Ms_Pnm_ICM_Pnm_Specific
Ctnna1	21.1	19.99	27.77	21.1	18.02	5.31	Only Pig in vivo, Ms_Pnm_ICM_Pnm_Specific
Fam98c	6.33	5.18	13.6	6.33	68.34	12.7	Only Pig in vivo, Ms_Pnm_ICM_Pnm_Specific
Clk3	7.51	7.26	9.7	7.51	33.76	0.05	Only Pig in vivo, Ms_Pnm_ICM_Pnm_Specific
Tmed3	57.75	35.02	128.72	57.75	446.86	2.41	Only Pig in vivo, Ms_Pnm_ICM_Pnm_Specific
Irf3	5.77	10.5	31.87	5.77	2.12	0.05	Only Pig in vivo, Ms_Pnm_ICM_Pnm_Specific
S100a10	28.6	220.39	128.92	28.6	783.38	113.27	Only Pig in vivo, Ms_Pnm_ICM_Pnm_Specific
Secisbp2	6.1	1.35	0.03	6.1	15.03	0.18	Only Pig in vivo, Ms_Pnm_ICM_Pnm_Specific
Fam86	46.74	46.37	54.09	46.74	110.33	18.31	Only Pig in vivo, Ms_Pnm_ICM_Pnm_Specific
Pdzd11	18.39	19.54	29.13	18.39	9.93	0.28	Only Pig in vivo, Ms_Pnm_ICM_Pnm_Specific
Cct4	430.98	337.24	312.02	430.98	213.13	97.08	Only Pig in vivo, Ms_Pnm_ICM_Pnm_Specific
Acad8	2.69	0.01	0.02	2.69	16.06	0.34	Only Pig in vivo, Ms_Pnm_ICM_Pnm_Specific
Lmf2	26.97	10.6	23.48	26.97	13.5	1.39	Only Pig in vivo, Ms_Pnm_ICM_Pnm_Specific
Dgat1	25.73	22.33	95.63	25.73	7.33	0.31	Only Pig in vivo, Ms_Pnm_ICM_Pnm_Specific
Snx16	544.04	192.13	124.59	544.04	7.96	0.04	Only Pig in vivo, Ms_Pnm_ICM_Pnm_Specific
Tpst2	31.55	37.41	105.93	31.55	11.93	0.39	Only Pig in vivo, Ms_Pnm_ICM_Pnm_Specific
Mpst	11.65	4.37	32.73	11.65	35.35	0.59	Only Pig in vivo, Ms_Pnm_ICM_Pnm_Specific
Arhgef2	2.09	0.63	0.07	2.09	2.51	0.08	Only Pig in vivo, Ms_Pnm_ICM_Pnm_Specific
6330578E17Rik	19.14	19.59	18.76	19.14	116.31	4.44	Only Pig in vivo, Ms_Pnm_ICM_Pnm_Specific
Rnf5	3.82	0.99	0.31	3.82	61.24	26.75	Only Pig in vivo, Ms_Pnm_ICM_Pnm_Specific
Kbtbd4	1.97	5.91	0.06	1.97	3.33	0.07	Only Pig in vivo, Ms_Pnm_ICM_Pnm_Specific
Gtpbp8	6.88	2.79	0.05	6.88	8.1	0.19	Only Pig in vivo, Ms_Pnm_ICM_Pnm_Specific
Bckdhb	11.42	2.2	0.04	11.42	23.18	0	Only Pig in vivo, Ms_Pnm_ICM_Pnm_Specific
Hnrnpf	7.2	5.58	4.24	7.2	1125.78	526.9	Only Pig in vivo, Ms_Pnm_ICM_Pnm_Specific
Erlin1	8.28	0.89	0.19	8.28	14.25	0.13	Only Pig in vivo, Ms_Pnm_ICM_Pnm_Specific
Stt3b	14.45	21.64	32.3	14.45	37.05	0.41	Only Pig in vivo, Ms_Pnm_ICM_Pnm_Specific
Eif4e2	44.67	29.84	37.41	44.67	28.04	0.48	Only Pig in vivo, Ms_Pnm_ICM_Pnm_Specific
Cpne1	7.98	2.34	7.62	7.98	38.75	0.24	Only Pig in vivo, Ms_Pnm_ICM_Pnm_Specific
BC030867	52.44	12.61	10.07	52.44	3.94	0.16	Only Pig in vivo, Ms_Pnm_ICM_Pnm_Specific
Tmem209	2.27	0.65	2.07	2.27	7.55	0.1	Only Pig in vivo, Ms_Pnm_ICM_Pnm_Specific
Bad	38.03	36.91	93.76	38.03	92.42	3.73	Only Pig in vivo, Ms_Pnm_ICM_Pnm_Specific
Sc4mol	6.24	0.7	0.03	6.24	52.88	0.1	Only Pig in vivo, Ms_Pnm_ICM_Pnm_Specific
Nrbf2	3.46	2.57	3.22	3.46	147.49	65.77	Only Pig in vivo, Ms_Pnm_ICM_Pnm_Specific
Myl12b	3.64	11.43	21.02	3.64	1369.33	242.3	Only Pig in vivo, Ms_Pnm_ICM_Pnm_Specific
Pet112l	5.82	10.28	14.09	5.82	5.06	0.03	Only Pig in vivo, Ms_Pnm_ICM_Pnm_Specific
St7l	2.04	1.52	0.02	2.04	42.11	0.03	Only Pig in vivo, Ms_Pnm_ICM_Pnm_Specific
Setd6	16.94	23.21	30.48	16.94	44.53	5.49	Only Pig in vivo, Ms_Pnm_ICM_Pnm_Specific
Ppie	121.52	21.23	38.47	121.52	5.5	0.25	Only Pig in vivo, Ms_Pnm_ICM_Pnm_Specific
Orc3l	2.44	2.3	5.49	2.44	21.44	0.31	Only Pig in vivo, Ms_Pnm_ICM_Pnm_Specific
Rab11fip4	1.33	5.65	26.85	1.33	136.78	1.01	Only Pig in vivo, Ms_Pnm_ICM_Pnm_Specific
Fgfr1op2	35.36	99.49	68.02	35.36	7.22	0.03	Only Pig in vivo, Ms_Pnm_ICM_Pnm_Specific
Trib3	17.97	9.34	18.8	17.97	11.93	0.16	Only Pig in vivo, Ms_Pnm_ICM_Pnm_Specific
Gpr108	2.99	18.67	9.08	2.99	26.62	0.39	Only Pig in vivo, Ms_Pnm_ICM_Pnm_Specific
Nfyc	10.47	8.56	8.02	10.47	207.4	68.32	Only Pig in vivo, Ms_Pnm_ICM_Pnm_Specific
Dnttip1	1.52	4.59	0.13	1.52	15.44	0.09	Only Pig in vivo, Ms_Pnm_ICM_Pnm_Specific
Dolpp1	8.72	14.85	18.07	8.72	8.45	0.12	Only Pig in vivo, Ms_Pnm_ICM_Pnm_Specific
Rell1	2.79	2.38	21.39	2.79	25.61	0.13	Only Pig in vivo, Ms_Pnm_ICM_Pnm_Specific
Pttg1	20.12	0.01	0.08	20.12	12.43	0.08	Only Pig in vivo, Ms_Pnm_ICM_Pnm_Specific
Ppp1ca	342.86	379.95	809.22	342.86	44.12	2.17	Only Pig in vivo, Ms_Pnm_ICM_Pnm_Specific
Cebpz	7.36	0.83	0.22	7.36	13.25	5.84	Only Pig in vivo, Ms_Pnm_ICM_Pnm_Specific
Miip	38.28	15.86	45.47	38.28	7.48	0.39	Only Pig in vivo, Ms_Pnm_ICM_Pnm_Specific
Pgrmc1	5.83	22.21	18.6	5.83	507.73	25.41	Only Pig in vivo, Ms_Pnm_ICM_Pnm_Specific
Cebpg	5.73	0.9	0.06	5.73	953.93	267.75	Only Pig in vivo, Ms_Pnm_ICM_Pnm_Specific
Kif5b	139.81	142.07	128.14	139.81	26.93	0.13	Only Pig in vivo, Ms_Pnm_ICM_Pnm_Specific
Fam40a	3.22	9.78	44.4	3.22	4.98	0.4	Only Pig in vivo, Ms_Pnm_ICM_Pnm_Specific
Rchy1	26.91	25.92	33.8	26.91	70.66	0.24	Only Pig in vivo, Ms_Pnm_ICM_Pnm_Specific
Dcaf13	92.33	0.12	45.94	92.33	15.99	3.46	Only Pig in vivo, Ms_Pnm_ICM_Pnm_Specific
Tubgcp4	1.06	1.18	0.05	1.06	5.98	0.12	Only Pig in vivo, Ms_Pnm_ICM_Pnm_Specific
Stat2	6.45	0.08	0.04	6.45	9.75	0.27	Only Pig in vivo, Ms_Pnm_ICM_Pnm_Specific
Arl6ip6	46.31	39.88	40.22	46.31	113.79	0.6	Only Pig in vivo, Ms_Pnm_ICM_Pnm_Specific
Dcun1d5	40.16	65.47	67.13	40.16	15.7	0.36	Only Pig in vivo, Ms_Pnm_ICM_Pnm_Specific
Rcan3	6.58	0.35	0.05	6.58	22.89	0.13	Only Pig in vivo, Ms_Pnm_ICM_Pnm_Specific
Lztr1	1.64	7.59	0.29	1.64	1.89	0.14	Only Pig in vivo, Ms_Pnm_ICM_Pnm_Specific
Hadha	2.32	0.48	2.28	2.32	15.54	1.6	Only Pig in vivo, Ms_Pnm_ICM_Pnm_Specific
Git2	2.43	11.48	7.26	2.43	3.6	0.05	Only Pig in vivo, Ms_Pnm_ICM_Pnm_Specific
Csrnp1	7.7	16.66	40.16	7.7	6.99	0.09	Only Pig in vivo, Ms_Pnm_ICM_Pnm_Specific
B3galt4	13.59	27.96	34.09	13.59	31.23	0.31	Only Pig in vivo, Ms_Pnm_ICM_Pnm_Specific
Hdhd2	15.23	15.72	9.14	15.23	33.2	0.19	Only Pig in vivo, Ms_Pnm_ICM_Pnm_Specific
Gpd2	13.89	4.74	12.94	13.89	28.14	0.1	Only Pig in vivo, Ms_Pnm_ICM_Pnm_Specific
Crip1	1.4	3.81	10.63	1.4	2951.46	1213.63	Only Pig in vivo, Ms_Pnm_ICM_Pnm_Specific
Atxn2	2	4.44	11.42	2	6.69	0.17	Only Pig in vivo, Ms_Pnm_ICM_Pnm_Specific
Sesn2	28.73	16.69	8.58	28.73	16.78	0.13	Only Pig in vivo, Ms_Pnm_ICM_Pnm_Specific
Wdr26	24.16	19.15	11.27	24.16	30.17	10.47	Only Pig in vivo, Ms_Pnm_ICM_Pnm_Specific
Sord	94.65	102.79	171.02	94.65	223.52	82.41	Only Pig in vivo, Ms_Pnm_ICM_Pnm_Specific
Suv39h2	3.62	0.05	6.93	3.62	26.47	0.64	Only Pig in vivo, Ms_Pnm_ICM_Pnm_Specific
H2afy	21.45	43.22	119.71	21.45	16.21	0.14	Only Pig in vivo, Ms_Pnm_ICM_Pnm_Specific
Rprd1b	5.74	1.39	0.08	5.74	6.26	0.19	Only Pig in vivo, Ms_Pnm_ICM_Pnm_Specific
Safb2	3.4	1.26	11.38	3.4	16.75	2.01	Only Pig in vivo, Ms_Pnm_ICM_Pnm_Specific
Pigo	35.87	14.55	7.83	35.87	11.46	3.34	Only Pig in vivo, Ms_Pnm_ICM_Pnm_Specific
Oat	6.55	9.72	56.93	6.55	23.6	0.05	Only Pig in vivo, Ms_Pnm_ICM_Pnm_Specific
Xpot	2.34	2.9	0.09	2.34	90.36	22.41	Only Pig in vivo, Ms_Pnm_ICM_Pnm_Specific
Acads	22.48	23.9	25.7	22.48	120.42	56.7	Only Pig in vivo, Ms_Pnm_ICM_Pnm_Specific
Zyg11a	10.98	5.05	9.49	10.98	57.25	14.04	Only Pig in vivo, Ms_Pnm_ICM_Pnm_Specific
Hexim1	5.45	4.39	8.95	5.45	49.47	11.52	Only Pig in vivo, Ms_Pnm_ICM_Pnm_Specific
Med6	29.31	6.1	0	29.31	8.75	0	Only Pig in vivo, Ms_Pnm_ICM_Pnm_Specific
Prkab2	1.26	0.05	5.75	1.26	17.52	0.04	Only Pig in vivo, Ms_Pnm_ICM_Pnm_Specific
Zscan12	12.21	1.93	0.1	12.21	5.01	0.18	Only Pig in vivo, Ms_Pnm_ICM_Pnm_Specific
Macrod1	2.56	0.08	0.02	2.56	6.06	0.15	Only Pig in vivo, Ms_Pnm_ICM_Pnm_Specific
Chfr	14.45	7.79	12.33	14.45	29.47	0.34	Only Pig in vivo, Ms_Pnm_ICM_Pnm_Specific
Rnf25	14.69	0.21	6.55	14.69	9.79	0.38	Only Pig in vivo, Ms_Pnm_ICM_Pnm_Specific
Tecr	57.03	32.13	23.02	57.03	144.94	1.08	Only Pig in vivo, Ms_Pnm_ICM_Pnm_Specific
Cd63	48.81	36.26	72.2	48.81	115.95	52.03	Only Pig in vivo, Ms_Pnm_ICM_Pnm_Specific
Man1a2	1.62	2.03	0.22	1.62	9.65	4.01	Only Pig in vivo, Ms_Pnm_ICM_Pnm_Specific
Faf1	12.38	5.34	38.03	12.38	29.2	0.23	Only Pig in vivo, Ms_Pnm_ICM_Pnm_Specific
Fabp5	1.97	2.22	0.14	1.97	10.36	1.37	Only Pig in vivo, Ms_Pnm_ICM_Pnm_Specific
Fem1b	8.58	9.06	9.62	8.58	36.68	0.09	Only Pig in vivo, Ms_Pnm_ICM_Pnm_Specific
Psmc5	165.83	125.06	258.92	165.83	55.51	22.41	Only Pig in vivo, Ms_Pnm_ICM_Pnm_Specific
Ergic2	2.24	1.06	0.02	2.24	11.81	0.25	Only Pig in vivo, Ms_Pnm_ICM_Pnm_Specific
Csnk1e	25.1	15.07	14.12	25.1	3.39	0.28	Only Pig in vivo, Ms_Pnm_ICM_Pnm_Specific
Ckmt1	103.2	79.89	223.45	103.2	59.44	9.51	Only Pig in vivo, Ms_Pnm_ICM_Pnm_Specific
Cul2	15.91	21.51	14.22	15.91	40.29	0.34	Only Pig in vivo, Ms_Pnm_ICM_Pnm_Specific
Huwe1	3.11	3.01	3.73	3.11	2.1	0.27	Only Pig in vivo, Ms_Pnm_ICM_Pnm_Specific
Lrrc57	56.09	22.53	13.98	56.09	83.15	11.35	Only Pig in vivo, Ms_Pnm_ICM_Pnm_Specific
Ncstn	2.89	5.02	16.12	2.89	110.72	0.25	Only Pig in vivo, Ms_Pnm_ICM_Pnm_Specific
Asns	2.9	4.27	48.08	2.9	6561.04	13.24	Only Pig in vivo, Ms_Pnm_ICM_Pnm_Specific
Zfp655	1.95	1.43	10.8	1.95	19.55	0.16	Only Pig in vivo, Ms_Pnm_ICM_Pnm_Specific
Oxct1	19.6	34.58	57.96	19.6	1290.25	165.94	Only Pig in vivo, Ms_Pnm_ICM_Pnm_Specific
Rap1a	11.75	4.62	3.12	11.75	393.05	115.7	Only Pig in vivo, Ms_Pnm_ICM_Pnm_Specific
Kif23	36.32	16.38	29.3	36.32	59.99	23.23	Only Pig in vivo, Ms_Pnm_ICM_Pnm_Specific
Tmem192	308.01	195.53	393.31	308.01	8.29	0	Only Pig in vivo, Ms_Pnm_ICM_Pnm_Specific
Cd2bp2	5.36	2.03	0.16	5.36	6.09	0.16	Only Pig in vivo, Ms_Pnm_ICM_Pnm_Specific
Pkn1	1.24	1.14	0.46	1.24	18.39	1.58	Only Pig in vivo, Ms_Pnm_ICM_Pnm_Specific
Got1	32.02	40.13	95.02	32.02	33.74	0.24	Only Pig in vivo, Ms_Pnm_ICM_Pnm_Specific
Wdr82	1.54	13.23	35.24	1.54	88.71	42.44	Only Pig in vivo, Ms_Pnm_ICM_Pnm_Specific
Cib2	3.39	36.07	104.32	3.39	49.64	17.75	Only Pig in vivo, Ms_Pnm_ICM_Pnm_Specific
Dclre1b	1.64	1.1	0.04	1.64	21.38	0.23	Only Pig in vivo, Ms_Pnm_ICM_Pnm_Specific
0610030E20Rik	1.11	5.29	0.05	1.11	12.69	0	Only Pig in vivo, Ms_Pnm_ICM_Pnm_Specific
Plekha1	6.39	6.34	4.92	6.39	6.66	0.29	Only Pig in vivo, Ms_Pnm_ICM_Pnm_Specific
Khk	10.92	0.06	0.02	10.92	6.04	0.14	Only Pig in vivo, Ms_Pnm_ICM_Pnm_Specific
Btbd10	15.18	6.76	5.57	15.18	11.73	0.14	Only Pig in vivo, Ms_Pnm_ICM_Pnm_Specific
Mtap1s	3.01	29.56	16.89	3.01	9.26	0.2	Only Pig in vivo, Ms_Pnm_ICM_Pnm_Specific
Klhl11	6.84	9.89	6.35	6.84	12.04	0.22	Only Pig in vivo, Ms_Pnm_ICM_Pnm_Specific
Creg1	290.58	577.09	802.51	290.58	34.76	6.06	Only Pig in vivo, Ms_Pnm_ICM_Pnm_Specific
Rars	18.57	5.42	16.65	18.57	37.32	0.33	Only Pig in vivo, Ms_Pnm_ICM_Pnm_Specific
Hacl1	2.99	0.08	0.1	2.99	7.77	0.11	Only Pig in vivo, Ms_Pnm_ICM_Pnm_Specific
Crem	13.78	15.91	36.48	13.78	89.45	0.18	Only Pig in vivo, Ms_Pnm_ICM_Pnm_Specific
Arap1	1.32	0.9	0.12	1.32	3.17	0.13	Only Pig in vivo, Ms_Pnm_ICM_Pnm_Specific
Acer3	11.23	7	18.48	11.23	9.76	0.45	Only Pig in vivo, Ms_Pnm_ICM_Pnm_Specific
Ghitm	112.27	74.17	138.87	112.27	304.68	29.94	Only Pig in vivo, Ms_Pnm_ICM_Pnm_Specific
A630007B06Rik	2.46	2.2	0.05	2.46	8.77	0.24	Only Pig in vivo, Ms_Pnm_ICM_Pnm_Specific
Tfam	38.61	31.39	35.29	38.61	6.01	0.42	Only Pig in vivo, Ms_Pnm_ICM_Pnm_Specific
Slc25a43	16.01	20.88	24.96	16.01	106.16	12.42	Only Pig in vivo, Ms_Pnm_ICM_Pnm_Specific
Mthfsd	13.13	21.57	12.11	13.13	11.04	0.05	Only Pig in vivo, Ms_Pnm_ICM_Pnm_Specific
2310004N24Rik	143.72	84.27	71.14	143.72	376.51	60.84	Only Pig in vivo, Ms_Pnm_ICM_Pnm_Specific
Vta1	12.38	29.64	76.77	12.38	33.63	0.54	Only Pig in vivo, Ms_Pnm_ICM_Pnm_Specific
Bcat2	1.26	0.13	12.88	1.26	3.76	0.45	Only Pig in vivo, Ms_Pnm_ICM_Pnm_Specific
Stam	9.33	3.03	2.02	9.33	14.9	0.26	Only Pig in vivo, Ms_Pnm_ICM_Pnm_Specific
Vrk3	10.54	2.08	0.01	10.54	10.68	0.02	Only Pig in vivo, Ms_Pnm_ICM_Pnm_Specific
Capn1	5.74	7.11	5.42	5.74	28.15	3.72	Only Pig in vivo, Ms_Pnm_ICM_Pnm_Specific
Pstk	136.76	209.32	170.26	136.76	64.58	0.3	Only Pig in vivo, Ms_Pnm_ICM_Pnm_Specific
Tsg101	6.44	16.12	21.64	6.44	115.24	0.63	Only Pig in vivo, Ms_Pnm_ICM_Pnm_Specific
Taf4b	1.87	0.04	0.07	1.87	2.54	0.17	Only Pig in vivo, Ms_Pnm_ICM_Pnm_Specific
Aasdh	1.95	0.03	0.03	1.95	10.26	2.12	Only Pig in vivo, Ms_Pnm_ICM_Pnm_Specific
Mcart1	2.86	1.63	1.71	2.86	11.85	0.06	Only Pig in vivo, Ms_Pnm_ICM_Pnm_Specific
Pan2	1.02	1.48	0.07	1.02	4.22	0.14	Only Pig in vivo, Ms_Pnm_ICM_Pnm_Specific
Klhdc10	1.07	1.39	0.05	1.07	4.75	0.18	Only Pig in vivo, Ms_Pnm_ICM_Pnm_Specific
Eme1	1.54	0.06	0.08	1.54	2.56	0.12	Only Pig in vivo, Ms_Pnm_ICM_Pnm_Specific
Psmb7	49.35	13.84	22.45	49.35	147.91	66.89	Only Pig in vivo, Ms_Pnm_ICM_Pnm_Specific
Zfand3	47.82	62.51	60.07	47.82	127.18	0.66	Only Pig in vivo, Ms_Pnm_ICM_Pnm_Specific
Bcl2l13	10.49	4.47	14.58	10.49	3.41	0.26	Only Pig in vivo, Ms_Pnm_ICM_Pnm_Specific
Sec22a	4.08	24.78	19.59	4.08	111.71	0.24	Only Pig in vivo, Ms_Pnm_ICM_Pnm_Specific
Fam63a	6.08	10.43	19.88	6.08	44.55	18.11	Only Pig in vivo, Ms_Pnm_ICM_Pnm_Specific
Gpr180	8.46	0.73	0.04	8.46	15.64	0.11	Only Pig in vivo, Ms_Pnm_ICM_Pnm_Specific
Med23	1.51	4.59	5.5	1.51	2.09	0.15	Only Pig in vivo, Ms_Pnm_ICM_Pnm_Specific
Ddx54	60.3	29.35	40.89	60.3	35.36	16.98	Only Pig in vivo, Ms_Pnm_ICM_Pnm_Specific
Crebzf	11.77	0.86	0.04	11.77	5.12	0.05	Only Pig in vivo, Ms_Pnm_ICM_Pnm_Specific
Ppfibp2	12.01	1.3	0.19	12.01	22.92	1.51	Only Pig in vivo, Ms_Pnm_ICM_Pnm_Specific
Unc119	19.76	18.65	36.49	19.76	30.96	2.38	Only Pig in vivo, Ms_Pnm_ICM_Pnm_Specific
Bap1	29.64	12.26	55.39	29.64	11.86	0.07	Only Pig in vivo, Ms_Pnm_ICM_Pnm_Specific
Slc30a7	10.89	0.09	26.73	10.89	8.96	0.23	Only Pig in vivo, Ms_Pnm_ICM_Pnm_Specific
Ppap2a	188.86	29.23	27.86	188.86	61.59	0.42	Only Pig in vivo, Ms_Pnm_ICM_Pnm_Specific
Abcf2	22.88	14.79	7.79	22.88	5.64	0.2	Only Pig in vivo, Ms_Pnm_ICM_Pnm_Specific
Dusp28	20.45	48.03	37.84	20.45	6.01	0	Only Pig in vivo, Ms_Pnm_ICM_Pnm_Specific
Slc39a7	96.79	111.43	128.65	96.79	23.05	4.95	Only Pig in vivo, Ms_Pnm_ICM_Pnm_Specific
Atxn10	206.45	2132.58	2618.4	206.45	179.97	0.47	Only Pig in vivo, Ms_Pnm_ICM_Pnm_Specific
Casc3	5.72	0.16	0.17	5.72	4.59	0.08	Only Pig in vivo, Ms_Pnm_ICM_Pnm_Specific
Pdcl3	12.01	13.45	14.27	12.01	53.98	16.05	Only Pig in vivo, Ms_Pnm_ICM_Pnm_Specific
Exosc9	41.28	30.11	27.61	41.28	10.87	0.18	Only Pig in vivo, Ms_Pnm_ICM_Pnm_Specific
Lrwd1	39.12	18.28	10.49	39.12	19.57	5.37	Only Pig in vivo, Ms_Pnm_ICM_Pnm_Specific
Tmpo	11.22	12.72	14.06	11.22	10.92	2.75	Only Pig in vivo, Ms_Pnm_ICM_Pnm_Specific
Atp6v1c1	218.36	91.5	87.28	218.36	39.26	0.12	Only Pig in vivo, Ms_Pnm_ICM_Pnm_Specific
Nsd1	9.47	7.91	20.41	9.47	2.38	0.35	Only Pig in vivo, Ms_Pnm_ICM_Pnm_Specific
Ppif	73.6	66.07	262.37	73.6	3999.72	1575.86	Only Pig in vivo, Ms_Pnm_ICM_Pnm_Specific
Ambra1	2.61	1.69	14.18	2.61	5	0.16	Only Pig in vivo, Ms_Pnm_ICM_Pnm_Specific
Rgl2	11.35	7.44	4.41	11.35	106.99	0.57	Only Pig in vivo, Ms_Pnm_ICM_Pnm_Specific
Uso1	1.71	0.92	0.05	1.71	13.33	0.32	Only Pig in vivo, Ms_Pnm_ICM_Pnm_Specific
Ccdc91	1.43	10.53	0.12	1.43	3.85	0.14	Only Pig in vivo, Ms_Pnm_ICM_Pnm_Specific
Ccdc28a	22.48	2.98	0.08	22.48	16.36	0.17	Only Pig in vivo, Ms_Pnm_ICM_Pnm_Specific
Lyplal1	1.09	0.05	0	1.09	785.4	1.54	Only Pig in vivo, Ms_Pnm_ICM_Pnm_Specific
Sh2b3	38.83	9.69	5.5	38.83	4.3	0.2	Only Pig in vivo, Ms_Pnm_ICM_Pnm_Specific
Aftph	1.33	0.61	1.71	1.33	5.99	0.13	Only Pig in vivo, Ms_Pnm_ICM_Pnm_Specific
Lactb	16.11	10.92	9.87	16.11	14.54	0.18	Only Pig in vivo, Ms_Pnm_ICM_Pnm_Specific
Coasy	6.49	99.64	165.2	6.49	18.76	0.14	Only Pig in vivo, Ms_Pnm_ICM_Pnm_Specific
Slc37a1	14.92	2.86	2.36	14.92	16.22	0.54	Only Pig in vivo, Ms_Pnm_ICM_Pnm_Specific
Aars	2.6	1.77	24.47	2.6	46.45	0.19	Only Pig in vivo, Ms_Pnm_ICM_Pnm_Specific
Commd8	58.6	36.74	118.25	58.6	112.23	54.04	Only Pig in vivo, Ms_Pnm_ICM_Pnm_Specific
Riok2	9.62	1.08	0.05	9.62	6.65	0.07	Only Pig in vivo, Ms_Pnm_ICM_Pnm_Specific
Dnajc14	1.1	3.2	10.47	1.1	13.79	0.05	Only Pig in vivo, Ms_Pnm_ICM_Pnm_Specific
Rbm39	25.79	10.33	22.46	25.79	20.28	0.26	Only Pig in vivo, Ms_Pnm_ICM_Pnm_Specific
2013-09-02	2.95	9.29	9.67	2.95	10.08	0.1	Only Pig in vivo, Ms_Pnm_ICM_Pnm_Specific
Yeats4	484.22	1066.26	1072.06	484.22	344.76	106.67	Only Pig in vivo, Ms_Pnm_ICM_Pnm_Specific
Renbp	22.1	24.6	74.96	22.1	187.77	62.61	Only Pig in vivo, Ms_Pnm_ICM_Pnm_Specific
Rbm47	66.63	125.2	65.17	66.63	3.26	0	Only Pig in vivo, Ms_Pnm_ICM_Pnm_Specific
Ifrd1	268.85	37.51	68.51	268.85	20.96	10.11	Only Pig in vivo, Ms_Pnm_ICM_Pnm_Specific
Trove2	2.13	0.03	0.02	2.13	9.52	0.06	Only Pig in vivo, Ms_Pnm_ICM_Pnm_Specific
Rhof	12.3	0.11	0.05	12.3	38.52	0.26	Only Pig in vivo, Ms_Pnm_ICM_Pnm_Specific
Ric8	14.02	20.54	18.89	14.02	50.07	0.31	Only Pig in vivo, Ms_Pnm_ICM_Pnm_Specific
Use1	70.56	26.58	100.91	70.56	30.43	0.27	Only Pig in vivo, Ms_Pnm_ICM_Pnm_Specific
Usp21	4.69	13.03	17.81	4.69	23.87	6.15	Only Pig in vivo, Ms_Pnm_ICM_Pnm_Specific
Eif5b	27.84	5.78	4.82	27.84	7.24	2.27	Only Pig in vivo, Ms_Pnm_ICM_Pnm_Specific
Crebbp	2.11	0.91	0.68	2.11	6.31	0.61	Only Pig in vivo, Ms_Pnm_ICM_Pnm_Specific
Ppp2r2a	57.5	45.21	34.37	57.5	85.65	39.16	Only Pig in vivo, Ms_Pnm_ICM_Pnm_Specific
6330416G13Rik	1.05	1.47	3.95	1.05	6.22	0.19	Only Pig in vivo, Ms_Pnm_ICM_Pnm_Specific
Mta3	68.97	15.68	32.49	68.97	30.08	0.06	Only Pig in vivo, Ms_Pnm_ICM_Pnm_Specific
1700123O20Rik	146.85	129.22	250.3	146.85	39.18	0	Only Pig in vivo, Ms_Pnm_ICM_Pnm_Specific
5930416I19Rik	16.49	93.8	101.97	16.49	337.48	109.23	Only Pig in vivo, Ms_Pnm_ICM_Pnm_Specific
2013-09-11	3.82	2.93	14.81	3.82	11.38	2.67	Only Pig in vivo, Ms_Pnm_ICM_Pnm_Specific
Acin1	4.58	5.56	7.35	4.58	2.79	0.15	Only Pig in vivo, Ms_Pnm_ICM_Pnm_Specific
Arvcf	16.84	26.37	13.86	16.84	3.23	0.11	Only Pig in vivo, Ms_Pnm_ICM_Pnm_Specific
Timm17a	36.34	6.96	6.24	36.34	53.61	14.85	Only Pig in vivo, Ms_Pnm_ICM_Pnm_Specific
Wac	4.88	1.34	1.16	4.88	35.23	10.85	Only Pig in vivo, Ms_Pnm_ICM_Pnm_Specific
0610007P22Rik	63.58	50.3	39.46	63.58	158.63	64.24	Only Pig in vivo, Ms_Pnm_ICM_Pnm_Specific
Psmc1	2.91	13.01	11.46	2.91	10.01	0.26	Only Pig in vivo, Ms_Pnm_ICM_Pnm_Specific
Spry2	1.07	5.73	0.18	1.07	22.63	8.08	Only Pig in vivo, Ms_Pnm_ICM_Pnm_Specific
Rit1	98.59	141.83	94.66	98.59	37.64	0.1	Only Pig in vivo, Ms_Pnm_ICM_Pnm_Specific
Dld	1.04	5.28	53.16	1.04	36.95	0.18	Only Pig in vivo, Ms_Pnm_ICM_Pnm_Specific
Snx21	1.52	0.74	0.01	1.52	13.97	4.05	Only Pig in vivo, Ms_Pnm_ICM_Pnm_Specific
Shcbp1	5.6	0.08	10.09	5.6	165.98	78.36	Only Pig in vivo, Ms_Pnm_ICM_Pnm_Specific
Ccnb2	230.27	424.88	606.01	230.27	19.13	0.68	Only Pig in vivo, Ms_Pnm_ICM_Pnm_Specific
Wfs1	7.43	24.39	13.28	7.43	3.68	0.07	Only Pig in vivo, Ms_Pnm_ICM_Pnm_Specific
Asxl1	2.38	0.4	0.07	2.38	4.55	0.22	Only Pig in vivo, Ms_Pnm_ICM_Pnm_Specific
Ctnnd1	4.61	2.43	7.39	4.61	24.93	5.95	Only Pig in vivo, Ms_Pnm_ICM_Pnm_Specific
Trappc6b	71.32	46.96	53.03	71.32	20.62	0.17	Only Pig in vivo, Ms_Pnm_ICM_Pnm_Specific
Ids	1.24	0.09	0.01	1.24	17.94	0.18	Only Pig in vivo, Ms_Pnm_ICM_Pnm_Specific
Zfyve20	1.3	0.05	0.04	1.3	3.83	0.04	Only Pig in vivo, Ms_Pnm_ICM_Pnm_Specific
Dhx57	7.55	0.22	0.05	7.55	4.88	0.22	Only Pig in vivo, Ms_Pnm_ICM_Pnm_Specific
Ndufs5	4.95	4.78	1.13	4.95	9.76	0.36	Only Pig in vivo, Ms_Pnm_ICM_Pnm_Specific
Usp15	4.32	0.64	1.2	4.32	3.59	0.2	Only Pig in vivo, Ms_Pnm_ICM_Pnm_Specific
Tex264	681.18	480.94	574.59	681.18	58.24	0.41	Only Pig in vivo, Ms_Pnm_ICM_Pnm_Specific
Acadl	599	873.63	911.53	599	24.69	0.31	Only Pig in vivo, Ms_Pnm_ICM_Pnm_Specific
Ncapd2	4.75	1.65	19.11	4.75	7.81	0.2	Only Pig in vivo, Ms_Pnm_ICM_Pnm_Specific
Prosc	20.56	12.62	75.39	20.56	6.86	0.11	Only Pig in vivo, Ms_Pnm_ICM_Pnm_Specific
Kif20a	13.64	4.98	2.11	13.64	4.14	0.13	Only Pig in vivo, Ms_Pnm_ICM_Pnm_Specific
Egln3	6.11	0	0.05	6.11	82.94	0.29	Only Pig in vivo, Ms_Pnm_ICM_Pnm_Specific
6720456B07Rik	169.14	296.06	246.58	169.14	28.29	0.53	Only Pig in vivo, Ms_Pnm_ICM_Pnm_Specific
Mlec	9.6	13.49	69.63	9.6	18.21	2.44	Only Pig in vivo, Ms_Pnm_ICM_Pnm_Specific
Trim27	90.49	52.95	29.24	90.49	25.51	0.13	Only Pig in vivo, Ms_Pnm_ICM_Pnm_Specific
Eed	71.52	51.8	49.24	71.52	38.65	0.42	Only Pig in vivo, Ms_Pnm_ICM_Pnm_Specific
Mbd1	2.19	0.73	3.59	2.19	4.12	0.18	Only Pig in vivo, Ms_Pnm_ICM_Pnm_Specific
Marveld3	6.11	1.84	0.04	6.11	44.08	8.11	Only Pig in vivo, Ms_Pnm_ICM_Pnm_Specific
Dync1i2	2.87	1.52	0.18	2.87	4.96	0.03	Only Pig in vivo, Ms_Pnm_ICM_Pnm_Specific
Pts	31.13	223.16	360.25	31.13	910.68	388.4	Only Pig in vivo, Ms_Pnm_ICM_Pnm_Specific
Ctnnb1	12.1	4.82	24.62	12.1	506.5	221.4	Only Pig in vivo, Ms_Pnm_ICM_Pnm_Specific
Rabggtb	79.41	116.38	130.81	79.41	6.8	0.03	Only Pig in vivo, Ms_Pnm_ICM_Pnm_Specific
Mknk1	13.99	1.59	0.23	13.99	85.59	29.61	Only Pig in vivo, Ms_Pnm_ICM_Pnm_Specific
Znrf1	19.4	17.9	19.16	19.4	12.81	0.28	Only Pig in vivo, Ms_Pnm_ICM_Pnm_Specific
Tmem87b	2.66	0.09	0.04	2.66	21.26	0.89	Only Pig in vivo, Ms_Pnm_ICM_Pnm_Specific
Mpzl2	1.81	2.2	14.71	1.81	26.29	0.36	Only Pig in vivo, Ms_Pnm_ICM_Pnm_Specific
Rbm45	4.02	0.58	0.05	4.02	3.57	0.06	Only Pig in vivo, Ms_Pnm_ICM_Pnm_Specific
Hax1	1.28	0.33	0.69	1.28	45.13	0.38	Only Pig in vivo, Ms_Pnm_ICM_Pnm_Specific
BC023829	23.19	14.3	43.18	23.19	16.2	1.98	Only Pig in vivo, Ms_Pnm_ICM_Pnm_Specific
Gars	177.56	108.17	451.22	177.56	1188.82	112.95	Only Pig in vivo, Ms_Pnm_ICM_Pnm_Specific
Gga2	5.79	2.44	1.35	5.79	30.42	0.54	Only Pig in vivo, Ms_Pnm_ICM_Pnm_Specific
Dbnl	89.44	56.48	81.58	89.44	22.01	1.2	Only Pig in vivo, Ms_Pnm_ICM_Pnm_Specific
Syngr1	245.4	151.84	94.56	245.4	851.57	309.48	Only Pig in vivo, Ms_Pnm_ICM_Pnm_Specific
Sec24a	3.15	1.2	0.05	3.15	12.11	0.86	Only Pig in vivo, Ms_Pnm_ICM_Pnm_Specific
Ppap2c	13.44	67.67	102.89	13.44	47.88	15.2	Only Pig in vivo, Ms_Pnm_ICM_Pnm_Specific
Slc27a4	5.92	0.54	6.66	5.92	49.5	23.92	Only Pig in vivo, Ms_Pnm_ICM_Pnm_Specific
Gatsl3	151.79	40.52	103.32	151.79	82.13	0.36	Only Pig in vivo, Ms_Pnm_ICM_Pnm_Specific
Sgpl1	1.05	19.49	13.32	1.05	4.68	0.11	Only Pig in vivo, Ms_Pnm_ICM_Pnm_Specific
Alg2	3.26	0.89	0.09	3.26	5.1	0.06	Only Pig in vivo, Ms_Pnm_ICM_Pnm_Specific
Slc20a1	1.47	19.07	44.41	1.47	27.4	0.34	Only Pig in vivo, Ms_Pnm_ICM_Pnm_Specific
Cnn3	39.92	106.16	247.31	39.92	3006.51	1414.55	Only Pig in vivo, Ms_Pnm_ICM_Pnm_Specific
Polr3c	6.3	7.98	16.01	6.3	69.25	0.17	Only Pig in vivo, Ms_Pnm_ICM_Pnm_Specific
C78339	4.19	0.45	2.5	4.19	11.74	0.28	Only Pig in vivo, Ms_Pnm_ICM_Pnm_Specific
Kctd20	9.23	1.68	6	9.23	6.37	0.06	Only Pig in vivo, Ms_Pnm_ICM_Pnm_Specific
Stk24	55.92	23.21	16.75	55.92	39.1	0.93	Only Pig in vivo, Ms_Pnm_ICM_Pnm_Specific
Acp1	1.68	2.92	0.58	1.68	16.98	0.7	Only Pig in vivo, Ms_Pnm_ICM_Pnm_Specific
Lonp2	1.48	3.95	0.99	1.48	120.45	24.32	Only Pig in vivo, Ms_Pnm_ICM_Pnm_Specific
Pacsin2	1.78	3.31	0.12	1.78	33.8	10.85	Only Pig in vivo, Ms_Pnm_ICM_Pnm_Specific
Mrpl2	1173.33	2101.77	1482.16	1173.33	312.18	4.16	Only Pig in vivo, Ms_Pnm_ICM_Pnm_Specific
Stx7	12.66	16.11	56.27	12.66	331.65	106.32	Only Pig in vivo, Ms_Pnm_ICM_Pnm_Specific
Luc7l2	1.85	8.46	0.21	1.85	13.17	0.36	Only Pig in vivo, Ms_Pnm_ICM_Pnm_Specific
Galns	3.6	1.87	6.54	3.6	9.45	0	Only Pig in vivo, Ms_Pnm_ICM_Pnm_Specific
Mus81	2.29	0.48	0.03	2.29	6.32	0.15	Only Pig in vivo, Ms_Pnm_ICM_Pnm_Specific
Hspa14	16.08	7.05	10.3	16.08	43.37	0.19	Only Pig in vivo, Ms_Pnm_ICM_Pnm_Specific
Prune	2.6	4.07	3.09	2.6	110.02	23.6	Only Pig in vivo, Ms_Pnm_ICM_Pnm_Specific
Snx12	30.03	3.67	38.89	30.03	21.55	0.42	Only Pig in vivo, Ms_Pnm_ICM_Pnm_Specific
Agpat9	65.54	36.09	46.32	65.54	136.94	56.33	Only Pig in vivo, Ms_Pnm_ICM_Pnm_Specific
Atg16l1	11.63	10.21	5.81	11.63	4.14	0.22	Only Pig in vivo, Ms_Pnm_ICM_Pnm_Specific
Gatc	2.75	16.39	14.3	2.75	135.07	16.23	Only Pig in vivo, Ms_Pnm_ICM_Pnm_Specific
Pcnxl3	14.14	18.52	18.47	14.14	8.56	0.51	Only Pig in vivo, Ms_Pnm_ICM_Pnm_Specific
Ttc13	2.1	4.69	7.02	2.1	3.54	0.18	Only Pig in vivo, Ms_Pnm_ICM_Pnm_Specific
Naalad2	8.53	0.02	0.03	8.53	11.8	0.45	Only Pig in vivo, Ms_Pnm_ICM_Pnm_Specific
Maf1	56.31	72.92	109.79	56.31	65.32	7.84	Only Pig in vivo, Ms_Pnm_ICM_Pnm_Specific
Nubp2	84.36	96.14	194.3	84.36	25.46	0.29	Only Pig in vivo, Ms_Pnm_ICM_Pnm_Specific
Chid1	4.04	3.57	13.28	4.04	51.38	19.16	Only Pig in vivo, Ms_Pnm_ICM_Pnm_Specific
Traf4	13.93	12.7	27.43	13.93	10.45	0.28	Only Pig in vivo, Ms_Pnm_ICM_Pnm_Specific
Fbxo8	48.27	17.8	28.23	48.27	18.46	0.24	Only Pig in vivo, Ms_Pnm_ICM_Pnm_Specific
Fam58b	39.9	48.84	103.19	39.9	17.88	3.8	Only Pig in vivo, Ms_Pnm_ICM_Pnm_Specific
Hps4	23.48	13.65	16.51	23.48	6.94	0.16	Only Pig in vivo, Ms_Pnm_ICM_Pnm_Specific
Pdcd6ip	63.18	35.19	61.71	63.18	177.65	68.83	Only Pig in vivo, Ms_Pnm_ICM_Pnm_Specific
Tm2d1	13.46	57.76	42.81	13.46	459.69	155.1	Only Pig in vivo, Ms_Pnm_ICM_Pnm_Specific
Ccnd3	109.74	92.95	48.5	109.74	10.37	0.23	Only Pig in vivo, Ms_Pnm_ICM_Pnm_Specific
Mlx	18.97	19.27	93.18	18.97	50.27	0.47	Only Pig in vivo, Ms_Pnm_ICM_Pnm_Specific
Ryk	6.9	8.8	5.65	6.9	16	1.07	Only Pig in vivo, Ms_Pnm_ICM_Pnm_Specific
Thumpd3	1.86	17.89	15.11	1.86	40.87	0	Only Pig in vivo, Ms_Pnm_ICM_Pnm_Specific
Rpa2	46.88	10.8	45.12	46.88	9.42	0.11	Only Pig in vivo, Ms_Pnm_ICM_Pnm_Specific
Sik3	1.99	9.67	8.87	1.99	1.51	0.07	Only Pig in vivo, Ms_Pnm_ICM_Pnm_Specific
Vkorc1	113.61	57.48	161.34	113.61	195.32	38.54	Only Pig in vivo, Ms_Pnm_ICM_Pnm_Specific
Slc25a33	7.31	7.79	41.85	7.31	25.79	6.43	Only Pig in vivo, Ms_Pnm_ICM_Pnm_Specific
Dtx2	22.97	7.26	16.76	22.97	14.73	6.97	Only Pig in vivo, Ms_Pnm_ICM_Pnm_Specific
Prpf4b	2.22	2.74	3.77	2.22	10.36	0.25	Only Pig in vivo, Ms_Pnm_ICM_Pnm_Specific
Mdp1	18.14	2.23	0.25	18.14	9.29	0.25	Only Pig in vivo, Ms_Pnm_ICM_Pnm_Specific
Gpr107	6.55	3.56	21.09	6.55	18.8	1.78	Only Pig in vivo, Ms_Pnm_ICM_Pnm_Specific
Gtf3a	22.96	26.54	51.84	22.96	17.48	1.27	Only Pig in vivo, Ms_Pnm_ICM_Pnm_Specific
Vapb	1.82	2.29	6.52	1.82	64.73	29.12	Only Pig in vivo, Ms_Pnm_ICM_Pnm_Specific
Nhlrc2	5.77	7.16	28.98	5.77	3.27	0.2	Only Pig in vivo, Ms_Pnm_ICM_Pnm_Specific
Hook2	16.9	30.49	20.35	16.9	24.4	9.45	Only Pig in vivo, Ms_Pnm_ICM_Pnm_Specific
Mesdc1	21.28	36.42	18.9	21.28	21.67	0.16	Only Pig in vivo, Ms_Pnm_ICM_Pnm_Specific
Fbxo7	2.28	14.97	28.45	2.28	71.1	21.38	Only Pig in vivo, Ms_Pnm_ICM_Pnm_Specific
Gtf2e2	28.66	37.12	29.53	28.66	7.92	0.12	Only Pig in vivo, Ms_Pnm_ICM_Pnm_Specific
Sf3b1	15.72	0.08	6.92	15.72	2.77	0.28	Only Pig in vivo, Ms_Pnm_ICM_Pnm_Specific
Prpf19	2.79	2.14	0.62	2.79	6.46	0.23	Only Pig in vivo, Ms_Pnm_ICM_Pnm_Specific
Polg	1.19	3.29	10.82	1.19	14.85	1.83	Only Pig in vivo, Ms_Pnm_ICM_Pnm_Specific
Serping1	19.13	0.1	0.05	19.13	24.65	0.27	Only Pig in vivo, Ms_Pnm_ICM_Pnm_Specific
Suclg2	4.65	11.08	21.84	4.65	19.01	0.3	Only Pig in vivo, Ms_Pnm_ICM_Pnm_Specific
Dnajc11	3.09	5.84	7.33	3.09	49.15	23.02	Only Pig in vivo, Ms_Pnm_ICM_Pnm_Specific
Sdad1	3.25	0.57	1.85	3.25	4.43	0.22	Only Pig in vivo, Ms_Pnm_ICM_Pnm_Specific
Dnajc30	6.29	25.76	25.94	6.29	44.74	0	Only Pig in vivo, Ms_Pnm_ICM_Pnm_Specific
1110034A24Rik	13.53	3.38	7.84	13.53	7.55	0.29	Only Pig in vivo, Ms_Pnm_ICM_Pnm_Specific
Cyb5b	69.16	31.5	20.9	69.16	6.62	0.19	Only Pig in vivo, Ms_Pnm_ICM_Pnm_Specific
Ogfod2	8.49	3.87	28.69	8.49	31.87	12.75	Only Pig in vivo, Ms_Pnm_ICM_Pnm_Specific
Dusp12	635.1	238.88	195.44	635.1	5.4	0.08	Only Pig in vivo, Ms_Pnm_ICM_Pnm_Specific
Prkar2a	8.62	9.81	5.76	8.62	11.26	0.23	Only Pig in vivo, Ms_Pnm_ICM_Pnm_Specific
Eif1ad	160.35	73.27	111.59	160.35	172.98	18.04	Only Pig in vivo, Ms_Pnm_ICM_Pnm_Specific
Itgb1	2.09	1.09	1.81	2.09	15.2	4.41	Only Pig in vivo, Ms_Pnm_ICM_Pnm_Specific
Cops3	139.27	199.06	129.9	139.27	932.18	398.53	Only Pig in vivo, Ms_Pnm_ICM_Pnm_Specific
Suv420h1	5.84	2.66	7.78	5.84	9.56	2.7	Only Pig in vivo, Ms_Pnm_ICM_Pnm_Specific
Golga5	8.87	14.01	16.1	8.87	27.55	0.26	Only Pig in vivo, Ms_Pnm_ICM_Pnm_Specific
Hmbox1	6.31	0.07	0.02	6.31	11.77	0.2	Only Pig in vivo, Ms_Pnm_ICM_Pnm_Specific
Vps41	1.74	0.14	0.05	1.74	8.56	0.18	Only Pig in vivo, Ms_Pnm_ICM_Pnm_Specific
Fbxo22	61.85	47.53	42.4	61.85	63.39	15.72	Only Pig in vivo, Ms_Pnm_ICM_Pnm_Specific
Gipc2	1.02	42.68	9.98	1.02	34.32	0.13	Only Pig in vivo, Ms_Pnm_ICM_Pnm_Specific
Fip1l1	20.97	29.12	27.64	20.97	42.76	19.58	Only Pig in vivo, Ms_Pnm_ICM_Pnm_Specific
Zbtb48	8.81	1.17	11.54	8.81	5.73	0.44	Only Pig in vivo, Ms_Pnm_ICM_Pnm_Specific
Isca2	77.11	46.31	157.26	77.11	33.96	0.18	Only Pig in vivo, Ms_Pnm_ICM_Pnm_Specific
0610011L14Rik	15.66	13.75	9.24	15.66	57.36	5.59	Only Pig in vivo, Ms_Pnm_ICM_Pnm_Specific
Xpo6	9.63	2.33	0.46	9.63	3.9	0.72	Only Pig in vivo, Ms_Pnm_ICM_Pnm_Specific
Clcc1	1.15	5.11	0.03	1.15	7.69	0.12	Only Pig in vivo, Ms_Pnm_ICM_Pnm_Specific
Rnf139	28.04	21.3	49.92	28.04	19.06	0.09	Only Pig in vivo, Ms_Pnm_ICM_Pnm_Specific
CT485788.3	13.12	11.28	22.83	13.12	6.19	0.24	Only Pig in vivo, Ms_Pnm_ICM_Pnm_Specific
Actr8	20.4	36.58	70.26	20.4	19.49	0.46	Only Pig in vivo, Ms_Pnm_ICM_Pnm_Specific
Mcm2	85.89	24.13	95.3	85.89	5.01	0.08	Only Pig in vivo, Ms_Pnm_ICM_Pnm_Specific
Fgfr4	1.89	2.34	0.07	1.89	15.16	0.12	Only Pig in vivo, Ms_Pnm_ICM_Pnm_Specific
Ncln	40	30.77	32.44	40	14.76	6.85	Only Pig in vivo, Ms_Pnm_ICM_Pnm_Specific
2700078E11Rik	21.16	1.39	31.97	21.16	9.38	0.37	Only Pig in vivo, Ms_Pnm_ICM_Pnm_Specific
Ppp1r15b	9.11	12.43	6.78	9.11	15.74	0.14	Only Pig in vivo, Ms_Pnm_ICM_Pnm_Specific
Eno3	5.76	6.07	64.05	5.76	7.32	0.14	Only Pig in vivo, Ms_Pnm_ICM_Pnm_Specific
Cdk5rap1	3.33	2.39	0.14	3.33	125.83	0.35	Only Pig in vivo, Ms_Pnm_ICM_Pnm_Specific
Nsmce1	46.08	15.63	26.15	46.08	784.29	47.9	Only Pig in vivo, Ms_Pnm_ICM_Pnm_Specific
Etnk1	2.19	0.75	5.37	2.19	31.56	0	Only Pig in vivo, Ms_Pnm_ICM_Pnm_Specific
Mfge8	474.17	877.61	557.13	474.17	5.23	1.03	Only Pig in vivo, Ms_Pnm_ICM_Pnm_Specific
Bud13	3.13	0.56	0	3.13	31.69	0.11	Only Pig in vivo, Ms_Pnm_ICM_Pnm_Specific
Med26	21.37	1.68	0.03	21.37	3.1	0.13	Only Pig in vivo, Ms_Pnm_ICM_Pnm_Specific
Vps52	12.16	13.03	22.05	12.16	20.15	5.87	Only Pig in vivo, Ms_Pnm_ICM_Pnm_Specific
Usp30	1.09	5.33	0.05	1.09	6.84	0.28	Only Pig in vivo, Ms_Pnm_ICM_Pnm_Specific
Stx6	2.99	2.22	6.87	2.99	5.42	0.27	Only Pig in vivo, Ms_Pnm_ICM_Pnm_Specific
Elavl1	33.09	34.7	32.7	33.09	14.61	0.11	Only Pig in vivo, Ms_Pnm_ICM_Pnm_Specific
Shmt2	43.4	33.66	39.2	43.4	35.1	1.15	Only Pig in vivo, Ms_Pnm_ICM_Pnm_Specific
Tfb1m	73.93	164.76	228.17	73.93	135.68	0.97	Only Pig in vivo, Ms_Pnm_ICM_Pnm_Specific
Pacrgl	35.51	0.02	0	35.51	38.29	0.31	Only Pig in vivo, Ms_Pnm_ICM_Pnm_Specific
Psmc6	24.57	28.38	124.56	24.57	29.75	0.15	Only Pig in vivo, Ms_Pnm_ICM_Pnm_Specific
Cep55	4.37	4.27	5.01	4.37	10.71	0.24	Only Pig in vivo, Ms_Pnm_ICM_Pnm_Specific
Mbtps1	28.25	5.5	3.8	28.25	25.88	10.33	Only Pig in vivo, Ms_Pnm_ICM_Pnm_Specific
Ndufb5	484.78	958.74	645.99	484.78	41.61	14.23	Only Pig in vivo, Ms_Pnm_ICM_Pnm_Specific
2610028A01Rik	15.61	1	0.05	15.61	15.63	0.42	Only Pig in vivo, Ms_Pnm_ICM_Pnm_Specific
Acadm	3.3	4.02	11.66	3.3	11.88	0.06	Only Pig in vivo, Ms_Pnm_ICM_Pnm_Specific
Senp3	15.15	10.84	7.56	15.15	11.9	0.14	Only Pig in vivo, Ms_Pnm_ICM_Pnm_Specific
L3mbtl3	1.03	0.07	0.05	1.03	3.86	0.15	Only Pig in vivo, Ms_Pnm_ICM_Pnm_Specific
Ppp6c	70.77	24.02	25.74	70.77	7.91	1.71	Only Pig in vivo, Ms_Pnm_ICM_Pnm_Specific
Rod1	2.08	3.62	4.72	2.08	12.74	0.16	Only Pig in vivo, Ms_Pnm_ICM_Pnm_Specific
Calcoco2	1063.37	564.02	527.88	1063.37	14.69	1.23	Only Pig in vivo, Ms_Pnm_ICM_Pnm_Specific
Lmbr1l	2.37	1.1	0.29	2.37	10.52	0.28	Only Pig in vivo, Ms_Pnm_ICM_Pnm_Specific
Ltv1	112.12	32.93	66.17	112.12	8.08	0.21	Only Pig in vivo, Ms_Pnm_ICM_Pnm_Specific
Sqstm1	3.46	12.32	12.34	3.46	334.4	114.56	Only Pig in vivo, Ms_Pnm_ICM_Pnm_Specific
Msl3	4.59	0.48	43.97	4.59	7.88	0.16	Only Pig in vivo, Ms_Pnm_ICM_Pnm_Specific
Itfg3	56.79	38.47	31.57	56.79	32.88	10.7	Only Pig in vivo, Ms_Pnm_ICM_Pnm_Specific
Wbp4	80.28	102.22	94.3	80.28	26.47	0.25	Only Pig in vivo, Ms_Pnm_ICM_Pnm_Specific
Aebp2	2.01	0.23	0.02	2.01	4.47	0	Only Pig in vivo, Ms_Pnm_ICM_Pnm_Specific
Xrcc1	94.05	109.68	98.25	94.05	10.27	0.52	Only Pig in vivo, Ms_Pnm_ICM_Pnm_Specific
Upf3b	8.38	2.37	0.06	8.38	3.18	0.17	Only Pig in vivo, Ms_Pnm_ICM_Pnm_Specific
Snupn	4.4	9.88	13.07	4.4	10.62	0.25	Only Pig in vivo, Ms_Pnm_ICM_Pnm_Specific
Gata3	7.48	107.53	323.88	7.48	149.06	0.42	Only Pig in vivo, Ms_Pnm_ICM_Pnm_Specific
Atp5s	33.43	62.86	81.04	33.43	94.22	5.5	Only Pig in vivo, Ms_Pnm_ICM_Pnm_Specific
Trmt11	5.76	0.08	0.03	5.76	3.82	0.26	Only Pig in vivo, Ms_Pnm_ICM_Pnm_Specific
Suclg1	101.58	191.06	226.61	101.58	1145.56	489.67	Only Pig in vivo, Ms_Pnm_ICM_Pnm_Specific
Ndufaf1	4.35	2.98	0.11	4.35	29.65	0.13	Only Pig in vivo, Ms_Pnm_ICM_Pnm_Specific
Srp68	11.09	2.39	5.56	11.09	22.95	0.41	Only Pig in vivo, Ms_Pnm_ICM_Pnm_Specific
Mrpl35	45.05	7.52	13.35	45.05	27.2	0.43	Only Pig in vivo, Ms_Pnm_ICM_Pnm_Specific
Rab3ip	4.45	1.49	25.04	4.45	62.02	0.3	Only Pig in vivo, Ms_Pnm_ICM_Pnm_Specific
Rhbdf1	3.96	0.3	0.06	3.96	22.68	0.33	Only Pig in vivo, Ms_Pnm_ICM_Pnm_Specific
Pde12	69.32	39.23	42.72	69.32	107.11	34.92	Only Pig in vivo, Ms_Pnm_ICM_Pnm_Specific
Wapal	8.36	15.26	14.63	8.36	6.35	0.2	Only Pig in vivo, Ms_Pnm_ICM_Pnm_Specific
Fkbp5	4.13	0.47	0.02	4.13	7.61	0.31	Only Pig in vivo, Ms_Pnm_ICM_Pnm_Specific
Cdca3	657.9	763.02	998.28	657.9	89.46	0.64	Only Pig in vivo, Ms_Pnm_ICM_Pnm_Specific
Fam120a	7.12	3.51	2.51	7.12	11.67	0.19	Only Pig in vivo, Ms_Pnm_ICM_Pnm_Specific
Cldn4	30.02	100.77	470.93	30.02	407.85	103.37	Only Pig in vivo, Ms_Pnm_ICM_Pnm_Specific
Stard4	7.89	2.97	16.66	7.89	7.16	0.2	Only Pig in vivo, Ms_Pnm_ICM_Pnm_Specific
Tusc2	10.3	18.75	34.83	10.3	100.68	25.23	Only Pig in vivo, Ms_Pnm_ICM_Pnm_Specific
Man2b1	5.79	11.95	44.67	5.79	32.37	13.5	Only Pig in vivo, Ms_Pnm_ICM_Pnm_Specific
Gmppb	1.35	1.06	6.18	1.35	58.59	11.53	Only Pig in vivo, Ms_Pnm_ICM_Pnm_Specific
Nptn	21.83	5.41	38.11	21.83	6.9	0.16	Only Pig in vivo, Ms_Pnm_ICM_Pnm_Specific
Alg12	8.64	2.23	37.79	8.64	22.16	5.64	Only Pig in vivo, Ms_Pnm_ICM_Pnm_Specific
Mrs2	16.77	1.1	34.2	16.77	9.97	0	Only Pig in vivo, Ms_Pnm_ICM_Pnm_Specific
Saps3	28.79	18.56	16.05	28.79	9.5	0.53	Only Pig in vivo, Ms_Pnm_ICM_Pnm_Specific
8430410K20Rik	2.6	1.35	0.04	2.6	14.49	0.17	Only Pig in vivo, Ms_Pnm_ICM_Pnm_Specific
Sec24c	2.37	5.67	0.27	2.37	12.63	0.27	Only Pig in vivo, Ms_Pnm_ICM_Pnm_Specific
Chd1l	2.88	0.75	0.99	2.88	3.54	0.21	Only Pig in vivo, Ms_Pnm_ICM_Pnm_Specific
Amdhd2	20.66	70.48	117.53	20.66	263.38	20.04	Only Pig in vivo, Ms_Pnm_ICM_Pnm_Specific
Pigf	74.41	83.95	165.65	74.41	45.44	0.31	Only Pig in vivo, Ms_Pnm_ICM_Pnm_Specific
Uhmk1	1.33	1.88	10.45	1.33	31.24	3.24	Only Pig in vivo, Ms_Pnm_ICM_Pnm_Specific
Plbd2	6.69	2.86	14.24	6.69	12.98	0.17	Only Pig in vivo, Ms_Pnm_ICM_Pnm_Specific
Psmc3	366.15	594.51	302.16	366.15	31.38	1.56	Only Pig in vivo, Ms_Pnm_ICM_Pnm_Specific
Usp43	12.4	13.29	16.94	12.4	7.75	1.39	Only Pig in vivo, Ms_Pnm_ICM_Pnm_Specific
2410001C21Rik	45.28	9.33	10.3	45.28	8.24	0.94	Only Pig in vivo, Ms_Pnm_ICM_Pnm_Specific
Ccdc90b	123.29	327.44	260.92	123.29	29.79	2.93	Only Pig in vivo, Ms_Pnm_ICM_Pnm_Specific
Ybx2	7.24	5.75	13.86	7.24	5.59	0.31	Only Pig in vivo, Ms_Pnm_ICM_Pnm_Specific
Myg1	96.22	3.47	0.08	96.22	159.84	16.56	Only Pig in vivo, Ms_Pnm_ICM_Pnm_Specific
Ubtd2	12.2	4.9	0.78	12.2	30.33	0.16	Only Pig in vivo, Ms_Pnm_ICM_Pnm_Specific
Hint2	12.61	88.85	70.25	12.61	188.99	33.36	Only Pig in vivo, Ms_Pnm_ICM_Pnm_Specific
Med7	170.42	192.34	307.08	170.42	56.85	0.05	Only Pig in vivo, Ms_Pnm_ICM_Pnm_Specific
Dnajc21	19.17	9.8	12.8	19.17	15.69	0.56	Only Pig in vivo, Ms_Pnm_ICM_Pnm_Specific
Zfyve27	5.02	2.55	0.06	5.02	8.66	0.68	Only Pig in vivo, Ms_Pnm_ICM_Pnm_Specific
Nsa2	4.42	3.14	1.48	4.42	83.11	0.33	Only Pig in vivo, Ms_Pnm_ICM_Pnm_Specific
Alg5	76.7	187.03	215.33	76.7	88.78	12.67	Only Pig in vivo, Ms_Pnm_ICM_Pnm_Specific
Fam129b	1.82	4.53	0.19	1.82	3.27	0.13	Only Pig in vivo, Ms_Pnm_ICM_Pnm_Specific
Glipr2	2.78	70.99	99.83	2.78	73.05	5.8	Only Pig in vivo, Ms_Pnm_ICM_Pnm_Specific
Eif2a	22.08	10.64	26.16	22.08	62.12	0.25	Only Pig in vivo, Ms_Pnm_ICM_Pnm_Specific
Fez2	13.09	28.44	49.91	13.09	8.39	0.19	Only Pig in vivo, Ms_Pnm_ICM_Pnm_Specific
Plekhg3	2.96	0.73	0.92	2.96	13.94	0.22	Only Pig in vivo, Ms_Pnm_ICM_Pnm_Specific
Tubgcp2	3.83	0.69	0.03	3.83	68.51	5.44	Only Pig in vivo, Ms_Pnm_ICM_Pnm_Specific
Tnip2	19.77	11.24	34.62	19.77	4.07	0.11	Only Pig in vivo, Ms_Pnm_ICM_Pnm_Specific
Th1l	63.16	13.93	28.55	63.16	7.76	0.66	Only Pig in vivo, Ms_Pnm_ICM_Pnm_Specific
Dnalc4	21.07	55.42	32.2	21.07	10.42	0	Only Pig in vivo, Ms_Pnm_ICM_Pnm_Specific
Eml3	1.98	5.33	0.02	1.98	8.19	0.07	Only Pig in vivo, Ms_Pnm_ICM_Pnm_Specific
Cish	57.33	48.18	161.14	57.33	7.99	0.11	Only Pig in vivo, Ms_Pnm_ICM_Pnm_Specific
2310030N02Rik	21.36	7.35	5.87	21.36	6.2	0.11	Only Pig in vivo, Ms_Pnm_ICM_Pnm_Specific
Ubap2l	5.05	0.6	2.29	5.05	22.65	0.5	Only Pig in vivo, Ms_Pnm_ICM_Pnm_Specific
Tsc2	2.22	11.48	2.79	2.22	2.61	0.27	Only Pig in vivo, Ms_Pnm_ICM_Pnm_Specific
Skap2	6.26	5.49	22.84	6.26	9.65	0.41	Only Pig in vivo, Ms_Pnm_ICM_Pnm_Specific
Gpatch8	1.63	2.58	0.02	1.63	7.85	0.07	Only Pig in vivo, Ms_Pnm_ICM_Pnm_Specific
Cbx1	3.68	6.19	7.67	3.68	9.07	0.09	Only Pig in vivo, Ms_Pnm_ICM_Pnm_Specific
Gtse1	18.78	41.79	51.99	18.78	31.97	8.07	Only Pig in vivo, Ms_Pnm_ICM_Pnm_Specific
Tmem106b	6.46	7.64	17.95	6.46	187.38	18.63	Only Pig in vivo, Ms_Pnm_ICM_Pnm_Specific
Cfl2	121.26	114.47	170.06	121.26	31.61	0.2	Only Pig in vivo, Ms_Pnm_ICM_Pnm_Specific
Spint2	519.05	744.26	955.44	519.05	525.58	24.85	Only Pig in vivo, Ms_Pnm_ICM_Pnm_Specific
Fbxo17	7.71	14.84	100.05	7.71	19	0.15	Only Pig in vivo, Ms_Pnm_ICM_Pnm_Specific
Leprot	2.62	4.55	21.71	2.62	20.41	4.31	Only Pig in vivo, Ms_Pnm_ICM_Pnm_Specific
Glrx3	7.45	11.77	5.75	7.45	49.8	0.43	Only Pig in vivo, Ms_Pnm_ICM_Pnm_Specific
Tmem19	14.22	9.81	43.5	14.22	14.79	0.13	Only Pig in vivo, Ms_Pnm_ICM_Pnm_Specific
Rab9	18.93	38.09	44.18	18.93	41.79	0.09	Only Pig in vivo, Ms_Pnm_ICM_Pnm_Specific
Ube2k	30.93	15.88	11.18	30.93	13.53	1.3	Only Pig in vivo, Ms_Pnm_ICM_Pnm_Specific
Mobkl3	41.24	0	0	41.24	15.36	0	Only Pig in vivo, Ms_Pnm_ICM_Pnm_Specific
BC018507	2.51	5.75	11.17	2.51	8.77	0.21	Only Pig in vivo, Ms_Pnm_ICM_Pnm_Specific
Nme6	32.65	18.07	23.5	32.65	135.08	0.61	Only Pig in vivo, Ms_Pnm_ICM_Pnm_Specific
Fads3	7.89	2.42	0.01	7.89	66.97	19.88	Only Pig in vivo, Ms_Pnm_ICM_Pnm_Specific
Zc3h8	24.48	0.18	0.08	24.48	4.56	0.03	Only Pig in vivo, Ms_Pnm_ICM_Pnm_Specific
Dhrs1	2.96	1.22	88.81	2.96	269.66	27.99	Only Pig in vivo, Ms_Pnm_ICM_Pnm_Specific
Dad1	15.79	22.53	23.31	15.79	16.31	0.08	Only Pig in vivo, Ms_Pnm_ICM_Pnm_Specific
Stam2	37.88	42.85	41.95	37.88	53.79	0.07	Only Pig in vivo, Ms_Pnm_ICM_Pnm_Specific
Stk19	22.53	2.25	0.64	22.53	8.42	0.25	Only Pig in vivo, Ms_Pnm_ICM_Pnm_Specific
Rbbp8	5.91	0.67	0.27	5.91	7.65	0.36	Only Pig in vivo, Ms_Pnm_ICM_Pnm_Specific
Zdhhc5	4.71	2	13.52	4.71	5.98	0.26	Only Pig in vivo, Ms_Pnm_ICM_Pnm_Specific
Fez1	4.65	0.11	0.12	4.65	32.17	0.39	Only Pig in vivo, Ms_Pnm_ICM_Pnm_Specific
Srpk1	33.88	27.29	23.94	33.88	15.06	0.41	Only Pig in vivo, Ms_Pnm_ICM_Pnm_Specific
Kif16b	1.46	1.91	0.05	1.46	5.97	0.17	Only Pig in vivo, Ms_Pnm_ICM_Pnm_Specific
Akr7a5	19.84	43.12	34.09	19.84	206.56	62.18	Only Pig in vivo, Ms_Pnm_ICM_Pnm_Specific
Yif1a	71.06	125.53	83.35	71.06	28.75	0.38	Only Pig in vivo, Ms_Pnm_ICM_Pnm_Specific
Clpx	205.34	27.23	57.66	205.34	20.44	0.17	Only Pig in vivo, Ms_Pnm_ICM_Pnm_Specific
Gps2	60.45	3.8	18.33	60.45	89.37	26.34	Only Pig in vivo, Ms_Pnm_ICM_Pnm_Specific
Zfand5	18.61	4.7	5.03	18.61	56.66	0.43	Only Pig in vivo, Ms_Pnm_ICM_Pnm_Specific
Kpnb1	8.28	4.95	6.44	8.28	9.43	1.51	Only Pig in vivo, Ms_Pnm_ICM_Pnm_Specific
D6Wsu116e	8.23	0.15	10.33	8.23	9.33	4.09	Only Pig in vivo, Ms_Pnm_ICM_Pnm_Specific
Dcbld1	15.4	1.3	10.56	15.4	16.49	1.53	Only Pig in vivo, Ms_Pnm_ICM_Pnm_Specific
AC132405.1	10.96	7.09	10.4	10.96	54.14	1.77	Only Pig in vivo, Ms_Pnm_ICM_Pnm_Specific
Hexb	757.5	237.92	625.31	757.5	2145.39	647.91	Only Pig in vivo, Ms_Pnm_ICM_Pnm_Specific
Ranbp1	304.03	188.28	141.14	304.03	22.78	10.37	Only Pig in vivo, Ms_Pnm_ICM_Pnm_Specific
Brd2	24.85	9.26	24.39	24.85	32.1	0.38	Only Pig in vivo, Ms_Pnm_ICM_Pnm_Specific
Skiv2l	5.93	1.63	0.12	5.93	2.92	0.49	Only Pig in vivo, Ms_Pnm_ICM_Pnm_Specific
Gtf2h4	60.48	44.85	45.26	60.48	11.96	0.28	Only Pig in vivo, Ms_Pnm_ICM_Pnm_Specific
Aqp11	190.93	0.03	98.82	190.93	13.43	0.39	Only Pig in vivo, Ms_Pnm_ICM_Pnm_Specific
Kcmf1	64.06	45.75	72.48	64.06	25.43	3.88	Only Pig in vivo, Ms_Pnm_ICM_Pnm_Specific
AC164179.1	10.09	5.09	1.12	10.09	402.74	100.33	Only Pig in vivo, Ms_Pnm_ICM_Pnm_Specific
Hars	41.13	44.36	70.35	41.13	22.15	0.21	Only Pig in vivo, Ms_Pnm_ICM_Pnm_Specific
AC131692.1	107.66	207.86	135.11	107.66	4.7	0	Only Pig in vivo, Ms_Pnm_ICM_Pnm_Specific
Cat	1.06	53.12	1.86	1.06	29.34	9.82	Only Pig in vivo, Ms_Pnm_ICM_Pnm_Specific
Pspc1	23.58	3.68	27.41	23.58	9.63	0.74	Only Pig in vivo, Ms_Pnm_ICM_Pnm_Specific
Uba52	57.22	16.42	19.06	57.22	76.77	0.32	Only Pig in vivo, Ms_Pnm_ICM_Pnm_Specific
Smap1	6.29	5.44	9.34	6.29	124.32	1.09	Only Pig in vivo, Ms_Pnm_ICM_Pnm_Specific
Golga1	2.36	0.08	0.07	2.36	6.29	0.18	Only Pig in vivo, Ms_Pnm_ICM_Pnm_Specific
Ard1a	10.91	4.29	8.83	10.91	425.29	203.49	Only Pig in vivo, Ms_Pnm_ICM_Pnm_Specific
Ccnc	24.13	19.57	38.52	24.13	13.6	0.1	Only Pig in vivo, Ms_Pnm_ICM_Pnm_Specific
Prmt7	2.71	10.43	27.45	2.71	129.47	23	Only Pig in vivo, Ms_Pnm_ICM_Pnm_Specific
Ccdc6	21.31	30.63	34.8	21.31	2.97	0.07	Only Pig in vivo, Ms_Pnm_ICM_Pnm_Specific
Cenpl	3.53	1.4	0.03	3.53	4.47	0.1	Only Pig in vivo, Ms_Pnm_ICM_Pnm_Specific
Stt3a	2.45	1.76	0.04	2.45	16.84	0.75	Only Pig in vivo, Ms_Pnm_ICM_Pnm_Specific
Manea	2.94	0.06	0.02	2.94	12.68	0.08	Only Pig in vivo, Ms_Pnm_ICM_Pnm_Specific
Rab24	64.58	127.5	64.77	64.58	1285.18	635.66	Only Pig in vivo, Ms_Pnm_ICM_Pnm_Specific
Lman1	5.39	6.76	3.53	5.39	7.74	0.17	Only Pig in vivo, Ms_Pnm_ICM_Pnm_Specific
Zfand6	285.73	232.68	233.83	285.73	50.74	0.19	Only Pig in vivo, Ms_Pnm_ICM_Pnm_Specific
BC024479	3.45	6.44	7.59	3.45	11.33	0.03	Only Pig in vivo, Ms_Pnm_ICM_Pnm_Specific
Ddx10	4.57	0.36	0.17	4.57	12.92	0.36	Only Pig in vivo, Ms_Pnm_ICM_Pnm_Specific
Yipf4	20.81	12.06	5.7	20.81	78.69	1.03	Only Pig in vivo, Ms_Pnm_ICM_Pnm_Specific
Rnf4	5.7	0.86	4.64	5.7	21.24	6.35	Only Pig in vivo, Ms_Pnm_ICM_Pnm_Specific
Fkbp1b	52.15	0.03	0.17	52.15	15.27	0.19	Only Pig in vivo, Ms_Pnm_ICM_Pnm_Specific
Ifi30	97.98	20.29	170.23	97.98	168.05	3.16	Only Pig in vivo, Ms_Pnm_ICM_Pnm_Specific
C030046I01Rik	18.98	48.5	27.83	18.98	7.15	0.87	Only Pig in vivo, Ms_Pnm_ICM_Pnm_Specific
Spag7	24.7	18.5	26.67	24.7	62.51	0.28	Only Pig in vivo, Ms_Pnm_ICM_Pnm_Specific
Commd3	31.55	115.06	58.2	31.55	18.83	0.18	Only Pig in vivo, Ms_Pnm_ICM_Pnm_Specific
Vbp1	2.3	0.17	0.06	2.3	9.89	0.21	Only Pig in vivo, Ms_Pnm_ICM_Pnm_Specific
Zranb2	8.33	2.1	4.78	8.33	28.3	9.08	Only Pig in vivo, Ms_Pnm_ICM_Pnm_Specific
Nubpl	38.33	91.74	96.01	38.33	26.43	0.19	Only Pig in vivo, Ms_Pnm_ICM_Pnm_Specific
Amz2	3.19	2.99	0.04	3.19	159.89	68.67	Only Pig in vivo, Ms_Pnm_ICM_Pnm_Specific
1810007M14Rik	3.15	0.33	0.27	3.15	4.38	0.24	Only Pig in vivo, Ms_Pnm_ICM_Pnm_Specific
Paics	46.84	24.76	21.45	46.84	547.83	230.4	Only Pig in vivo, Ms_Pnm_ICM_Pnm_Specific
Trappc5	163.18	345.79	182.99	163.18	25.41	0.21	Only Pig in vivo, Ms_Pnm_ICM_Pnm_Specific
Bcor	2.06	0.77	0.03	2.06	1.8	0.12	Only Pig in vivo, Ms_Pnm_ICM_Pnm_Specific
Tmbim4	20.39	36.62	32	20.39	45.4	16.75	Only Pig in vivo, Ms_Pnm_ICM_Pnm_Specific
Ppil5	186.94	15.49	23.29	186.94	11.28	0.5	Only Pig in vivo, Ms_Pnm_ICM_Pnm_Specific
Comt1	15.17	79.01	83.33	15.17	85.53	31.49	Only Pig in vivo, Ms_Pnm_ICM_Pnm_Specific
Zdhhc12	41.52	184.34	263.71	41.52	108.77	0.73	Only Pig in vivo, Ms_Pnm_ICM_Pnm_Specific
Zfp277	7.18	13.28	10.35	7.18	56.17	0.22	Only Pig in vivo, Ms_Pnm_ICM_Pnm_Specific
Ppp2r5c	3.83	4.31	5.86	3.83	9.87	0.27	Only Pig in vivo, Ms_Pnm_ICM_Pnm_Specific
Etfb	18.55	87.89	99.67	18.55	417.46	153.63	Only Pig in vivo, Ms_Pnm_ICM_Pnm_Specific
Pigq	5.32	10.54	33.02	5.32	8.08	1.27	Only Pig in vivo, Ms_Pnm_ICM_Pnm_Specific
Serinc3	6.65	2.83	35.3	6.65	18.91	0.95	Only Pig in vivo, Ms_Pnm_ICM_Pnm_Specific
Ralgds	2.48	6.68	20.46	2.48	29.72	7.34	Only Pig in vivo, Ms_Pnm_ICM_Pnm_Specific
Coq5	104.49	171.88	140.94	104.49	21.31	0.41	Only Pig in vivo, Ms_Pnm_ICM_Pnm_Specific
Sptlc2	265.08	303.91	775.16	265.08	32.94	11.06	Only Pig in vivo, Ms_Pnm_ICM_Pnm_Specific
Nudt22	9.13	0.03	0.1	9.13	64.88	0.46	Only Pig in vivo, Ms_Pnm_ICM_Pnm_Specific
Kctd18	3.22	2.92	0.04	3.22	59.47	0.18	Only Pig in vivo, Ms_Pnm_ICM_Pnm_Specific
Rad1	8.4	14.09	12.47	8.4	4.03	0.04	Only Pig in vivo, Ms_Pnm_ICM_Pnm_Specific
Hsd17b10	1.96	0.5	88.32	1.96	1065.26	243.73	Only Pig in vivo, Ms_Pnm_ICM_Pnm_Specific
Kifap3	1.58	1.37	0.29	1.58	6.72	0.12	Only Pig in vivo, Ms_Pnm_ICM_Pnm_Specific
Mbtps2	2.75	4.06	0.14	2.75	20.16	0.22	Only Pig in vivo, Ms_Pnm_ICM_Pnm_Specific
Smarcb1	33.94	56.21	61.3	33.94	277.07	47.52	Only Pig in vivo, Ms_Pnm_ICM_Pnm_Specific
Epb4.1l5	1.88	4.37	4.71	1.88	69.31	28.91	Only Pig in vivo, Ms_Pnm_ICM_Pnm_Specific
Mrrf	2.06	2.48	0	2.06	23.59	0.95	Only Pig in vivo, Ms_Pnm_ICM_Pnm_Specific
Pars2	2.06	7.3	25.15	2.06	7.38	0.17	Only Pig in vivo, Ms_Pnm_ICM_Pnm_Specific
4632428N05Rik	11.24	0.85	0.03	11.24	4.21	0.18	Only Pig in vivo, Ms_Pnm_ICM_Pnm_Specific
Parl	4.06	10.55	7.46	4.06	52.85	0.21	Only Pig in vivo, Ms_Pnm_ICM_Pnm_Specific
Fam46b	4.88	2.87	0.01	4.88	3.52	0.12	Only Pig in vivo, Ms_Pnm_ICM_Pnm_Specific
Txnl4b	1.14	8.87	0.29	1.14	33.16	7.61	Only Pig in vivo, Ms_Pnm_ICM_Pnm_Specific
Rab3il1	20.14	8.8	30.43	20.14	27.83	11.97	Only Pig in vivo, Ms_Pnm_ICM_Pnm_Specific
1810063B05Rik	280.71	294.27	232.16	280.71	15.84	2.97	Only Pig in vivo, Ms_Pnm_ICM_Pnm_Specific
Nfe2l2	13.27	31.17	34.14	13.27	74.82	0.62	Only Pig in vivo, Ms_Pnm_ICM_Pnm_Specific
Hip1r	13.02	2.26	0.22	13.02	2.99	0.1	Only Pig in vivo, Ms_Pnm_ICM_Pnm_Specific
Ube2q1	14.09	38.34	42.94	14.09	105.75	31.45	Only Pig in vivo, Ms_Pnm_ICM_Pnm_Specific
Rad50	3.32	2.63	6.35	3.32	14.81	0.44	Only Pig in vivo, Ms_Pnm_ICM_Pnm_Specific
Spag5	4.87	0.12	1.72	4.87	11.27	0.13	Only Pig in vivo, Ms_Pnm_ICM_Pnm_Specific
Ptgfrn	1.16	1.5	32.4	1.16	9.28	0.13	Only Pig in vivo, Ms_Pnm_ICM_Pnm_Specific
Gmnn	93.58	23.99	44.44	93.58	1376.66	397.84	Only Pig in vivo, Ms_Pnm_ICM_Pnm_Specific
Zdhhc7	71.23	8.59	13.17	71.23	3.87	0.12	Only Pig in vivo, Ms_Pnm_ICM_Pnm_Specific
Cdkn1a	27.53	27.47	14.86	27.53	39.64	0.06	Only Pig in vivo, Ms_Pnm_ICM_Pnm_Specific
Cpt2	4.96	75.84	60.83	4.96	97.57	23.24	Only Pig in vivo, Ms_Pnm_ICM_Pnm_Specific
Sidt2	65.7	36.47	63.58	65.7	4.09	0.12	Only Pig in vivo, Ms_Pnm_ICM_Pnm_Specific
Qars	180.94	91.21	96.74	180.94	239.1	84.02	Only Pig in vivo, Ms_Pnm_ICM_Pnm_Specific
Mov10	2.49	3.37	0.84	2.49	10.85	0.34	Only Pig in vivo, Ms_Pnm_ICM_Pnm_Specific
Hiat1	17.61	11.44	14.9	17.61	3.04	0	Only Pig in vivo, Ms_Pnm_ICM_Pnm_Specific
Pgm3	9.23	3.06	49.23	9.23	32.42	0.24	Only Pig in vivo, Ms_Pnm_ICM_Pnm_Specific
Dnajb14	5.52	0.62	12.17	5.52	32.59	5.92	Only Pig in vivo, Ms_Pnm_ICM_Pnm_Specific
Pdgfa	253.89	627.31	831.93	253.89	240.13	119.23	Only Pig in vivo, Ms_Pnm_ICM_Pnm_Specific
Nup85	199.31	137.93	190	199.31	6.06	0.22	Only Pig in vivo, Ms_Pnm_ICM_Pnm_Specific
Prkrip1	16.06	8.08	14.4	16.06	32.62	1.2	Only Pig in vivo, Ms_Pnm_ICM_Pnm_Specific
Dtnb	17.81	2.45	0.04	17.81	11.53	0.17	Only Pig in vivo, Ms_Pnm_ICM_Pnm_Specific
Taf11	445.4	406.3	411.23	445.4	44.68	0.29	Only Pig in vivo, Ms_Pnm_ICM_Pnm_Specific
Tln1	14.02	5.54	8.07	14.02	4.97	0.24	Only Pig in vivo, Ms_Pnm_ICM_Pnm_Specific
Rdbp	154.97	76.24	91.37	154.97	331.91	93.4	Only Pig in vivo, Ms_Pnm_ICM_Pnm_Specific
Mitd1	29.6	24.62	15.15	29.6	8.19	0.2	Only Pig in vivo, Ms_Pnm_ICM_Pnm_Specific
Gpam	1.04	0.55	0.11	1.04	9.24	2.24	Only Pig in vivo, Ms_Pnm_ICM_Pnm_Specific
Ctnnbl1	19.73	0.29	24.24	19.73	9.24	0	Only Pig in vivo, Ms_Pnm_ICM_Pnm_Specific
Klraq1	6.68	0.14	21.92	6.68	26.25	0.44	Only Pig in vivo, Ms_Pnm_ICM_Pnm_Specific
Arl2bp	2.13	13.15	0.19	2.13	129.98	14.12	Only Pig in vivo, Ms_Pnm_ICM_Pnm_Specific
Syap1	54.03	19.93	22.74	54.03	255.92	58.88	Only Pig in vivo, Ms_Pnm_ICM_Pnm_Specific
D930014E17Rik	87.33	138.78	413.92	87.33	91.1	1.24	Only Pig in vivo, Ms_Pnm_ICM_Pnm_Specific
Tapbp	1.88	0.06	3.5	1.88	3.71	0.15	Only Pig in vivo, Ms_Pnm_ICM_Pnm_Specific
Tcirg1	13.04	1.01	0.13	13.04	8.3	2.1	Only Pig in vivo, Ms_Pnm_ICM_Pnm_Specific
Tubg2	1.04	1.9	0.09	1.04	23.25	3.86	Only Pig in vivo, Ms_Pnm_ICM_Pnm_Specific
Ktelc1	1.78	2.65	0.11	1.78	11.09	0.13	Only Pig in vivo, Ms_Pnm_ICM_Pnm_Specific
Rnf31	7.59	8.21	21.8	7.59	29.2	0.73	Only Pig in vivo, Ms_Pnm_ICM_Pnm_Specific
Dym	6.19	28.77	21.38	6.19	47.98	0.07	Only Pig in vivo, Ms_Pnm_ICM_Pnm_Specific
Cth	56.31	9.56	38.85	56.31	251.85	1.33	Only Pig in vivo, Ms_Pnm_ICM_Pnm_Specific
Actl6a	29.59	18.24	11.38	29.59	6.68	0.16	Only Pig in vivo, Ms_Pnm_ICM_Pnm_Specific
G6pc3	15.13	11.82	201.64	15.13	148.24	18.83	Only Pig in vivo, Ms_Pnm_ICM_Pnm_Specific
Stk38	11.33	3.4	10.6	11.33	11.08	3.61	Only Pig in vivo, Ms_Pnm_ICM_Pnm_Specific
Tada2l	22.39	8.71	16.98	22.39	21.74	0.14	Only Pig in vivo, Ms_Pnm_ICM_Pnm_Specific
Tmem203	73.71	396.48	213.33	73.71	46.02	0.44	Only Pig in vivo, Ms_Pnm_ICM_Pnm_Specific
Atp13a1	51.83	75.34	38.09	51.83	8.16	0.2	Only Pig in vivo, Ms_Pnm_ICM_Pnm_Specific
Cdc42se2	1.41	12.97	0.22	1.41	5.54	0.1	Only Pig in vivo, Ms_Pnm_ICM_Pnm_Specific
Camk1	2.7	40.19	100.08	2.7	33.94	0.32	Only Pig in vivo, Ms_Pnm_ICM_Pnm_Specific
Actr1b	50.78	70.75	72.44	50.78	14.74	0.16	Only Pig in vivo, Ms_Pnm_ICM_Pnm_Specific
Becn1	8.52	8.55	19.85	8.52	29.56	0.14	Only Pig in vivo, Ms_Pnm_ICM_Pnm_Specific
0610010O12Rik	107.52	160.22	454.53	107.52	8646.35	4174.54	Only Pig in vivo, Ms_Pnm_ICM_Pnm_Specific
Klc1	17.54	10.19	14	17.54	13.97	0.13	Only Pig in vivo, Ms_Pnm_ICM_Pnm_Specific
Fam82b	17.78	37.6	92.15	17.78	119.45	0.58	Only Pig in vivo, Ms_Pnm_ICM_Pnm_Specific
Nkapl	4.83	0.07	0.09	4.83	10.37	1.18	Only Pig in vivo, Ms_Pnm_ICM_Pnm_Specific
Grb7	8.39	10.75	15.86	8.39	26.53	2.82	Only Pig in vivo, Ms_Pnm_ICM_Pnm_Specific
Pik3r4	3.3	2.69	3.85	3.3	6.9	0.56	Only Pig in vivo, Ms_Pnm_ICM_Pnm_Specific
Dmd	2.58	0.63	0.08	2.58	5.84	0.26	Only Pig in vivo, Ms_Pnm_ICM_Pnm_Specific
Gys1	2.81	1.1	9.67	2.81	12.06	0.18	Only Pig in vivo, Ms_Pnm_ICM_Pnm_Specific
Bahd1	3.78	0.12	0.93	3.78	3.53	0.18	Only Pig in vivo, Ms_Pnm_ICM_Pnm_Specific
Chic2	88.86	30.89	19.86	88.86	71.08	0.47	Only Pig in vivo, Ms_Pnm_ICM_Pnm_Specific
Snrpa1	47	26.31	52.13	47	8.55	0.05	Only Pig in vivo, Ms_Pnm_ICM_Pnm_Specific
Ldb1	16.22	3.38	2.26	16.22	7.43	0.53	Only Pig in vivo, Ms_Pnm_ICM_Pnm_Specific
Gemin5	33.02	9.64	31.46	33.02	9.47	0.13	Only Pig in vivo, Ms_Pnm_ICM_Pnm_Specific
Atpaf1	2.23	3.75	3.7	2.23	29.81	0.27	Only Pig in vivo, Ms_Pnm_ICM_Pnm_Specific
Exosc1	36.93	0.61	0.03	36.93	25.61	0.37	Only Pig in vivo, Ms_Pnm_ICM_Pnm_Specific
Marveld2	2.85	0.01	0.05	2.85	8.52	0.15	Only Pig in vivo, Ms_Pnm_ICM_Pnm_Specific
Rnf181	29.18	35.73	130.02	29.18	73.87	5.04	Only Pig in vivo, Ms_Pnm_ICM_Pnm_Specific
Mast2	3.38	0.55	0.04	3.38	1.3	0.12	Only Pig in vivo, Ms_Pnm_ICM_Pnm_Specific
Atg9a	210.32	64.85	62.06	210.32	20.81	7.54	Only Pig in vivo, Ms_Pnm_ICM_Pnm_Specific
Naa35	2.14	8.47	0.3	2.14	3.75	0.02	Only Pig in vivo, Ms_Pnm_ICM_Pnm_Specific
Yipf3	327.04	459.86	525.2	327.04	13.81	0.11	Only Pig in vivo, Ms_Pnm_ICM_Pnm_Specific
Klhdc2	2.68	3.06	5.17	2.68	103.29	6.87	Only Pig in vivo, Ms_Pnm_ICM_Pnm_Specific
Srrm1	3.66	5.92	12.88	3.66	33.25	0.62	Only Pig in vivo, Ms_Pnm_ICM_Pnm_Specific
Ing3	7.03	2.55	0.06	7.03	3.64	0.09	Only Pig in vivo, Ms_Pnm_ICM_Pnm_Specific
Bzw1	1.38	2.73	0.67	1.38	52.2	0.4	Only Pig in vivo, Ms_Pnm_ICM_Pnm_Specific
Magoh	166.52	62.78	59.51	166.52	41.3	0.08	Only Pig in vivo, Ms_Pnm_ICM_Pnm_Specific
Kras	4.11	5	13.27	4.11	5.08	0.37	Only Pig in vivo, Ms_Pnm_ICM_Pnm_Specific
2410042D21Rik	1.44	0.02	0.13	1.44	12.7	0.21	Only Pig in vivo, Ms_Pnm_ICM_Pnm_Specific
Pdlim1	49.27	33.05	55.6	49.27	11568.2	3591.63	Only Pig in vivo, Ms_Pnm_ICM_Pnm_Specific
Snap23	1.13	2.32	5.32	1.13	33.05	0.29	Only Pig in vivo, Ms_Pnm_ICM_Pnm_Specific
Ptpn9	2.96	0.01	0.03	2.96	12.64	0.05	Only Pig in vivo, Ms_Pnm_ICM_Pnm_Specific
Aggf1	16.75	7.89	6.79	16.75	6.42	0.22	Only Pig in vivo, Ms_Pnm_ICM_Pnm_Specific
Atp2c1	2.26	2.54	1.66	2.26	3.39	0.2	Only Pig in vivo, Ms_Pnm_ICM_Pnm_Specific
Efna1	4.98	0.04	0.05	4.98	107.11	28.52	Only Pig in vivo, Ms_Pnm_ICM_Pnm_Specific
Cdc25c	2.73	2.79	0.07	2.73	13.65	0.24	Only Pig in vivo, Ms_Pnm_ICM_Pnm_Specific
Gnb2	13.33	22.95	16.9	13.33	27.4	1.29	Only Pig in vivo, Ms_Pnm_ICM_Pnm_Specific
Ttc7b	8.6	9.1	7.91	8.6	8.37	0.15	Only Pig in vivo, Ms_Pnm_ICM_Pnm_Specific
Tmem135	2.82	0.5	4.05	2.82	36.93	0.18	Only Pig in vivo, Ms_Pnm_ICM_Pnm_Specific
Gadd45g	1.03	0.4	62.33	1.03	21.45	5.85	Only Pig in vivo, Ms_Pnm_ICM_Pnm_Specific
Gpn1	19.61	33.2	29.35	19.61	321.07	92.42	Only Pig in vivo, Ms_Pnm_ICM_Pnm_Specific
Ccng1	83.6	432.22	415.24	83.6	3905.29	1507.24	Only Pig in vivo, Ms_Pnm_ICM_Pnm_Specific
Saal1	2.4	0.09	5.98	2.4	48.82	0.16	Only Pig in vivo, Ms_Pnm_ICM_Pnm_Specific
Cyp51	3.11	0.91	0.12	3.11	40.04	0.23	Only Pig in vivo, Ms_Pnm_ICM_Pnm_Specific
Limk2	7.3	10.57	8.13	7.3	61.13	17.76	Only Pig in vivo, Ms_Pnm_ICM_Pnm_Specific
Cstf2	7.29	3.61	11.28	7.29	46.57	23.02	Only Pig in vivo, Ms_Pnm_ICM_Pnm_Specific
Tex2	5.42	2.9	0.28	5.42	4.11	0.17	Only Pig in vivo, Ms_Pnm_ICM_Pnm_Specific
Rdx	1.86	1.52	0.05	1.86	97.62	17.17	Only Pig in vivo, Ms_Pnm_ICM_Pnm_Specific
Zfp281	2.76	0.11	0.03	2.76	11.51	0.27	Only Pig in vivo, Ms_Pnm_ICM_Pnm_Specific
Gnai2	11.67	20.27	82.23	11.67	59.74	0.52	Only Pig in vivo, Ms_Pnm_ICM_Pnm_Specific
Lgtn	51.73	114.53	57.81	51.73	15.46	0.38	Only Pig in vivo, Ms_Pnm_ICM_Pnm_Specific
Mettl13	7.67	3.58	2.47	7.67	12.6	0.76	Only Pig in vivo, Ms_Pnm_ICM_Pnm_Specific
Acot7	80.81	76.18	119.2	80.81	92.52	0.75	Only Pig in vivo, Ms_Pnm_ICM_Pnm_Specific
Nckap1	1.97	2.24	0.09	1.97	8.86	0.24	Only Pig in vivo, Ms_Pnm_ICM_Pnm_Specific
Slc31a2	9.51	0.05	0.03	9.51	63.4	0.31	Only Pig in vivo, Ms_Pnm_ICM_Pnm_Specific
2400003C14Rik	80.97	61.79	59.89	80.97	10.87	0.16	Only Pig in vivo, Ms_Pnm_ICM_Pnm_Specific
Sugt1	495.03	119.2	147.66	495.03	34.26	8.26	Only Pig in vivo, Ms_Pnm_ICM_Pnm_Specific
2013-03-05	10.85	29.92	28.51	10.85	20.68	0.31	Only Pig in vivo, Ms_Pnm_ICM_Pnm_Specific
Slc39a4	152.96	106.06	270.15	152.96	154.48	31.02	Only Pig in vivo, Ms_Pnm_ICM_Pnm_Specific
Prkab1	232.87	138.93	107.34	232.87	15.69	0.11	Only Pig in vivo, Ms_Pnm_ICM_Pnm_Specific
AC123724.1	69.48	98.54	124.45	69.48	474.25	87.11	Only Pig in vivo, Ms_Pnm_ICM_Pnm_Specific
Igsf9	2.82	8.74	13.3	2.82	6.42	0.59	Only Pig in vivo, Ms_Pnm_ICM_Pnm_Specific
Btrc	33.33	26.16	13.47	33.33	5.25	0.18	Only Pig in vivo, Ms_Pnm_ICM_Pnm_Specific
Mff	237.32	420.32	212.33	237.32	32.04	9.11	Only Pig in vivo, Ms_Pnm_ICM_Pnm_Specific
Nfs1	15.92	15	22.5	15.92	148.66	44.75	Only Pig in vivo, Ms_Pnm_ICM_Pnm_Specific
Ckap2	8.41	17.75	43.05	8.41	6.63	1.38	Only Pig in vivo, Ms_Pnm_ICM_Pnm_Specific
Nampt	56.97	30.59	16.99	56.97	71.58	32.29	Only Pig in vivo, Ms_Pnm_ICM_Pnm_Specific
Tmed10	34.46	34.54	45.34	34.46	24.92	3.11	Only Pig in vivo, Ms_Pnm_ICM_Pnm_Specific
Slc9a3r2	2.87	0.03	0.07	2.87	5.82	1.54	Only Pig in vivo, Ms_Pnm_ICM_Pnm_Specific
Nr1h3	16.62	0.05	0.04	16.62	7.32	0.46	Only Pig in vivo, Ms_Pnm_ICM_Pnm_Specific
Tmbim1	19.98	38.92	74.38	19.98	31.7	9.51	Only Pig in vivo, Ms_Pnm_ICM_Pnm_Specific
Msl1	30.18	22.64	52.13	30.18	17.32	0.35	Only Pig in vivo, Ms_Pnm_ICM_Pnm_Specific
Trim6	3.23	2.05	2.55	3.23	12.27	0.53	Only Pig in vivo, Ms_Pnm_ICM_Pnm_Specific
Daxx	19.25	17.74	13.2	19.25	14.67	0.62	Only Pig in vivo, Ms_Pnm_ICM_Pnm_Specific
Lrpprc	7.67	4.53	5.72	7.67	34.91	6.89	Only Pig in vivo, Ms_Pnm_ICM_Pnm_Specific
Sqle	7.62	4.73	5.75	7.62	42.07	0.32	Only Pig in vivo, Ms_Pnm_ICM_Pnm_Specific
Supt4h1	3.99	1.94	0.22	3.99	11.96	0.3	Only Pig in vivo, Ms_Pnm_ICM_Pnm_Specific
Phf12	19.56	4.4	4.31	19.56	1.65	0.13	Only Pig in vivo, Ms_Pnm_ICM_Pnm_Specific
Taf1d	4	0.9	2.07	4	402.18	189.89	Only Pig in vivo, Ms_Pnm_ICM_Pnm_Specific
Fblim1	8.28	0.71	16.31	8.28	17.88	0.19	Only Pig in vivo, Ms_Pnm_ICM_Pnm_Specific
Bcl3	1.98	2.08	0.08	1.98	15.82	0.31	Only Pig in vivo, Ms_Pnm_ICM_Pnm_Specific
Xpnpep1	88.41	98.5	112.95	88.41	45.06	0.16	Only Pig in vivo, Ms_Pnm_ICM_Pnm_Specific
Sbno1	3.79	2.72	9.54	3.79	2.38	0.45	Only Pig in vivo, Ms_Pnm_ICM_Pnm_Specific
Capzb	103.61	259.86	324.98	103.61	22	2.03	Only Pig in vivo, Ms_Pnm_ICM_Pnm_Specific
Ccdc50	1.98	1.13	1.87	1.98	60.38	16.61	Only Pig in vivo, Ms_Pnm_ICM_Pnm_Specific
Arfip2	9.37	15.64	24.04	9.37	117.02	2	Only Pig in vivo, Ms_Pnm_ICM_Pnm_Specific
Zfp259	269.45	136.03	154.78	269.45	26.12	2.16	Only Pig in vivo, Ms_Pnm_ICM_Pnm_Specific
2310033P09Rik	11.38	5.23	40.09	11.38	9.39	0.2	Only Pig in vivo, Ms_Pnm_ICM_Pnm_Specific
Rnft1	2.11	2.34	0.02	2.11	4.35	0.1	Only Pig in vivo, Ms_Pnm_ICM_Pnm_Specific
Grhl2	23.2	13.28	7.32	23.2	3.82	0.06	Only Pig in vivo, Ms_Pnm_ICM_Pnm_Specific
Csda	433.23	236.51	177.15	433.23	38.58	0.63	Only Pig in vivo, Ms_Pnm_ICM_Pnm_Specific
Copg	2.69	2.85	0.06	2.69	86.01	13.69	Only Pig in vivo, Ms_Pnm_ICM_Pnm_Specific
Xrcc3	4.4	8.4	0.05	4.4	0.08	0.07	Only Mouse in vivo, Ms_Pnm_Ms_Specific
C330016O10Rik	3.33	12.18	0.08	3.33	0.15	0.03	Only Mouse in vivo, Ms_Pnm_Ms_Specific
Srrm2	7.77	9.54	2.27	7.77	0.1	0.06	Only Mouse in vivo, Ms_Pnm_Ms_Specific
Upk3a	25.02	35.81	0.03	25.02	0.54	0.34	Only Mouse in vivo, Ms_Pnm_Ms_Specific
Cep68	3.57	9.82	0.08	3.57	9.32	2.8	Only Mouse in vivo, Ms_Pnm_Ms_Specific
Dcakd	3.98	36.01	6.57	3.98	2.99	0.05	Only Mouse in vivo, Ms_Pnm_Ms_Specific
Tinf2	44.46	40.61	17.16	44.46	3.77	0.03	Only Mouse in vivo, Ms_Pnm_Ms_Specific
Homer2	3.63	9.74	0.03	3.63	23.01	24.11	Only Mouse in vivo, Ms_Pnm_Ms_Specific
Gpr137	3.61	22.04	5.84	3.61	1.29	0.14	Only Mouse in vivo, Ms_Pnm_Ms_Specific
Dhx8	6.48	6.18	0.07	6.48	0.15	0.13	Only Mouse in vivo, Ms_Pnm_Ms_Specific
D330012F22Rik	3.68	6.98	0.14	3.68	11.92	25.29	Only Mouse in vivo, Ms_Pnm_Ms_Specific
Pick1	7.37	4.55	0.3	7.37	0	0.04	Only Mouse in vivo, Ms_Pnm_Ms_Specific
Rbm17	4.1	5.13	0.01	4.1	35.83	53.31	Only Mouse in vivo, Ms_Pnm_Ms_Specific
Paf1	85.42	46.22	18.11	85.42	183.52	333.11	Only Mouse in vivo, Ms_Pnm_Ms_Specific
Wdr61	8.02	8.34	0.05	8.02	223.61	252.32	Only Mouse in vivo, Ms_Pnm_Ms_Specific
Nr6a1	4.21	5.35	0.05	4.21	0.14	0.1	Only Mouse in vivo, Ms_Pnm_Ms_Specific
Gnl3l	57.8	76.91	37.56	57.8	70.32	39.06	Only Mouse in vivo, Ms_Pnm_Ms_Specific
Nras	18.51	26.17	7.55	18.51	20.48	0	Only Mouse in vivo, Ms_Pnm_Ms_Specific
Amn	8.1	18.35	0.31	8.1	0.05	0.05	Only Mouse in vivo, Ms_Pnm_Ms_Specific
Gins3	57.04	33.79	4.05	57.04	0.1	0.04	Only Mouse in vivo, Ms_Pnm_Ms_Specific
Aars2	5.64	14.97	6.06	5.64	10.08	8.84	Only Mouse in vivo, Ms_Pnm_Ms_Specific
Gnpnat1	43	49.19	8.54	43	3.89	19.26	Only Mouse in vivo, Ms_Pnm_Ms_Specific
Trp53	7.79	7.5	1.84	7.79	0.24	0.23	Only Mouse in vivo, Ms_Pnm_Ms_Specific
Dhx34	6.63	4.07	0.16	6.63	0.7	0.21	Only Mouse in vivo, Ms_Pnm_Ms_Specific
Pols	7.22	9.41	0.06	7.22	0.11	0.03	Only Mouse in vivo, Ms_Pnm_Ms_Specific
B3galtl	7.18	16.22	0.03	7.18	0.55	0.04	Only Mouse in vivo, Ms_Pnm_Ms_Specific
Snrpf	49.45	31.04	4.19	49.45	94.75	152.99	Only Mouse in vivo, Ms_Pnm_Ms_Specific
Ppard	3.25	14.97	4.63	3.25	0.08	0.07	Only Mouse in vivo, Ms_Pnm_Ms_Specific
Guca1a	103.22	21.52	0.55	103.22	0	0.13	Only Mouse in vivo, Ms_Pnm_Ms_Specific
1200014M14Rik	8.5	4.99	0.13	8.5	0.79	0.05	Only Mouse in vivo, Ms_Pnm_Ms_Specific
Rnasek	464	445.36	157.81	464	109.82	145.89	Only Mouse in vivo, Ms_Pnm_Ms_Specific
Zswim7	86.26	225.01	12.04	86.26	0.42	0	Only Mouse in vivo, Ms_Pnm_Ms_Specific
Mettl11a	6.65	5.13	0.19	6.65	279.79	198.44	Only Mouse in vivo, Ms_Pnm_Ms_Specific
Smarcad1	13.42	18.98	5.57	13.42	2.11	0.18	Only Mouse in vivo, Ms_Pnm_Ms_Specific
Hnrnpab	80.33	24.69	12.26	80.33	18.62	28.26	Only Mouse in vivo, Ms_Pnm_Ms_Specific
Smndc1	48.57	33.02	15.39	48.57	0.85	0.08	Only Mouse in vivo, Ms_Pnm_Ms_Specific
Pxmp4	27.38	20.96	0.12	27.38	327.28	183.03	Only Mouse in vivo, Ms_Pnm_Ms_Specific
Pde6d	10.12	20.2	7.85	10.12	142.71	217.73	Only Mouse in vivo, Ms_Pnm_Ms_Specific
Rasa2	5.64	7.27	0.1	5.64	1.13	0.12	Only Mouse in vivo, Ms_Pnm_Ms_Specific
Sox13	10.87	10.48	3.12	10.87	0.27	0.29	Only Mouse in vivo, Ms_Pnm_Ms_Specific
Fam72a	123.08	100.19	26.49	123.08	0.05	0.2	Only Mouse in vivo, Ms_Pnm_Ms_Specific
Foxo3	22.94	8.39	0.11	22.94	3.26	0.12	Only Mouse in vivo, Ms_Pnm_Ms_Specific
Lrig2	5.63	19.84	8.18	5.63	2.56	0.14	Only Mouse in vivo, Ms_Pnm_Ms_Specific
Cdc42ep3	53.07	118.55	33.81	53.07	59.24	207.88	Only Mouse in vivo, Ms_Pnm_Ms_Specific
Snx6	25.28	28.43	4.67	25.28	168.97	187.15	Only Mouse in vivo, Ms_Pnm_Ms_Specific
Golga2	23.05	11.49	4.4	23.05	33.14	128.15	Only Mouse in vivo, Ms_Pnm_Ms_Specific
Stk35	3.2	3.5	0.07	3.2	0	1.09	Only Mouse in vivo, Ms_Pnm_Ms_Specific
Mrpl39	143.26	113.83	22.43	143.26	401.57	1119.25	Only Mouse in vivo, Ms_Pnm_Ms_Specific
Plekha4	33.21	9.2	1.06	33.21	0.21	0	Only Mouse in vivo, Ms_Pnm_Ms_Specific
Rnaseh2c	32.94	29.56	0.31	32.94	685.19	666.9	Only Mouse in vivo, Ms_Pnm_Ms_Specific
Nfkbia	72.12	11.99	0.44	72.12	31.82	26.23	Only Mouse in vivo, Ms_Pnm_Ms_Specific
Cyb5	36.08	119.13	1.2	36.08	83.38	98.83	Only Mouse in vivo, Ms_Pnm_Ms_Specific
Ppap2b	3.32	13.08	1.56	3.32	0.13	0.12	Only Mouse in vivo, Ms_Pnm_Ms_Specific
Jagn1	80.17	40.53	0.43	80.17	152.75	484.81	Only Mouse in vivo, Ms_Pnm_Ms_Specific
Fxn	18.94	16.4	0.15	18.94	5.7	52.44	Only Mouse in vivo, Ms_Pnm_Ms_Specific
Dnajb2	30.9	12.14	0.1	30.9	0.57	0	Only Mouse in vivo, Ms_Pnm_Ms_Specific
Glrx2	12.79	8.49	2.09	12.79	163.97	574.34	Only Mouse in vivo, Ms_Pnm_Ms_Specific
Fbxo5	80.54	65.56	23.85	80.54	11.93	84.16	Only Mouse in vivo, Ms_Pnm_Ms_Specific
Map3k6	4.64	5.7	0.04	4.64	0.16	0.23	Only Mouse in vivo, Ms_Pnm_Ms_Specific
Vrk1	39.35	17.4	0.1	39.35	0.1	0.29	Only Mouse in vivo, Ms_Pnm_Ms_Specific
Thoc5	3.21	3.54	0.09	3.21	0.66	0.62	Only Mouse in vivo, Ms_Pnm_Ms_Specific
Arf5	4.66	68.42	12.84	4.66	30.24	46.77	Only Mouse in vivo, Ms_Pnm_Ms_Specific
Hint1	605.4	904.64	367.62	605.4	1555.01	2922.38	Only Mouse in vivo, Ms_Pnm_Ms_Specific
Naa15	8.08	3.53	0.06	8.08	0.97	0.26	Only Mouse in vivo, Ms_Pnm_Ms_Specific
E2f5	8.98	10.09	0	8.98	8.2	0.33	Only Mouse in vivo, Ms_Pnm_Ms_Specific
Rnaseh2a	14.01	16.03	1.69	14.01	7.16	8.25	Only Mouse in vivo, Ms_Pnm_Ms_Specific
Rps19bp1	160.02	107.22	1.34	160.02	124.94	130.1	Only Mouse in vivo, Ms_Pnm_Ms_Specific
Taf5l	8.66	3.2	0.56	8.66	0.68	1.98	Only Mouse in vivo, Ms_Pnm_Ms_Specific
Brp44	273.14	76.68	18.53	273.14	126.35	362.35	Only Mouse in vivo, Ms_Pnm_Ms_Specific
1190002H23Rik	64.37	22.47	0.41	64.37	0	0	Only Mouse in vivo, Ms_Pnm_Ms_Specific
Dohh	40.86	63.63	7.73	40.86	0.13	0.06	Only Mouse in vivo, Ms_Pnm_Ms_Specific
Gar1	10.77	3.15	0.18	10.77	0.15	0.04	Only Mouse in vivo, Ms_Pnm_Ms_Specific
D8Ertd738e	102.03	106.3	45.52	102.03	14.48	80.01	Only Mouse in vivo, Ms_Pnm_Ms_Specific
Rps11	696.1	255.35	75.35	696.1	0	0	Only Mouse in vivo, Ms_Pnm_Ms_Specific
Bckdk	10.74	42.09	0.17	10.74	261.72	530.25	Only Mouse in vivo, Ms_Pnm_Ms_Specific
Eif1	33.53	24.21	5.62	33.53	630.18	541.57	Only Mouse in vivo, Ms_Pnm_Ms_Specific
Tmem115	7.28	23.33	10.28	7.28	50.4	40.07	Only Mouse in vivo, Ms_Pnm_Ms_Specific
Cnpy3	10.42	6.77	0.07	10.42	9	41.86	Only Mouse in vivo, Ms_Pnm_Ms_Specific
Phf21b	5.78	4.2	0.07	5.78	0.04	0.08	Only Mouse in vivo, Ms_Pnm_Ms_Specific
Pnrc1	7.49	11.63	0.13	7.49	55.29	31.45	Only Mouse in vivo, Ms_Pnm_Ms_Specific
Parvb	6.2	9.19	0.14	6.2	2.06	0.07	Only Mouse in vivo, Ms_Pnm_Ms_Specific
Cacybp	420.4	280.74	108.99	420.4	2873.45	6002.73	Only Mouse in vivo, Ms_Pnm_Ms_Specific
Cbr3	48.28	34.59	0.02	48.28	0.19	0	Only Mouse in vivo, Ms_Pnm_Ms_Specific
Hinfp	7.74	7.6	0.08	7.74	2.52	0.11	Only Mouse in vivo, Ms_Pnm_Ms_Specific
Zap70	4.15	7.74	0.08	4.15	0.14	0.16	Only Mouse in vivo, Ms_Pnm_Ms_Specific
Ccbl2	16.25	3.21	0.06	16.25	12.8	0.14	Only Mouse in vivo, Ms_Pnm_Ms_Specific
Tmem111	85.07	12	0.12	85.07	194.81	512.11	Only Mouse in vivo, Ms_Pnm_Ms_Specific
Mrpl10	121.34	312.14	126.62	121.34	61.55	208.11	Only Mouse in vivo, Ms_Pnm_Ms_Specific
Gsc	18.26	9.3	0.23	18.26	0.1	0	Only Mouse in vivo, Ms_Pnm_Ms_Specific
Jun	5.12	31.72	0.02	5.12	1.19	36.23	Only Mouse in vivo, Ms_Pnm_Ms_Specific
Jag2	5.19	5.47	0.38	5.19	0.29	0.14	Only Mouse in vivo, Ms_Pnm_Ms_Specific
Fbxl17	3.03	3.12	0.04	3.03	2.64	0.22	Only Mouse in vivo, Ms_Pnm_Ms_Specific
Fmc1	93.96	149.46	38.95	93.96	160.92	81.76	Only Mouse in vivo, Ms_Pnm_Ms_Specific
Nolc1	163.07	28.61	0.8	163.07	20.47	105.82	Only Mouse in vivo, Ms_Pnm_Ms_Specific
Apoe	13.24	88.36	12.91	13.24	3.24	1.22	Only Mouse in vivo, Ms_Pnm_Ms_Specific
Dynlrb1	5.68	137.26	47.21	5.68	23.46	0.28	Only Mouse in vivo, Ms_Pnm_Ms_Specific
Gpatch3	3.17	22.5	0.21	3.17	0.23	0.09	Only Mouse in vivo, Ms_Pnm_Ms_Specific
Snx27	17.98	16.41	0.49	17.98	0.03	0	Only Mouse in vivo, Ms_Pnm_Ms_Specific
Romo1	17.6	15.79	1.53	17.6	64.28	32.72	Only Mouse in vivo, Ms_Pnm_Ms_Specific
Mtap	13.25	52.88	20.7	13.25	6.16	44.84	Only Mouse in vivo, Ms_Pnm_Ms_Specific
Abcc10	7.58	3.27	0.34	7.58	0.3	0.12	Only Mouse in vivo, Ms_Pnm_Ms_Specific
P4ha1	63.32	31.37	0.59	63.32	0.43	0.28	Only Mouse in vivo, Ms_Pnm_Ms_Specific
Gfpt1	13.58	4.07	0.1	13.58	1.84	51.01	Only Mouse in vivo, Ms_Pnm_Ms_Specific
Gabarapl2	62.29	71	26.44	62.29	681.48	458.05	Only Mouse in vivo, Ms_Pnm_Ms_Specific
Eif2b2	14.01	7.91	0.25	14.01	96.72	212.28	Only Mouse in vivo, Ms_Pnm_Ms_Specific
Arl6ip4	139.05	153.91	0.24	139.05	32.47	21.26	Only Mouse in vivo, Ms_Pnm_Ms_Specific
A2ld1	3.39	13.02	0.02	3.39	9.19	0.41	Only Mouse in vivo, Ms_Pnm_Ms_Specific
Diablo	47.74	42.69	13.06	47.74	274.96	175.28	Only Mouse in vivo, Ms_Pnm_Ms_Specific
Morc3	7.86	7.13	0.02	7.86	0.81	0.1	Only Mouse in vivo, Ms_Pnm_Ms_Specific
Slc4a1ap	10.3	3.9	0.07	10.3	0.18	0.19	Only Mouse in vivo, Ms_Pnm_Ms_Specific
Txn1	28.75	47.54	18.16	28.75	32.74	148.49	Only Mouse in vivo, Ms_Pnm_Ms_Specific
Fam195a	860.52	134.1	17.74	860.52	585.07	1368.93	Only Mouse in vivo, Ms_Pnm_Ms_Specific
Sae1	69.78	54.46	13.26	69.78	43.04	92.38	Only Mouse in vivo, Ms_Pnm_Ms_Specific
1110007A13Rik	8.53	19.99	4.99	8.53	0.2	17.64	Only Mouse in vivo, Ms_Pnm_Ms_Specific
Ndufs6	17.27	14.12	3.24	17.27	151.57	394.87	Only Mouse in vivo, Ms_Pnm_Ms_Specific
Usp39	10.23	20.25	0.05	10.23	35.33	100.48	Only Mouse in vivo, Ms_Pnm_Ms_Specific
9630033F20Rik	236.85	162.53	73.6	236.85	0.07	0.14	Only Mouse in vivo, Ms_Pnm_Ms_Specific
Txnl4a	356.89	194.37	96.08	356.89	75.7	93.99	Only Mouse in vivo, Ms_Pnm_Ms_Specific
Rhoc	5.56	19.46	0.1	5.56	646.54	584.37	Only Mouse in vivo, Ms_Pnm_Ms_Specific
Rrm1	15.32	9.29	0.97	15.32	7.63	27.17	Only Mouse in vivo, Ms_Pnm_Ms_Specific
Mrpl17	693.35	1522.26	618.56	693.35	1359.27	1660.87	Only Mouse in vivo, Ms_Pnm_Ms_Specific
Slc39a1	11.78	15.58	3.55	11.78	2.15	2.52	Only Mouse in vivo, Ms_Pnm_Ms_Specific
Alkbh4	35.82	28.82	8.24	35.82	3.36	1.79	Only Mouse in vivo, Ms_Pnm_Ms_Specific
Stxbp6	4.01	5.59	0.05	4.01	14.07	169.42	Only Mouse in vivo, Ms_Pnm_Ms_Specific
Sdhaf2	79.44	89.64	0.2	79.44	51.33	75.68	Only Mouse in vivo, Ms_Pnm_Ms_Specific
6030458C11Rik	10.37	12.73	3.69	10.37	20.65	181.06	Only Mouse in vivo, Ms_Pnm_Ms_Specific
Whrn	4.24	6.31	0.07	4.24	0.03	0.1	Only Mouse in vivo, Ms_Pnm_Ms_Specific
Psmd9	31.29	17.24	0.29	31.29	92.43	98.69	Only Mouse in vivo, Ms_Pnm_Ms_Specific
Sfrs9	133.52	25.79	3.31	133.52	2.02	28.8	Only Mouse in vivo, Ms_Pnm_Ms_Specific
Prdxdd1	58.66	58.75	8.76	58.66	220.97	152.48	Only Mouse in vivo, Ms_Pnm_Ms_Specific
Zfyve21	83.41	499.16	132.13	83.41	500.84	744.36	Only Mouse in vivo, Ms_Pnm_Ms_Specific
Unk	7.34	3.46	0.09	7.34	1.27	0.12	Only Mouse in vivo, Ms_Pnm_Ms_Specific
Dpp3	17.11	45.23	11.69	17.11	71.17	143.28	Only Mouse in vivo, Ms_Pnm_Ms_Specific
Orc5l	10.68	21.72	4.62	10.68	0	0	Only Mouse in vivo, Ms_Pnm_Ms_Specific
Trak2	8.36	6.14	0.07	8.36	1.1	0.19	Only Mouse in vivo, Ms_Pnm_Ms_Specific
Ydjc	7.17	10.7	2.79	7.17	7.65	43.74	Only Mouse in vivo, Ms_Pnm_Ms_Specific
Dmrt1	3.31	5.4	0.04	3.31	0	0.14	Only Mouse in vivo, Ms_Pnm_Ms_Specific
2810432D09Rik	113.46	25.64	1.01	113.46	23.99	224.85	Only Mouse in vivo, Ms_Pnm_Ms_Specific
Aimp2	18.93	11.53	0.14	18.93	13.14	55.27	Only Mouse in vivo, Ms_Pnm_Ms_Specific
Slc25a21	10.88	3.98	0.03	10.88	1.84	0.35	Only Mouse in vivo, Ms_Pnm_Ms_Specific
Polm	4.08	11.99	0.8	4.08	29.82	17.85	Only Mouse in vivo, Ms_Pnm_Ms_Specific
Slc35a4	9.11	12.1	2.95	9.11	30.95	53.5	Only Mouse in vivo, Ms_Pnm_Ms_Specific
Csde1	5.78	6.29	2.74	5.78	28.9	24.25	Only Mouse in vivo, Ms_Pnm_Ms_Specific
Mtap7	33.76	3.66	0.26	33.76	1.71	0.07	Only Mouse in vivo, Ms_Pnm_Ms_Specific
Ppcs	12.26	11.95	0.04	12.26	386.5	354.1	Only Mouse in vivo, Ms_Pnm_Ms_Specific
1700007E06Rik	37.33	48.82	1.31	37.33	10.82	0	Only Mouse in vivo, Ms_Pnm_Ms_Specific
Bat2	34.2	11.67	2.3	34.2	1.43	0.59	Only Mouse in vivo, Ms_Pnm_Ms_Specific
Nsun5	43.7	45.14	15.37	43.7	25.13	155.81	Only Mouse in vivo, Ms_Pnm_Ms_Specific
Lmbrd1	8.09	5.88	0.66	8.09	251.83	237.19	Only Mouse in vivo, Ms_Pnm_Ms_Specific
Mtpn	47.11	40.83	17.91	47.11	227.33	148.65	Only Mouse in vivo, Ms_Pnm_Ms_Specific
Med9	103.8	131.55	26.6	103.8	1.35	0.06	Only Mouse in vivo, Ms_Pnm_Ms_Specific
Gpr161	5.83	4.83	0.07	5.83	1.29	3.26	Only Mouse in vivo, Ms_Pnm_Ms_Specific
Cdk5rap3	4.49	9.34	0.16	4.49	6.01	6.77	Only Mouse in vivo, Ms_Pnm_Ms_Specific
Comtd1	26.88	18.61	6.94	26.88	504.02	703.45	Only Mouse in vivo, Ms_Pnm_Ms_Specific
Aasdhppt	4.78	9.59	0.03	4.78	3.82	0.28	Only Mouse in vivo, Ms_Pnm_Ms_Specific
Fam26f	49.21	5.66	0.44	49.21	0.14	0.06	Only Mouse in vivo, Ms_Pnm_Ms_Specific
Hnrnpd	51.45	55.51	23.06	51.45	74.29	123.25	Only Mouse in vivo, Ms_Pnm_Ms_Specific
Kdelr3	18.99	30.96	0	18.99	18.47	53.33	Only Mouse in vivo, Ms_Pnm_Ms_Specific
Twistnb	112.79	80.67	34.65	112.79	80.92	314.51	Only Mouse in vivo, Ms_Pnm_Ms_Specific
Akt1s1	154.5	74.88	34.52	154.5	0.61	0.21	Only Mouse in vivo, Ms_Pnm_Ms_Specific
Pop7	197.03	78.08	2.73	197.03	188.47	133.55	Only Mouse in vivo, Ms_Pnm_Ms_Specific
Dph1	4.12	3.6	0.19	4.12	127.53	143.78	Only Mouse in vivo, Ms_Pnm_Ms_Specific
Nfkb2	9	6.6	1.38	9	0.24	0.14	Only Mouse in vivo, Ms_Pnm_Ms_Specific
Snrpb	452.81	288.84	131.69	452.81	59.84	99.01	Only Mouse in vivo, Ms_Pnm_Ms_Specific
Aqr	5.11	4.39	0.05	5.11	0.21	0.08	Only Mouse in vivo, Ms_Pnm_Ms_Specific
Tbpl1	22.74	4.47	0.04	22.74	48.59	120.38	Only Mouse in vivo, Ms_Pnm_Ms_Specific
C130074G19Rik	160	9.66	2.25	160	1.67	0.21	Only Mouse in vivo, Ms_Pnm_Ms_Specific
Rpl36al	40.65	54.75	5.95	40.65	0	0	Only Mouse in vivo, Ms_Pnm_Ms_Specific
Fbxl16	28.36	34.39	0.08	28.36	0.48	0.04	Only Mouse in vivo, Ms_Pnm_Ms_Specific
Tmem20	9.92	17.67	0.19	9.92	4.4	0.39	Only Mouse in vivo, Ms_Pnm_Ms_Specific
Nop16	22.66	8.84	0.13	22.66	3.46	7.21	Only Mouse in vivo, Ms_Pnm_Ms_Specific
Deb1	71.91	46.18	3.24	71.91	39.84	285.83	Only Mouse in vivo, Ms_Pnm_Ms_Specific
Fam114a2	7.14	7.5	3	7.14	0	0	Only Mouse in vivo, Ms_Pnm_Ms_Specific
Anxa9	11.95	5.12	0.28	11.95	2.83	0.4	Only Mouse in vivo, Ms_Pnm_Ms_Specific
Gpatch4	24.38	7.68	0.1	24.38	0.22	0	Only Mouse in vivo, Ms_Pnm_Ms_Specific
Mylpf	62.11	52.05	1.84	62.11	0.27	0.34	Only Mouse in vivo, Ms_Pnm_Ms_Specific
Bcl2l1	8.36	9.07	3.04	8.36	2.75	0	Only Mouse in vivo, Ms_Pnm_Ms_Specific
Gdap2	11.34	4.73	0.15	11.34	20.68	53.14	Only Mouse in vivo, Ms_Pnm_Ms_Specific
Plcd3	7.29	6.72	0.09	7.29	2.24	0.24	Only Mouse in vivo, Ms_Pnm_Ms_Specific
Ankrd39	76.8	76.57	7.95	76.8	1.12	4.28	Only Mouse in vivo, Ms_Pnm_Ms_Specific
Raver1	22.61	16.23	5.86	22.61	6.35	40.82	Only Mouse in vivo, Ms_Pnm_Ms_Specific
Whamm	9.99	35.54	5.31	9.99	1.64	0.22	Only Mouse in vivo, Ms_Pnm_Ms_Specific
Lyrm1	18.91	11	0.04	18.91	61.45	1.07	Only Mouse in vivo, Ms_Pnm_Ms_Specific
Tmem208	91.78	37.15	9	91.78	1.06	0.31	Only Mouse in vivo, Ms_Pnm_Ms_Specific
Tex12	37.33	7.2	0.31	37.33	0	0.4	Only Mouse in vivo, Ms_Pnm_Ms_Specific
BC002230	3.49	6.2	1.01	3.49	1.05	0.13	Only Mouse in vivo, Ms_Pnm_Ms_Specific
Tsc22d2	4.1	4.31	0.03	4.1	0.04	53.91	Only Mouse in vivo, Ms_Pnm_Ms_Specific
Lyar	388.11	141.07	34.06	388.11	44.44	188.52	Only Mouse in vivo, Ms_Pnm_Ms_Specific
Serf1	33.3	62.04	12.25	33.3	1.2	0.57	Only Mouse in vivo, Ms_Pnm_Ms_Specific
Hspb8	8.44	21.45	0.05	8.44	2.17	0.06	Only Mouse in vivo, Ms_Pnm_Ms_Specific
Xpo7	10.21	6.6	1.56	10.21	1.12	0.14	Only Mouse in vivo, Ms_Pnm_Ms_Specific
Polr2i	35.22	16.77	5.29	35.22	9.36	79.55	Only Mouse in vivo, Ms_Pnm_Ms_Specific
Zfp706	468.81	145.75	64.07	468.81	334.73	442.43	Only Mouse in vivo, Ms_Pnm_Ms_Specific
Fntb	10.81	3.9	0.96	10.81	0.14	0.22	Only Mouse in vivo, Ms_Pnm_Ms_Specific
Ptpn23	7.18	8.57	0.07	7.18	3.45	3.15	Only Mouse in vivo, Ms_Pnm_Ms_Specific
Mrpl20	1240.4	847.03	333.29	1240.4	714.53	2440.09	Only Mouse in vivo, Ms_Pnm_Ms_Specific
Slc5a6	48.63	5.84	1.24	48.63	10.91	82.06	Only Mouse in vivo, Ms_Pnm_Ms_Specific
Ap1b1	20.48	21.35	3.17	20.48	14.02	50.4	Only Mouse in vivo, Ms_Pnm_Ms_Specific
Frrs1	15.56	13.07	3.47	15.56	0.03	0.13	Only Mouse in vivo, Ms_Pnm_Ms_Specific
L3mbtl2	31.23	13.95	0.26	31.23	15.38	29.37	Only Mouse in vivo, Ms_Pnm_Ms_Specific
Usp2	9.19	11.39	0.07	9.19	0	0	Only Mouse in vivo, Ms_Pnm_Ms_Specific
Rabggta	22.21	13.97	3.72	22.21	16.06	45.29	Only Mouse in vivo, Ms_Pnm_Ms_Specific
Prkag1	20.07	31.34	14.83	20.07	0.22	0.21	Only Mouse in vivo, Ms_Pnm_Ms_Specific
Dctd	268.02	74.55	2.18	268.02	35.06	141.81	Only Mouse in vivo, Ms_Pnm_Ms_Specific
Rnf214	11.55	3.95	0.05	11.55	16.85	0.08	Only Mouse in vivo, Ms_Pnm_Ms_Specific
Smyd5	31.15	4.1	0.05	31.15	2.75	17.04	Only Mouse in vivo, Ms_Pnm_Ms_Specific
Tmem231	29.84	61.47	15.98	29.84	7.77	0.05	Only Mouse in vivo, Ms_Pnm_Ms_Specific
Smarca4	72.33	28.81	11.48	72.33	9.08	32.83	Only Mouse in vivo, Ms_Pnm_Ms_Specific
Scarb1	3.05	14.74	3.91	3.05	0.89	0.01	Only Mouse in vivo, Ms_Pnm_Ms_Specific
Rxrb	6.62	14.67	0.15	6.62	2.74	0.04	Only Mouse in vivo, Ms_Pnm_Ms_Specific
Rab38	14.47	12.52	0.02	14.47	127.7	156.57	Only Mouse in vivo, Ms_Pnm_Ms_Specific
Eral1	14.61	4.18	0.26	14.61	197.16	265.05	Only Mouse in vivo, Ms_Pnm_Ms_Specific
Sil1	10.83	4.46	0.08	10.83	81.35	159.87	Only Mouse in vivo, Ms_Pnm_Ms_Specific
Cybasc3	9.53	13.46	1.14	9.53	4.63	6.09	Only Mouse in vivo, Ms_Pnm_Ms_Specific
Cilp2	3.34	15.02	0.04	3.34	0.09	0.06	Only Mouse in vivo, Ms_Pnm_Ms_Specific
Ppp2r3c	25.45	5.84	0.06	25.45	3.41	0	Only Mouse in vivo, Ms_Pnm_Ms_Specific
Dpm2	44.93	9.94	0.26	44.93	9.26	22.91	Only Mouse in vivo, Ms_Pnm_Ms_Specific
Ywhag	50.58	69.26	34.58	50.58	3.37	0.06	Only Mouse in vivo, Ms_Pnm_Ms_Specific
Wasl	8.85	4.8	2.06	8.85	40.55	28.25	Only Mouse in vivo, Ms_Pnm_Ms_Specific
1700021F05Rik	373.99	121.33	50.79	373.99	953.76	478.16	Only Mouse in vivo, Ms_Pnm_Ms_Specific
Dnajc24	105.13	20.11	8.36	105.13	3.34	0.15	Only Mouse in vivo, Ms_Pnm_Ms_Specific
1700019D03Rik	4.71	4.91	0.1	4.71	0	0.21	Only Mouse in vivo, Ms_Pnm_Ms_Specific
Ptcd2	139.32	219.71	105.47	139.32	67.93	80.16	Only Mouse in vivo, Ms_Pnm_Ms_Specific
Fam132a	139.53	118.23	0.22	139.53	0.09	0.09	Only Mouse in vivo, Ms_Pnm_Ms_Specific
Dtnbp1	60.53	119.84	57.01	60.53	1.99	8.06	Only Mouse in vivo, Ms_Pnm_Ms_Specific
1300001I01Rik	28.09	7.06	0.49	28.09	35.02	118.1	Only Mouse in vivo, Ms_Pnm_Ms_Specific
Pkp4	4.06	3.52	0.4	4.06	0.1	0.18	Only Mouse in vivo, Ms_Pnm_Ms_Specific
Nxt1	315.32	172.92	39.19	315.32	0	0	Only Mouse in vivo, Ms_Pnm_Ms_Specific
Snrnp25	29.65	7.55	0.26	29.65	580.38	595.25	Only Mouse in vivo, Ms_Pnm_Ms_Specific
Gbf1	5.83	3.78	0.16	5.83	9.08	6.92	Only Mouse in vivo, Ms_Pnm_Ms_Specific
Ppapdc1b	136.71	36.39	12.09	136.71	106.7	77.48	Only Mouse in vivo, Ms_Pnm_Ms_Specific
Mrpl13	31.05	58.56	1.01	31.05	2.54	0.21	Only Mouse in vivo, Ms_Pnm_Ms_Specific
Polr2f	1296.66	279.37	41.19	1296.66	616.13	669.8	Only Mouse in vivo, Ms_Pnm_Ms_Specific
Nanos1	23.74	4.36	0.02	23.74	2.52	14.32	Only Mouse in vivo, Ms_Pnm_Ms_Specific
Snap29	36.5	24.19	7.99	36.5	15.1	11.46	Only Mouse in vivo, Ms_Pnm_Ms_Specific
Strn	8	12.93	5.1	8	0.13	0.12	Only Mouse in vivo, Ms_Pnm_Ms_Specific
Cxxc1	81.94	54.13	24.94	81.94	39.49	139.31	Only Mouse in vivo, Ms_Pnm_Ms_Specific
Reep1	70.16	63.84	19.17	70.16	0.32	0.1	Only Mouse in vivo, Ms_Pnm_Ms_Specific
Mocos	3.61	3.05	0.01	3.61	0.17	0.08	Only Mouse in vivo, Ms_Pnm_Ms_Specific
4432412L15Rik	3.24	10.77	2.42	3.24	0.11	0.21	Only Mouse in vivo, Ms_Pnm_Ms_Specific
Pqlc1	39.93	14.87	5.28	39.93	5.87	2.79	Only Mouse in vivo, Ms_Pnm_Ms_Specific
Neurl2	4.08	5.91	0.1	4.08	14.13	100.59	Only Mouse in vivo, Ms_Pnm_Ms_Specific
Map4k4	5.33	3.09	0.09	5.33	14.35	1.89	Only Mouse in vivo, Ms_Pnm_Ms_Specific
Nol6	15.64	5.22	0.74	15.64	0.74	0.29	Only Mouse in vivo, Ms_Pnm_Ms_Specific
Atp5e	12.23	10	2.78	12.23	912.84	526.21	Only Mouse in vivo, Ms_Pnm_Ms_Specific
Sf3b5	1395.39	2024	811.27	1395.39	38.13	223.64	Only Mouse in vivo, Ms_Pnm_Ms_Specific
Mobkl1a	15.67	3.42	0.39	15.67	0.46	0.52	Only Mouse in vivo, Ms_Pnm_Ms_Specific
Ndufc1	33.21	48.24	6.9	33.21	0.97	0.19	Only Mouse in vivo, Ms_Pnm_Ms_Specific
Asf1a	21.01	32.54	9.46	21.01	102.26	233.64	Only Mouse in vivo, Ms_Pnm_Ms_Specific
Ykt6	61.85	106.73	52.33	61.85	114.57	130.61	Only Mouse in vivo, Ms_Pnm_Ms_Specific
Commd2	48.17	17.87	1.42	48.17	4.01	79.83	Only Mouse in vivo, Ms_Pnm_Ms_Specific
Gtf2h5	52.3	15.13	0.38	52.3	0	0	Only Mouse in vivo, Ms_Pnm_Ms_Specific
Fam133b	19.65	7.71	0.92	19.65	2.42	0.15	Only Mouse in vivo, Ms_Pnm_Ms_Specific
Pip4k2c	24.18	36.33	6.24	24.18	9.29	4.2	Only Mouse in vivo, Ms_Pnm_Ms_Specific
Rnf130	34.23	11.61	0.11	34.23	148.84	102.64	Only Mouse in vivo, Ms_Pnm_Ms_Specific
Abhd3	16.41	8.02	0	16.41	0.19	0.09	Only Mouse in vivo, Ms_Pnm_Ms_Specific
Impdh1	214.43	69.71	26.99	214.43	0.11	0.1	Only Mouse in vivo, Ms_Pnm_Ms_Specific
Rpl14	343.3	134.13	65.5	343.3	4760.92	6124.52	Only Mouse in vivo, Ms_Pnm_Ms_Specific
Nans	8.98	14.79	2.5	8.98	27.14	411.88	Only Mouse in vivo, Ms_Pnm_Ms_Specific
Lysmd2	7.32	13.26	0.05	7.32	0.22	0.15	Only Mouse in vivo, Ms_Pnm_Ms_Specific
Naa50	86.13	42.42	2.35	86.13	31.23	65.83	Only Mouse in vivo, Ms_Pnm_Ms_Specific
Ddr1	6.89	3.39	1.22	6.89	0.15	0.22	Only Mouse in vivo, Ms_Pnm_Ms_Specific
Msrb2	42.43	13.64	0	42.43	177.6	150.66	Only Mouse in vivo, Ms_Pnm_Ms_Specific
ORF19	25.09	33.43	11.18	25.09	9.16	30.31	Only Mouse in vivo, Ms_Pnm_Ms_Specific
1810046J19Rik	298.93	207.89	80.68	298.93	314.96	465.97	Only Mouse in vivo, Ms_Pnm_Ms_Specific
Cox8a	1519.21	2454.08	701.19	1519.21	925.8	1303.94	Only Mouse in vivo, Ms_Pnm_Ms_Specific
Rfc3	16.38	13.94	0.03	16.38	91.14	110.35	Only Mouse in vivo, Ms_Pnm_Ms_Specific
Yap1	15.43	7.23	3.43	15.43	9.52	0	Only Mouse in vivo, Ms_Pnm_Ms_Specific
Top1	20.74	10.2	0.88	20.74	22.85	27.78	Only Mouse in vivo, Ms_Pnm_Ms_Specific
Sgta	410.57	166.29	52.24	410.57	8.82	7.1	Only Mouse in vivo, Ms_Pnm_Ms_Specific
Shq1	25.16	10.98	0.13	25.16	0.11	0.1	Only Mouse in vivo, Ms_Pnm_Ms_Specific
3110001D03Rik	50.99	53.13	1.03	50.99	4.23	0.27	Only Mouse in vivo, Ms_Pnm_Ms_Specific
Gm7120	9.95	7.59	0.59	9.95	0	0	Only Mouse in vivo, Ms_Pnm_Ms_Specific
Imp3	198.53	142.19	51.32	198.53	293.58	392.25	Only Mouse in vivo, Ms_Pnm_Ms_Specific
2610036L11Rik	230.23	294.39	56.89	230.23	67.76	131.98	Only Mouse in vivo, Ms_Pnm_Ms_Specific
Ralgps2	14.31	11.8	0.14	14.31	0.34	0	Only Mouse in vivo, Ms_Pnm_Ms_Specific
Ube4b	5.19	12.16	0.93	5.19	4.97	0.38	Only Mouse in vivo, Ms_Pnm_Ms_Specific
Rnf187	87.63	216.18	76.2	87.63	35.15	131.11	Only Mouse in vivo, Ms_Pnm_Ms_Specific
Hbs1l	3.63	6.74	2.98	3.63	11.49	33.13	Only Mouse in vivo, Ms_Pnm_Ms_Specific
Dpcd	30.17	15.81	0.41	30.17	1.06	0.14	Only Mouse in vivo, Ms_Pnm_Ms_Specific
Zmiz1	6.69	7.21	2.2	6.69	0.31	0.1	Only Mouse in vivo, Ms_Pnm_Ms_Specific
Hprt1	1291.57	592.41	265.06	1291.57	236.25	604.29	Only Mouse in vivo, Ms_Pnm_Ms_Specific
Narfl	32.81	10.62	1.69	32.81	2.13	0.75	Only Mouse in vivo, Ms_Pnm_Ms_Specific
Mt1	1870.46	623.42	168.91	1870.46	0	0.69	Only Mouse in vivo, Ms_Pnm_Ms_Specific
Ino80c	14.67	7.22	0.07	14.67	0.29	0.09	Only Mouse in vivo, Ms_Pnm_Ms_Specific
Rnmtl1	106.31	28.66	0.03	106.31	35.49	31.75	Only Mouse in vivo, Ms_Pnm_Ms_Specific
Mrpl16	62.76	22.88	0.48	62.76	1300.16	806.85	Only Mouse in vivo, Ms_Pnm_Ms_Specific
Hnrnpa0	14.28	31.75	2.53	14.28	5.51	44.95	Only Mouse in vivo, Ms_Pnm_Ms_Specific
Eaf1	6.87	6.75	0.04	6.87	0.27	0.13	Only Mouse in vivo, Ms_Pnm_Ms_Specific
Tmem191c	56.43	60.09	6.39	56.43	0	0.32	Only Mouse in vivo, Ms_Pnm_Ms_Specific
Ppp1r14d	33.06	8.71	0.28	33.06	0.33	0.07	Only Mouse in vivo, Ms_Pnm_Ms_Specific
Acyp2	6.43	7.32	0.24	6.43	0	0.07	Only Mouse in vivo, Ms_Pnm_Ms_Specific
Ccm2	8	26.22	2.8	8	0.61	1.34	Only Mouse in vivo, Ms_Pnm_Ms_Specific
Zfp414	5.16	10.62	0	5.16	0.44	2.22	Only Mouse in vivo, Ms_Pnm_Ms_Specific
Ptms	8.25	42.18	11.87	8.25	3.95	17.18	Only Mouse in vivo, Ms_Pnm_Ms_Specific
Zfp428	27.27	42.52	0.44	27.27	0.47	0.97	Only Mouse in vivo, Ms_Pnm_Ms_Specific
Cryz	3.39	7.58	0.05	3.39	8.66	69.28	Only Mouse in vivo, Ms_Pnm_Ms_Specific
Gpn2	112.17	101.44	15.83	112.17	24.57	18.91	Only Mouse in vivo, Ms_Pnm_Ms_Specific
Coq7	47.35	45.72	8.42	47.35	454.24	496.46	Only Mouse in vivo, Ms_Pnm_Ms_Specific
Camk2g	12.8	7.85	0.03	12.8	24.55	45.31	Only Mouse in vivo, Ms_Pnm_Ms_Specific
Pgd	77.7	72.96	31.73	77.7	60.28	115.83	Only Mouse in vivo, Ms_Pnm_Ms_Specific
Klrg2	38.56	6.57	0.09	38.56	0.9	0.14	Only Mouse in vivo, Ms_Pnm_Ms_Specific
Ssr2	69.21	83.11	29.11	69.21	578.66	1297.58	Only Mouse in vivo, Ms_Pnm_Ms_Specific
1500011H22Rik	16.43	19.09	3.6	16.43	0.08	0.08	Only Mouse in vivo, Ms_Pnm_Ms_Specific
2410091C18Rik	19.04	11.83	0.07	19.04	7.06	0.07	Only Mouse in vivo, Ms_Pnm_Ms_Specific
Urm1	13	3.33	0.88	13	0.05	0	Only Mouse in vivo, Ms_Pnm_Ms_Specific
Zfp574	83.67	25.77	12.83	83.67	28.11	64.87	Only Mouse in vivo, Ms_Pnm_Ms_Specific
Smc6	15.71	12.27	1.2	15.71	5.37	6.79	Only Mouse in vivo, Ms_Pnm_Ms_Specific
Apip	4.75	22.94	2.08	4.75	671.73	337.82	Only Mouse in vivo, Ms_Pnm_Ms_Specific
Papola	18.22	12.83	4.87	18.22	21.89	23.67	Only Mouse in vivo, Ms_Pnm_Ms_Specific
Parp8	13.48	5.08	0.11	13.48	0.21	0.06	Only Mouse in vivo, Ms_Pnm_Ms_Specific
Cirh1a	49.84	10.82	0.18	49.84	18.28	74.76	Only Mouse in vivo, Ms_Pnm_Ms_Specific
Prpsap2	20.75	14.21	2.85	20.75	15.68	31.25	Only Mouse in vivo, Ms_Pnm_Ms_Specific
2410017P07Rik	5.19	26.74	10.2	5.19	0.03	0.09	Only Mouse in vivo, Ms_Pnm_Ms_Specific
Elk1	5.44	4.14	0.07	5.44	2.31	0.08	Only Mouse in vivo, Ms_Pnm_Ms_Specific
Cox6c	4.92	6.97	1.96	4.92	17.53	20.38	Only Mouse in vivo, Ms_Pnm_Ms_Specific
Kiss1r	7.17	3.56	0.06	7.17	0.17	0.12	Only Mouse in vivo, Ms_Pnm_Ms_Specific
Esrrb	36.72	6.79	0.1	36.72	2.56	0.22	Only Mouse in vivo, Ms_Pnm_Ms_Specific
Leo1	9.95	20.19	0.17	9.95	0.11	0.08	Only Mouse in vivo, Ms_Pnm_Ms_Specific
Pdpn	31.57	66.38	24.76	31.57	102.83	93.65	Only Mouse in vivo, Ms_Pnm_Ms_Specific
Cetn3	12.46	39.98	1.92	12.46	0.44	0.18	Only Mouse in vivo, Ms_Pnm_Ms_Specific
2013-03-09	14.95	17.94	0.18	14.95	41.87	22.87	Only Mouse in vivo, Ms_Pnm_Ms_Specific
Afg3l1	3.17	8.91	3.77	3.17	3.43	0	Only Mouse in vivo, Ms_Pnm_Ms_Specific
AU042671	3.95	6.36	0.09	3.95	1.77	0.1	Only Mouse in vivo, Ms_Pnm_Ms_Specific
Mid1ip1	7.73	3.23	0.24	7.73	0.23	0.32	Only Mouse in vivo, Ms_Pnm_Ms_Specific
Coq4	25.17	50.27	24.43	25.17	103.66	229.15	Only Mouse in vivo, Ms_Pnm_Ms_Specific
Mier3	4.68	3.08	0.13	4.68	0	0.05	Only Mouse in vivo, Ms_Pnm_Ms_Specific
6230427J02Rik	25.07	12.91	0	25.07	0	0.06	Only Mouse in vivo, Ms_Pnm_Ms_Specific
Tbx20	7.27	8.59	0.04	7.27	0.18	0.04	Only Mouse in vivo, Ms_Pnm_Ms_Specific
Mapk1ip1l	9.76	28.76	6.4	9.76	952.27	568.86	Only Mouse in vivo, Ms_Pnm_Ms_Specific
Gulo	288.23	63.19	0.52	288.23	1109.98	1140.98	Only Mouse in vivo, Ms_Pnm_Ms_Specific
Nsmce4a	41.28	22.35	0.12	41.28	34.35	48.56	Only Mouse in vivo, Ms_Pnm_Ms_Specific
Sap30l	154	100.04	35.59	154	45.66	92.8	Only Mouse in vivo, Ms_Pnm_Ms_Specific
1810027O10Rik	28.48	198.16	58.88	28.48	23.9	19.55	Only Mouse in vivo, Ms_Pnm_Ms_Specific
Rpusd4	21.59	25.32	8.28	21.59	55.49	218.97	Only Mouse in vivo, Ms_Pnm_Ms_Specific
Ccdc163	6.3	29.4	0.52	6.3	0	0.23	Only Mouse in vivo, Ms_Pnm_Ms_Specific
Ddx21	15.42	4.11	0.14	15.42	0.29	0.05	Only Mouse in vivo, Ms_Pnm_Ms_Specific
Nt5c	153.02	149.77	65.17	153.02	4.82	5.85	Only Mouse in vivo, Ms_Pnm_Ms_Specific
Fkbp11	49.66	13.77	0.37	49.66	96.98	406.84	Only Mouse in vivo, Ms_Pnm_Ms_Specific
Lclat1	12.42	8.57	3.39	12.42	0.1	0	Only Mouse in vivo, Ms_Pnm_Ms_Specific
Xrn2	5.53	9.05	0.16	5.53	26.04	89.28	Only Mouse in vivo, Ms_Pnm_Ms_Specific
Fam128b	18.82	7.46	0.11	18.82	4.71	0.96	Only Mouse in vivo, Ms_Pnm_Ms_Specific
Gtf2h3	6.03	4.48	0.18	6.03	1.09	0.06	Only Mouse in vivo, Ms_Pnm_Ms_Specific
Rnh1	23.7	78.76	34.96	23.7	0.2	0	Only Mouse in vivo, Ms_Pnm_Ms_Specific
Bcdin3d	13.9	42.31	0.02	13.9	0.59	0.32	Only Mouse in vivo, Ms_Pnm_Ms_Specific
Pik3r2	10.91	14.63	1.13	10.91	3.12	0.31	Only Mouse in vivo, Ms_Pnm_Ms_Specific
Mocs2	18.33	16.18	0	18.33	0.17	0	Only Mouse in vivo, Ms_Pnm_Ms_Specific
Elp3	8.26	10.49	1.26	8.26	0.18	0.03	Only Mouse in vivo, Ms_Pnm_Ms_Specific
2210011C24Rik	16.61	36.17	0.55	16.61	2.24	0.27	Only Mouse in vivo, Ms_Pnm_Ms_Specific
Med25	53.78	100.32	30.59	53.78	8.72	0.3	Only Mouse in vivo, Ms_Pnm_Ms_Specific
Nap1l4	19.04	15.28	6.76	19.04	1.77	4.85	Only Mouse in vivo, Ms_Pnm_Ms_Specific
Hyi	5.38	6.7	0.16	5.38	66.75	46.07	Only Mouse in vivo, Ms_Pnm_Ms_Specific
Tor1aip1	6.06	9.13	0.05	6.06	0.07	36.29	Only Mouse in vivo, Ms_Pnm_Ms_Specific
Fam134c	12.11	6.75	0.08	12.11	0.08	0.12	Only Mouse in vivo, Ms_Pnm_Ms_Specific
Stac2	10.2	7.34	0.25	10.2	0	0.04	Only Mouse in vivo, Ms_Pnm_Ms_Specific
Nup133	10.17	13.67	4.7	10.17	5.35	53.03	Only Mouse in vivo, Ms_Pnm_Ms_Specific
Hps6	6.86	5.75	0.14	6.86	0.91	0.09	Only Mouse in vivo, Ms_Pnm_Ms_Specific
Myst1	40.26	31.48	0.09	40.26	33.11	70.42	Only Mouse in vivo, Ms_Pnm_Ms_Specific
Chchd7	39.69	74.83	6.96	39.69	6.05	24.42	Only Mouse in vivo, Ms_Pnm_Ms_Specific
1810013L24Rik	31.76	57.26	3.43	31.76	0.3	0.21	Only Mouse in vivo, Ms_Pnm_Ms_Specific
Psma1	205.06	365.4	101.94	205.06	668.59	911.65	Only Mouse in vivo, Ms_Pnm_Ms_Specific
Rps16	121.77	64	22.63	121.77	94.85	150.13	Only Mouse in vivo, Ms_Pnm_Ms_Specific
Trmt2a	5.18	7.4	0.07	5.18	0.89	4.31	Only Mouse in vivo, Ms_Pnm_Ms_Specific
Vhl	211.99	163.94	41.51	211.99	1.02	0	Only Mouse in vivo, Ms_Pnm_Ms_Specific
Setd1a	7.38	4.54	2.2	7.38	0.1	0.02	Only Mouse in vivo, Ms_Pnm_Ms_Specific
Wdr34	19.48	35.23	0.1	19.48	9.91	0.2	Only Mouse in vivo, Ms_Pnm_Ms_Specific
Efr3a	8.34	12.59	3.3	8.34	0.15	0	Only Mouse in vivo, Ms_Pnm_Ms_Specific
Clptm1l	23.81	59.43	24.57	23.81	39.58	24.49	Only Mouse in vivo, Ms_Pnm_Ms_Specific
Cited1	2466.48	129.22	2.65	2466.48	0.53	7.03	Only Mouse in vivo, Ms_Pnm_Ms_Specific
Casp6	29.19	14.85	0.06	29.19	92.74	262.62	Only Mouse in vivo, Ms_Pnm_Ms_Specific
Ubn1	6.88	6.9	0.16	6.88	0.1	0.35	Only Mouse in vivo, Ms_Pnm_Ms_Specific
Pabpn1	70.2	66.6	26.44	70.2	68.22	44.86	Only Mouse in vivo, Ms_Pnm_Ms_Specific
Gm71	42.79	47.61	0.1	42.79	4.76	0	Only Mouse in vivo, Ms_Pnm_Ms_Specific
8430406I07Rik	22.6	10.19	0.19	22.6	3.03	0.17	Only Mouse in vivo, Ms_Pnm_Ms_Specific
Fam173a	7.71	40.41	0.35	7.71	569.17	517.35	Only Mouse in vivo, Ms_Pnm_Ms_Specific
Atp9a	10.2	13.39	5.7	10.2	4.23	0.3	Only Mouse in vivo, Ms_Pnm_Ms_Specific
Liph	3.72	3.81	0.04	3.72	1.94	0.11	Only Mouse in vivo, Ms_Pnm_Ms_Specific
Ostm1	5.1	9.18	1.93	5.1	23.29	55.02	Only Mouse in vivo, Ms_Pnm_Ms_Specific
Ctu1	52.63	86.23	38.25	52.63	0.43	0.27	Only Mouse in vivo, Ms_Pnm_Ms_Specific
Tmem167b	24.52	6.38	0.82	24.52	60.93	239	Only Mouse in vivo, Ms_Pnm_Ms_Specific
Atp6v1e1	102.35	46.96	10.96	102.35	788.11	1000.83	Only Mouse in vivo, Ms_Pnm_Ms_Specific
Crb3	679.83	161.02	58.74	679.83	0	0	Only Mouse in vivo, Ms_Pnm_Ms_Specific
2510006D16Rik	15.89	23.2	0.06	15.89	6.84	0.65	Only Mouse in vivo, Ms_Pnm_Ms_Specific
Dgat2	98.5	35.39	0.23	98.5	0.16	0.37	Only Mouse in vivo, Ms_Pnm_Ms_Specific
1110007C09Rik	15.6	13.81	0.12	15.6	17.62	139.43	Only Mouse in vivo, Ms_Pnm_Ms_Specific
Ptgis	30.86	30.57	11.84	30.86	0.12	0.07	Only Mouse in vivo, Ms_Pnm_Ms_Specific
Srp19	54.79	44.59	6.78	54.79	21.7	101.34	Only Mouse in vivo, Ms_Pnm_Ms_Specific
Gins1	53.43	4.24	0.11	53.43	10.46	6.16	Only Mouse in vivo, Ms_Pnm_Ms_Specific
B4galt1	63.4	188.43	89.01	63.4	20.25	37.12	Only Mouse in vivo, Ms_Pnm_Ms_Specific
Actn2	9.49	8.93	0.06	9.49	0.02	66.24	Only Mouse in vivo, Ms_Pnm_Ms_Specific
Incenp	11.9	18.5	2.14	11.9	2.43	0.21	Only Mouse in vivo, Ms_Pnm_Ms_Specific
Nrf1	14.6	13.85	2.24	14.6	31.17	87.73	Only Mouse in vivo, Ms_Pnm_Ms_Specific
Spred3	4.06	3.2	0.1	4.06	0.1	0	Only Mouse in vivo, Ms_Pnm_Ms_Specific
Fzd3	3.07	4.39	0.11	3.07	0.38	0.03	Only Mouse in vivo, Ms_Pnm_Ms_Specific
Ier2	16.55	15.4	0	16.55	7.24	1.26	Only Mouse in vivo, Ms_Pnm_Ms_Specific
Fam57a	4.18	3.56	0.03	4.18	0	0.07	Only Mouse in vivo, Ms_Pnm_Ms_Specific
Fubp3	12.34	18.93	6.82	12.34	0.07	0	Only Mouse in vivo, Ms_Pnm_Ms_Specific
Col4a3bp	3.98	4.67	0.93	3.98	2.26	35.97	Only Mouse in vivo, Ms_Pnm_Ms_Specific
Txnl1	1683.65	2003.33	969.92	1683.65	804.4	1062	Only Mouse in vivo, Ms_Pnm_Ms_Specific
2210016L21Rik	6.84	7.06	0.02	6.84	2.25	0.16	Only Mouse in vivo, Ms_Pnm_Ms_Specific
Atp6v1d	17.37	48.95	0.02	17.37	0.75	0.08	Only Mouse in vivo, Ms_Pnm_Ms_Specific
Arid3c	12.67	4.97	0.43	12.67	1.06	0.28	Only Mouse in vivo, Ms_Pnm_Ms_Specific
Brix1	15.13	6.92	0.05	15.13	0.19	128.3	Only Mouse in vivo, Ms_Pnm_Ms_Specific
1700037H04Rik	11.8	34.85	13.69	11.8	98.06	157.46	Only Mouse in vivo, Ms_Pnm_Ms_Specific
Nuf2	3.56	4.34	0.05	3.56	0.21	0.06	Only Mouse in vivo, Ms_Pnm_Ms_Specific
Txnrd1	4.32	20.1	3.24	4.32	20.2	10.97	Only Mouse in vivo, Ms_Pnm_Ms_Specific
Alg1	71.91	90.8	20.24	71.91	3.94	0.05	Only Mouse in vivo, Ms_Pnm_Ms_Specific
Slc25a22	9.71	4.37	0.05	9.71	13.52	125.16	Only Mouse in vivo, Ms_Pnm_Ms_Specific
Slc2a8	96.92	158.47	35.19	96.92	58.23	91.71	Only Mouse in vivo, Ms_Pnm_Ms_Specific
Mrps16	119.15	236.89	48.95	119.15	118.96	151.26	Only Mouse in vivo, Ms_Pnm_Ms_Specific
Btd	27.52	4.1	0.04	27.52	0	0.03	Only Mouse in vivo, Ms_Pnm_Ms_Specific
Ddx24	9.5	5.06	1.18	9.5	0.1	0.12	Only Mouse in vivo, Ms_Pnm_Ms_Specific
Smn1	97.1	57.84	9.17	97.1	119.4	88.85	Only Mouse in vivo, Ms_Pnm_Ms_Specific
Map2k2	196.13	82.88	35.04	196.13	67.01	42.84	Only Mouse in vivo, Ms_Pnm_Ms_Specific
Bcl2l11	68.44	26.86	0.22	68.44	0.23	0.14	Only Mouse in vivo, Ms_Pnm_Ms_Specific
Naa16	47.54	34.22	9.07	47.54	1.74	0.15	Only Mouse in vivo, Ms_Pnm_Ms_Specific
Adat2	37.13	12.51	0.28	37.13	95.64	107.87	Only Mouse in vivo, Ms_Pnm_Ms_Specific
Igf2bp1	16.1	14.13	1.61	16.1	15.2	22.89	Only Mouse in vivo, Ms_Pnm_Ms_Specific
Rhebl1	658.68	134.32	0.23	658.68	2.06	0.12	Only Mouse in vivo, Ms_Pnm_Ms_Specific
Nradd	7.49	7.86	0	7.49	41.34	0.18	Only Mouse in vivo, Ms_Pnm_Ms_Specific
Bbc3	13.49	58.59	18.55	13.49	0	0	Only Mouse in vivo, Ms_Pnm_Ms_Specific
Ppp2r2c	5	7.1	1.36	5	0	0.09	Only Mouse in vivo, Ms_Pnm_Ms_Specific
AC161166.2	7.74	12.65	0.69	7.74	0	0	Only Mouse in vivo, Ms_Pnm_Ms_Specific
Eapp	51.2	91.72	39.75	51.2	0.18	0.17	Only Mouse in vivo, Ms_Pnm_Ms_Specific
Me1	4.3	11.73	4.31	4.3	24.47	0.1	Only Mouse in vivo, Ms_Pnm_Ms_Specific
Plk4	6.49	5.48	1.01	6.49	0.06	0.16	Only Mouse in vivo, Ms_Pnm_Ms_Specific
Cfdp1	849.38	721.85	320.56	849.38	405.44	334.4	Only Mouse in vivo, Ms_Pnm_Ms_Specific
Dffa	12.11	8.63	0.04	12.11	117.94	192.05	Only Mouse in vivo, Ms_Pnm_Ms_Specific
Sec31a	19.88	27.64	12.27	19.88	47.64	100.26	Only Mouse in vivo, Ms_Pnm_Ms_Specific
Zfp511	475.5	392.16	80.37	475.5	8.46	2.32	Only Mouse in vivo, Ms_Pnm_Ms_Specific
Ankmy2	27.13	16.86	0.14	27.13	13.31	105.92	Only Mouse in vivo, Ms_Pnm_Ms_Specific
Rxra	31.99	4.44	0.2	31.99	4.11	0.03	Only Mouse in vivo, Ms_Pnm_Ms_Specific
Eprs	28.53	11.01	2.96	28.53	5.02	41.59	Only Mouse in vivo, Ms_Pnm_Ms_Specific
Pcsk7	3.89	5.18	0.02	3.89	0.43	0.19	Only Mouse in vivo, Ms_Pnm_Ms_Specific
Pemt	357.6	104.11	27.12	357.6	30.08	2.5	Only Mouse in vivo, Ms_Pnm_Ms_Specific
Rreb1	7	6.62	0.04	7	1.07	0.04	Only Mouse in vivo, Ms_Pnm_Ms_Specific
Gnptg	60.2	6.52	0.02	60.2	767.87	607.99	Only Mouse in vivo, Ms_Pnm_Ms_Specific
Commd7	22.68	10.66	0.75	22.68	0.99	0.12	Only Mouse in vivo, Ms_Pnm_Ms_Specific
Ddrgk1	12.55	11.43	0.04	12.55	121.74	195.12	Only Mouse in vivo, Ms_Pnm_Ms_Specific
Itgb7	37.47	11.66	0.07	37.47	0.13	0.17	Only Mouse in vivo, Ms_Pnm_Ms_Specific
Gadd45gip1	357.66	298.59	117.62	357.66	424.02	538.72	Only Mouse in vivo, Ms_Pnm_Ms_Specific
Asf1b	30.43	68.05	0.11	30.43	12.83	16.57	Only Mouse in vivo, Ms_Pnm_Ms_Specific
Nme4	473.2	4120.31	1345.98	473.2	0.31	0.17	Only Mouse in vivo, Ms_Pnm_Ms_Specific
E430025E21Rik	6.98	5.74	0.99	6.98	55.1	86.8	Only Mouse in vivo, Ms_Pnm_Ms_Specific
Zfand2b	147.55	87.18	30.01	147.55	79.31	203.46	Only Mouse in vivo, Ms_Pnm_Ms_Specific
Gnl3	86.5	42.92	0.71	86.5	7.74	55.82	Only Mouse in vivo, Ms_Pnm_Ms_Specific
Ell2	13.67	4.64	0.05	13.67	0.09	0.28	Only Mouse in vivo, Ms_Pnm_Ms_Specific
Cars2	14.79	6.79	0.56	14.79	0	0.16	Only Mouse in vivo, Ms_Pnm_Ms_Specific
Sucla2	604.43	767.01	207.27	604.43	357.73	655.77	Only Mouse in vivo, Ms_Pnm_Ms_Specific
Slc35e4	52.18	87.87	30.53	52.18	13.55	94.48	Only Mouse in vivo, Ms_Pnm_Ms_Specific
Ficd	83.97	5.63	0.42	83.97	8.29	35.32	Only Mouse in vivo, Ms_Pnm_Ms_Specific
Hsbp1	113.04	138.25	7.15	113.04	8.51	6.79	Only Mouse in vivo, Ms_Pnm_Ms_Specific
Taf1c	54.03	13.37	0.1	54.03	0.09	0.04	Only Mouse in vivo, Ms_Pnm_Ms_Specific
Dscr3	4.05	12.98	1.8	4.05	0	0	Only Mouse in vivo, Ms_Pnm_Ms_Specific
Atp6v1f	15.73	26.63	7.96	15.73	11.65	188.55	Only Mouse in vivo, Ms_Pnm_Ms_Specific
Ndufa5	16.65	7.98	0.26	16.65	2.87	0.11	Only Mouse in vivo, Ms_Pnm_Ms_Specific
Slc38a7	4.55	12.82	2.86	4.55	1.94	0.29	Only Mouse in vivo, Ms_Pnm_Ms_Specific
Ubl3	64.76	71.54	17.78	64.76	8.51	3.17	Only Mouse in vivo, Ms_Pnm_Ms_Specific
2310033E01Rik	7.39	37.97	0.99	7.39	0	0	Only Mouse in vivo, Ms_Pnm_Ms_Specific
Grb2	20.24	11.3	4.78	20.24	3.05	3.66	Only Mouse in vivo, Ms_Pnm_Ms_Specific
Asb6	8.95	9.32	0.09	8.95	0.17	0.05	Only Mouse in vivo, Ms_Pnm_Ms_Specific
Tram2	22.77	7.86	0.24	22.77	0.33	0.27	Only Mouse in vivo, Ms_Pnm_Ms_Specific
Wdr45	86.77	75.27	17.05	86.77	215.32	254.46	Only Mouse in vivo, Ms_Pnm_Ms_Specific
Pdrg1	26.14	8.96	0.04	26.14	0.06	0.06	Only Mouse in vivo, Ms_Pnm_Ms_Specific
2900010M23Rik	36.15	28.81	8.21	36.15	35.57	15.95	Only Mouse in vivo, Ms_Pnm_Ms_Specific
Ccny	4.85	6.08	0.03	4.85	190.29	149.28	Only Mouse in vivo, Ms_Pnm_Ms_Specific
Kcnk6	13.66	6.02	0.79	13.66	0	0.12	Only Mouse in vivo, Ms_Pnm_Ms_Specific
Dguok	62.61	115.76	32.7	62.61	2.17	32.88	Only Mouse in vivo, Ms_Pnm_Ms_Specific
Alkbh2	348.27	233.25	28.89	348.27	0.09	0.6	Only Mouse in vivo, Ms_Pnm_Ms_Specific
2410002O22Rik	3.94	5.26	2.44	3.94	0.09	0.14	Only Mouse in vivo, Ms_Pnm_Ms_Specific
Tspan13	32.56	21.1	0.05	32.56	221.13	334.16	Only Mouse in vivo, Ms_Pnm_Ms_Specific
Adrb3	28.46	82.75	24.35	28.46	0	0.04	Only Mouse in vivo, Ms_Pnm_Ms_Specific
Ppt2	154.45	14.23	1.32	154.45	366.49	1653.49	Only Mouse in vivo, Ms_Pnm_Ms_Specific
Pip5k1a	5.76	4.08	0.37	5.76	0.93	0.21	Only Mouse in vivo, Ms_Pnm_Ms_Specific
Rnf39	5.49	7.04	0.02	5.49	0	0	Only Mouse in vivo, Ms_Pnm_Ms_Specific
Dok2	6.53	18.22	0.17	6.53	0.1	0.09	Only Mouse in vivo, Ms_Pnm_Ms_Specific
Pisd	5.33	4.29	1.17	5.33	31.23	36.67	Only Mouse in vivo, Ms_Pnm_Ms_Specific
Sgsm3	9.27	13.03	4.03	9.27	0.15	0.17	Only Mouse in vivo, Ms_Pnm_Ms_Specific
Mpp6	4.85	5.89	0	4.85	0.24	0.07	Only Mouse in vivo, Ms_Pnm_Ms_Specific
Slc25a44	11.6	7.05	0.18	11.6	0.17	0.16	Only Mouse in vivo, Ms_Pnm_Ms_Specific
Zfp707	33.4	31.38	3.96	33.4	0.3	0.28	Only Mouse in vivo, Ms_Pnm_Ms_Specific
Bax	1148.6	1216.29	366.85	1148.6	0.27	0.13	Only Mouse in vivo, Ms_Pnm_Ms_Specific
Heatr3	5.76	4.69	0.16	5.76	0.62	0.29	Only Mouse in vivo, Ms_Pnm_Ms_Specific
Ssb	42.91	71.88	4.73	42.91	17.59	115.14	Only Mouse in vivo, Ms_Pnm_Ms_Specific
Pan3	42.35	83.95	17.82	42.35	2.33	0.14	Only Mouse in vivo, Ms_Pnm_Ms_Specific
Tcfcp2l1	7.93	10.67	1.29	7.93	18.55	0.41	Only Mouse in vivo, Ms_Pnm_Ms_Specific
Baiap2	5.42	5.95	0.07	5.42	2.41	25.44	Only Mouse in vivo, Ms_Pnm_Ms_Specific
Hspbap1	22.41	18	6.55	22.41	0.04	0.15	Only Mouse in vivo, Ms_Pnm_Ms_Specific
Polr2l	13.15	6.19	0.08	13.15	17.05	55.83	Only Mouse in vivo, Ms_Pnm_Ms_Specific
Hspa4	20.2	30.22	14.11	20.2	1164.51	799.32	Only Mouse in vivo, Ms_Pnm_Ms_Specific
C330006K01Rik	22.04	29.38	11.04	22.04	4.78	2.04	Only Mouse in vivo, Ms_Pnm_Ms_Specific
Mrpl14	112.92	158.37	20.74	112.92	434.26	1123.88	Only Mouse in vivo, Ms_Pnm_Ms_Specific
Plk3	15.21	5.27	0.16	15.21	0.42	0.34	Only Mouse in vivo, Ms_Pnm_Ms_Specific
Casp3	15.95	4.56	0.29	15.95	0.1	0	Only Mouse in vivo, Ms_Pnm_Ms_Specific
Prr12	4.1	4.16	1.44	4.1	0	0	Only Mouse in vivo, Ms_Pnm_Ms_Specific
Psmb6	42.46	41.44	16.74	42.46	137.63	282.12	Only Mouse in vivo, Ms_Pnm_Ms_Specific
Trnau1ap	222.66	213.76	58.07	222.66	0.25	0.16	Only Mouse in vivo, Ms_Pnm_Ms_Specific
Ptges3	26.02	35.87	7.06	26.02	599.47	466.61	Only Mouse in vivo, Ms_Pnm_Ms_Specific
Bola1	23.8	12.45	0.1	23.8	142.28	513.74	Only Mouse in vivo, Ms_Pnm_Ms_Specific
Usp5	12.7	19.87	1.56	12.7	12.84	27.86	Only Mouse in vivo, Ms_Pnm_Ms_Specific
Lypd5	7.86	7.85	0.02	7.86	0.24	0.15	Only Mouse in vivo, Ms_Pnm_Ms_Specific
Psmb4	2335.54	2410.73	883.04	2335.54	416.69	692.8	Only Mouse in vivo, Ms_Pnm_Ms_Specific
Rbm19	36.79	24.56	1.2	36.79	19.69	16.57	Only Mouse in vivo, Ms_Pnm_Ms_Specific
Cutc	22.5	89.07	0.09	22.5	98.53	210.14	Only Mouse in vivo, Ms_Pnm_Ms_Specific
Itpk1	3.1	6.47	0.03	3.1	0.02	0	Only Mouse in vivo, Ms_Pnm_Ms_Specific
Exosc7	136.66	55.69	0.3	136.66	0	0.05	Only Mouse in vivo, Ms_Pnm_Ms_Specific
Eif3i	190.61	94.21	24.71	190.61	132.21	428.79	Only Mouse in vivo, Ms_Pnm_Ms_Specific
Tmem206	5.8	3.3	0.04	5.8	0.05	0.11	Only Mouse in vivo, Ms_Pnm_Ms_Specific
Rpl38	20.41	15.12	1.47	20.41	90.47	70.37	Only Mouse in vivo, Ms_Pnm_Ms_Specific
Pus1	45.42	125.98	56.87	45.42	30.78	27.4	Only Mouse in vivo, Ms_Pnm_Ms_Specific
Rab1	27.33	48.05	3.79	27.33	69.37	272.01	Only Mouse in vivo, Ms_Pnm_Ms_Specific
Mcat	25.95	38.49	0.07	25.95	62.29	95.24	Only Mouse in vivo, Ms_Pnm_Ms_Specific
Fbp2	67.22	111.98	55.36	67.22	0.04	0.22	Only Mouse in vivo, Ms_Pnm_Ms_Specific
Aagab	7.7	40.03	11.77	7.7	0.81	1.5	Only Mouse in vivo, Ms_Pnm_Ms_Specific
Srm	91.91	79.78	13.54	91.91	737.95	467.59	Only Mouse in vivo, Ms_Pnm_Ms_Specific
Hs6st1	3.03	6.04	0.31	3.03	0	0	Only Mouse in vivo, Ms_Pnm_Ms_Specific
Mrps30	145.15	110.78	0.13	145.15	784.3	642.59	Only Mouse in vivo, Ms_Pnm_Ms_Specific
Psmg3	91.66	19.88	0.66	91.66	4.96	6.6	Only Mouse in vivo, Ms_Pnm_Ms_Specific
Patz1	48.5	6.54	0.11	48.5	0.21	0.29	Only Mouse in vivo, Ms_Pnm_Ms_Specific
Tubgcp3	3.73	5.12	0.15	3.73	7.58	12.06	Only Mouse in vivo, Ms_Pnm_Ms_Specific
Mkks	37.83	38.36	5.79	37.83	0.28	0.1	Only Mouse in vivo, Ms_Pnm_Ms_Specific
Fam119a	4.51	18.33	0.47	4.51	343.08	740.59	Only Mouse in vivo, Ms_Pnm_Ms_Specific
Sirt6	65.86	63.77	18.06	65.86	4.17	0.07	Only Mouse in vivo, Ms_Pnm_Ms_Specific
Rps21	94.05	56.37	12.51	94.05	5.03	4.07	Only Mouse in vivo, Ms_Pnm_Ms_Specific
Ipo9	8.05	5	2.09	8.05	23.49	35.55	Only Mouse in vivo, Ms_Pnm_Ms_Specific
Chga	25.18	27.31	0.46	25.18	0.11	0.07	Only Mouse in vivo, Ms_Pnm_Ms_Specific
Ddx1	19.47	25.94	12.44	19.47	0.22	43.48	Only Mouse in vivo, Ms_Pnm_Ms_Specific
Cbx7	12.7	43.63	15.6	12.7	0	0.27	Only Mouse in vivo, Ms_Pnm_Ms_Specific
Pycrl	6.19	32.13	1.31	6.19	16.69	49.84	Only Mouse in vivo, Ms_Pnm_Ms_Specific
Gtf3c1	26.92	50.98	9.21	26.92	0.8	3.06	Only Mouse in vivo, Ms_Pnm_Ms_Specific
Tmem120b	26.63	3.74	0.1	26.63	8.94	3.9	Only Mouse in vivo, Ms_Pnm_Ms_Specific
Gmpr2	4.52	3.88	0.02	4.52	33.17	35.67	Only Mouse in vivo, Ms_Pnm_Ms_Specific
Trappc9	3.45	7.12	0.17	3.45	4.88	0.16	Only Mouse in vivo, Ms_Pnm_Ms_Specific
5730590G19Rik	3.76	4.95	2.12	3.76	1.15	0.14	Only Mouse in vivo, Ms_Pnm_Ms_Specific
Fkbpl	10.39	3.82	0.08	10.39	0.6	0.11	Only Mouse in vivo, Ms_Pnm_Ms_Specific
Kctd10	19.15	5.57	0.06	19.15	0.49	6.04	Only Mouse in vivo, Ms_Pnm_Ms_Specific
Anks3	12.03	23.29	3.08	12.03	0	0	Only Mouse in vivo, Ms_Pnm_Ms_Specific
Csrp2bp	11.93	7.39	0.6	11.93	1.28	0.14	Only Mouse in vivo, Ms_Pnm_Ms_Specific
Cox17	10.59	6.79	1.91	10.59	8.77	8.47	Only Mouse in vivo, Ms_Pnm_Ms_Specific
Ccdc59	18.64	6.84	0.19	18.64	59.83	163.58	Only Mouse in vivo, Ms_Pnm_Ms_Specific
Bcas3	24.62	4.98	0.14	24.62	0	0.21	Only Mouse in vivo, Ms_Pnm_Ms_Specific
Fam188a	43.64	52.09	14.13	43.64	6.2	43.89	Only Mouse in vivo, Ms_Pnm_Ms_Specific
Ndufab1	8.27	25.18	5.62	8.27	5025.09	9627.49	Only Mouse in vivo, Ms_Pnm_Ms_Specific
Cenpt	17.36	37.32	16.09	17.36	22.41	104.52	Only Mouse in vivo, Ms_Pnm_Ms_Specific
Rab11fip1	5.79	3.3	0.28	5.79	0.06	0.06	Only Mouse in vivo, Ms_Pnm_Ms_Specific
Nudt9	21.82	41.91	0.02	21.82	507.7	1411.54	Only Mouse in vivo, Ms_Pnm_Ms_Specific
Gpc4	56.66	5.89	2.19	56.66	0.03	0.14	Only Mouse in vivo, Ms_Pnm_Ms_Specific
Utf1	538.29	679.76	125.72	538.29	0	0.11	Only Mouse in vivo, Ms_Pnm_Ms_Specific
Mybbp1a	43.78	20.29	8.71	43.78	3.24	17.23	Only Mouse in vivo, Ms_Pnm_Ms_Specific
Icam4	167.98	120.79	0.15	167.98	0	0	Only Mouse in vivo, Ms_Pnm_Ms_Specific
Rnd1	57.31	55.08	0.24	57.31	0.25	0.15	Only Mouse in vivo, Ms_Pnm_Ms_Specific
Tmed9	11.27	11.45	0.07	11.27	110.2	359.56	Only Mouse in vivo, Ms_Pnm_Ms_Specific
E2f4	107.09	70.62	5.21	107.09	24.8	97.16	Only Mouse in vivo, Ms_Pnm_Ms_Specific
Metapl1	27.45	14.87	0.16	27.45	0.18	0.21	Only Mouse in vivo, Ms_Pnm_Ms_Specific
Eif3a	17.04	3.92	0.8	17.04	8.2	9.82	Only Mouse in vivo, Ms_Pnm_Ms_Specific
Glt8d1	10.07	3.7	0.07	10.07	7.66	0.16	Only Mouse in vivo, Ms_Pnm_Ms_Specific
Cpsf4	53.65	24.7	0.63	53.65	0.13	0	Only Mouse in vivo, Ms_Pnm_Ms_Specific
Atp6v0a4	7.49	6.1	0.1	7.49	131.38	194.09	Only Mouse in vivo, Ms_Pnm_Ms_Specific
Armc6	30.77	10.4	4.14	30.77	29.95	17.49	Only Mouse in vivo, Ms_Pnm_Ms_Specific
Mrto4	29.99	12.18	2.36	29.99	90	49.62	Only Mouse in vivo, Ms_Pnm_Ms_Specific
Rela	57.98	36.18	11.12	57.98	9.34	15.14	Only Mouse in vivo, Ms_Pnm_Ms_Specific
Bdh1	27.07	10.78	3.81	27.07	0	0	Only Mouse in vivo, Ms_Pnm_Ms_Specific
Picalm	12.65	7.22	0.66	12.65	3.57	3.41	Only Mouse in vivo, Ms_Pnm_Ms_Specific
Spna2	3.3	6.76	1.58	3.3	14.28	27.85	Only Mouse in vivo, Ms_Pnm_Ms_Specific
Mars2	62.22	54.16	17.54	62.22	37.22	118.5	Only Mouse in vivo, Ms_Pnm_Ms_Specific
Pex14	4.58	18.27	5.65	4.58	0.77	0.15	Only Mouse in vivo, Ms_Pnm_Ms_Specific
Wdr89	68.91	52.93	6.84	68.91	29.25	0.1	Only Mouse in vivo, Ms_Pnm_Ms_Specific
Dos	9.05	31.05	1.13	9.05	0.44	1.01	Only Mouse in vivo, Ms_Pnm_Ms_Specific
Pddc1	15.77	59.75	16.99	15.77	23.64	14.12	Only Mouse in vivo, Ms_Pnm_Ms_Specific
2010107E04Rik	127.16	109.08	11.5	127.16	61.07	47.23	Only Mouse in vivo, Ms_Pnm_Ms_Specific
Dedd2	87.51	36.63	1.21	87.51	0.28	0.1	Only Mouse in vivo, Ms_Pnm_Ms_Specific
Manbal	20.81	14.94	0.84	20.81	0	0.23	Only Mouse in vivo, Ms_Pnm_Ms_Specific
Ccnk	48.95	63.32	17.63	48.95	0.13	0.03	Only Mouse in vivo, Ms_Pnm_Ms_Specific
Ssr4	217.1	211.18	90.22	217.1	1950.65	3170.54	Only Mouse in vivo, Ms_Pnm_Ms_Specific
Orc2l	28.97	23.91	6.72	28.97	0.34	0.13	Only Mouse in vivo, Ms_Pnm_Ms_Specific
Ddx55	12.73	6.23	0.5	12.73	1.49	0.15	Only Mouse in vivo, Ms_Pnm_Ms_Specific
Ppp1r11	56.26	187.65	42.94	56.26	0.07	0	Only Mouse in vivo, Ms_Pnm_Ms_Specific
Haus3	6.27	3.29	0.03	6.27	9.94	13.23	Only Mouse in vivo, Ms_Pnm_Ms_Specific
Glud1	15.86	28.93	8.43	15.86	7.38	12.4	Only Mouse in vivo, Ms_Pnm_Ms_Specific
Eif3h	345.69	171.2	81.53	345.69	441.49	291.55	Only Mouse in vivo, Ms_Pnm_Ms_Specific
Mmab	8.35	45.72	22.79	8.35	19.96	0.49	Only Mouse in vivo, Ms_Pnm_Ms_Specific
Tmem201	12.82	4.5	1.69	12.82	0.76	0.9	Only Mouse in vivo, Ms_Pnm_Ms_Specific
1110018J18Rik	25.81	12.93	0.35	25.81	0.24	0.28	Only Mouse in vivo, Ms_Pnm_Ms_Specific
Rab28	27.11	47.08	0.24	27.11	168.34	134.48	Only Mouse in vivo, Ms_Pnm_Ms_Specific
Bag3	5.61	25.75	2.9	5.61	51.24	78.77	Only Mouse in vivo, Ms_Pnm_Ms_Specific
Dhx38	3.38	12.88	1.39	3.38	1.88	1.88	Only Mouse in vivo, Ms_Pnm_Ms_Specific
Avpi1	56.48	276.09	84.6	56.48	654.84	1756.47	Only Mouse in vivo, Ms_Pnm_Ms_Specific
Psmc2	4.81	14.55	0.03	4.81	2.49	0.11	Only Mouse in vivo, Ms_Pnm_Ms_Specific
Adat3	5.96	104.15	18.82	5.96	1.44	0.22	Only Mouse in vivo, Ms_Pnm_Ms_Specific
Arglu1	219.39	767.67	208.52	219.39	22.32	80.73	Only Mouse in vivo, Ms_Pnm_Ms_Specific
2400001E08Rik	91.78	110.26	28.94	91.78	24.23	37.83	Only Mouse in vivo, Ms_Pnm_Ms_Specific
Chchd1	232.97	47.22	13.88	232.97	120.82	508.11	Only Mouse in vivo, Ms_Pnm_Ms_Specific
Strada	3.97	3.26	0.06	3.97	1.63	0.17	Only Mouse in vivo, Ms_Pnm_Ms_Specific
2410022L05Rik	1202.01	611.72	292.2	1202.01	10.95	2.6	Only Mouse in vivo, Ms_Pnm_Ms_Specific
Gramd1a	6.76	7.1	0.67	6.76	2.57	0.11	Only Mouse in vivo, Ms_Pnm_Ms_Specific
Gtf3c4	5.78	5.38	0.25	5.78	2.36	0.14	Only Mouse in vivo, Ms_Pnm_Ms_Specific
Pcolce2	6.24	5.55	0.06	6.24	0.2	0.25	Only Mouse in vivo, Ms_Pnm_Ms_Specific
Ung	45.52	18.76	4.15	45.52	13.78	34.52	Only Mouse in vivo, Ms_Pnm_Ms_Specific
Gna15	7.62	47.35	0.08	7.62	3.28	88.74	Only Mouse in vivo, Ms_Pnm_Ms_Specific
Mllt11	4.15	4.24	0.09	4.15	0.46	0	Only Mouse in vivo, Ms_Pnm_Ms_Specific
Ccdc115	40.43	20.46	9.89	40.43	116.81	109.35	Only Mouse in vivo, Ms_Pnm_Ms_Specific
Robld3	11.86	19.31	0.39	11.86	26.4	77.53	Only Mouse in vivo, Ms_Pnm_Ms_Specific
Crlf3	12.24	5.77	0.07	12.24	2.67	0	Only Mouse in vivo, Ms_Pnm_Ms_Specific
Hells	5.29	4.83	1.48	5.29	0.18	0.09	Only Mouse in vivo, Ms_Pnm_Ms_Specific
Tspan17	52.37	42.1	0.02	52.37	0.75	0.19	Only Mouse in vivo, Ms_Pnm_Ms_Specific
Traf2	13.2	6.23	0.16	13.2	0.84	0.05	Only Mouse in vivo, Ms_Pnm_Ms_Specific
Mapk6	6.42	4.27	0.35	6.42	1.84	0.02	Only Mouse in vivo, Ms_Pnm_Ms_Specific
Hmgxb3	5.5	5.42	1	5.5	1	3.42	Only Mouse in vivo, Ms_Pnm_Ms_Specific
Bmyc	12.02	408.97	190.77	12.02	35.31	46.39	Only Mouse in vivo, Ms_Pnm_Ms_Specific
Sox21	15.33	6.39	0.04	15.33	0	0	Only Mouse in vivo, Ms_Pnm_Ms_Specific
Ddx56	31	22.51	1.34	31	21.28	48.14	Only Mouse in vivo, Ms_Pnm_Ms_Specific
Laptm4a	128.04	161.45	0.78	128.04	384.88	267.78	Only Mouse in vivo, Ms_Pnm_Ms_Specific
Gfra3	9.07	21.12	0.94	9.07	0.22	20.16	Only Mouse in vivo, Ms_Pnm_Ms_Specific
Sart1	14.94	10.08	0.11	14.94	3.23	3.19	Only Mouse in vivo, Ms_Pnm_Ms_Specific
Cdc37	59.27	115.46	2.01	59.27	28.38	52.28	Only Mouse in vivo, Ms_Pnm_Ms_Specific
Slc25a28	4.19	7.67	0.73	4.19	10.05	145.81	Only Mouse in vivo, Ms_Pnm_Ms_Specific
Yipf6	5.96	3.6	0.03	5.96	0.41	0.14	Only Mouse in vivo, Ms_Pnm_Ms_Specific
Diap1	6.62	6.91	0.82	6.62	1.41	9.15	Only Mouse in vivo, Ms_Pnm_Ms_Specific
Gmpr	7.49	5.77	0.05	7.49	0.17	0.16	Only Mouse in vivo, Ms_Pnm_Ms_Specific
Carhsp1	13.59	9.07	0.14	13.59	57.38	222.67	Only Mouse in vivo, Ms_Pnm_Ms_Specific
Uqcrq	32.4	16.56	4.87	32.4	649.03	1248.07	Only Mouse in vivo, Ms_Pnm_Ms_Specific
Reep3	74.2	68.28	26.55	74.2	0.29	0.14	Only Mouse in vivo, Ms_Pnm_Ms_Specific
Grhpr	11.06	32.38	0.36	11.06	102.34	122.64	Only Mouse in vivo, Ms_Pnm_Ms_Specific
Suds3	10.84	14.78	0.29	10.84	196.3	370.22	Only Mouse in vivo, Ms_Pnm_Ms_Specific
Bat3	61.98	20.57	3.79	61.98	66.86	60.99	Only Mouse in vivo, Ms_Pnm_Ms_Specific
Ecd	6.63	6.93	0.16	6.63	1.21	0.05	Only Mouse in vivo, Ms_Pnm_Ms_Specific
Mrpl36	575.81	2001.44	706.84	575.81	8.99	10.56	Only Mouse in vivo, Ms_Pnm_Ms_Specific
Xylb	5.71	11.52	0.23	5.71	6.82	0.22	Only Mouse in vivo, Ms_Pnm_Ms_Specific
Muted	13.58	43.27	17.55	13.58	0	0	Only Mouse in vivo, Ms_Pnm_Ms_Specific
Sike1	26	18.99	8.14	26	4.5	0.04	Only Mouse in vivo, Ms_Pnm_Ms_Specific
Wdr8	13.13	19.5	0.09	13.13	6.15	22.26	Only Mouse in vivo, Ms_Pnm_Ms_Specific
Gtf2f1	53.71	32.7	13.55	53.71	14.35	38.77	Only Mouse in vivo, Ms_Pnm_Ms_Specific
Rqcd1	21.18	9.91	0.98	21.18	3.42	65.52	Only Mouse in vivo, Ms_Pnm_Ms_Specific
Zcchc8	10.36	19.6	9.65	10.36	0.71	7.69	Only Mouse in vivo, Ms_Pnm_Ms_Specific
Rps6	5.51	8.2	0.17	5.51	2135.03	1570.75	Only Mouse in vivo, Ms_Pnm_Ms_Specific
Pitpnb	24.32	7.13	1.25	24.32	0.14	0.09	Only Mouse in vivo, Ms_Pnm_Ms_Specific
Atp6v1b2	13.25	14.62	5.16	13.25	217.86	405.44	Only Mouse in vivo, Ms_Pnm_Ms_Specific
Rhbdd3	9.33	28.8	0.15	9.33	1.31	3.07	Only Mouse in vivo, Ms_Pnm_Ms_Specific
Hira	10.5	7.64	2.96	10.5	18.89	13.19	Only Mouse in vivo, Ms_Pnm_Ms_Specific
Smap2	97.05	70.94	7.68	97.05	22.77	17.07	Only Mouse in vivo, Ms_Pnm_Ms_Specific
Tbc1d17	18.5	3.29	0.05	18.5	3.72	2.18	Only Mouse in vivo, Ms_Pnm_Ms_Specific
Cep63	14.45	11.8	1.68	14.45	11.72	3.74	Only Mouse in vivo, Ms_Pnm_Ms_Specific
Rpusd1	14.64	31.3	5.87	14.64	10.2	0.74	Only Mouse in vivo, Ms_Pnm_Ms_Specific
Vps26a	71.45	22.9	2.46	71.45	108.83	243.02	Only Mouse in vivo, Ms_Pnm_Ms_Specific
Med4	23.44	11.26	0.31	23.44	37.72	32.79	Only Mouse in vivo, Ms_Pnm_Ms_Specific
BC017643	9.83	4.27	0.1	9.83	1.41	0.55	Only Mouse in vivo, Ms_Pnm_Ms_Specific
Zfp740	10.14	3.98	0.57	10.14	0.66	0.42	Only Mouse in vivo, Ms_Pnm_Ms_Specific
Bola3	9.13	29.85	7.25	9.13	205.57	378.73	Only Mouse in vivo, Ms_Pnm_Ms_Specific
Rest	13.19	4.26	1.24	13.19	6.99	0.15	Only Mouse in vivo, Ms_Pnm_Ms_Specific
Osr2	10.21	14.21	1	10.21	0.87	0.32	Only Mouse in vivo, Ms_Pnm_Ms_Specific
Nudc	492.38	508.21	249.51	492.38	634.7	613.36	Only Mouse in vivo, Ms_Pnm_Ms_Specific
Thap7	80.62	114.99	23.56	80.62	155.75	348.27	Only Mouse in vivo, Ms_Pnm_Ms_Specific
Id1	29.78	10.26	0.29	29.78	0.31	9.99	Only Mouse in vivo, Ms_Pnm_Ms_Specific
Brpf1	15.57	5.62	2.78	15.57	3.86	3.31	Only Mouse in vivo, Ms_Pnm_Ms_Specific
Slc29a2	9.58	7.98	0.04	9.58	0.23	0.08	Only Mouse in vivo, Ms_Pnm_Ms_Specific
Tmem159	138.32	85.04	38	138.32	1.36	0	Only Mouse in vivo, Ms_Pnm_Ms_Specific
AI597468	7.27	73.98	21.61	7.27	0.4	0.09	Only Mouse in vivo, Ms_Pnm_Ms_Specific
Cthrc1	212.6	15.17	0.18	212.6	0.1	0.04	Only Mouse in vivo, Ms_Pnm_Ms_Specific
Plekhm1	17.94	6.28	0.11	17.94	3.06	0.15	Only Mouse in vivo, Ms_Pnm_Ms_Specific
Ankrd45	3.4	4.34	0.05	3.4	0	0.14	Only Mouse in vivo, Ms_Pnm_Ms_Specific
2013-09-07	31.22	33.02	13.62	31.22	4.55	20.06	Only Mouse in vivo, Ms_Pnm_Ms_Specific
Mnat1	8.3	4.51	0.15	8.3	4.63	0.13	Only Mouse in vivo, Ms_Pnm_Ms_Specific
Dtwd1	3.24	9.99	0.05	3.24	25.75	110.89	Only Mouse in vivo, Ms_Pnm_Ms_Specific
Rce1	243.06	269.83	119.62	243.06	61.6	43.72	Only Mouse in vivo, Ms_Pnm_Ms_Specific
Mosc2	23.54	7.97	1.68	23.54	9.76	0.14	Only Mouse in vivo, Ms_Pnm_Ms_Specific
Gspt2	3.6	9.21	0.53	3.6	18.31	25.64	Only Mouse in vivo, Ms_Pnm_Ms_Specific
Gtf3c6	24.41	27	0.45	24.41	0.05	0.25	Only Mouse in vivo, Ms_Pnm_Ms_Specific
Fscn1	3.3	10.7	0.71	3.3	0.06	0.14	Only Mouse in vivo, Ms_Pnm_Ms_Specific
Ing1	9.91	22.2	0.17	9.91	86.4	269.96	Only Mouse in vivo, Ms_Pnm_Ms_Specific
Rap2b	3.34	31.36	5.59	3.34	3.67	0.21	Only Mouse in vivo, Ms_Pnm_Ms_Specific
Mrps12	1050.36	1337.64	521.84	1050.36	506.54	1913.33	Only Mouse in vivo, Ms_Pnm_Ms_Specific
Dnajb1	357.46	87.01	35.12	357.46	103.35	166.88	Only Mouse in vivo, Ms_Pnm_Ms_Specific
Hspe1	19.8	12.39	3.06	19.8	36.79	57.44	Only Mouse in vivo, Ms_Pnm_Ms_Specific
Ecsit	50.64	8.14	0.39	50.64	101.96	62.06	Only Mouse in vivo, Ms_Pnm_Ms_Specific
Cnnm2	5.84	3.31	0.09	5.84	0.14	0.2	Only Mouse in vivo, Ms_Pnm_Ms_Specific
Mea1	167.73	299.28	108.16	167.73	100.39	341.6	Only Mouse in vivo, Ms_Pnm_Ms_Specific
Ndrg3	4.16	6.48	0.9	4.16	12.47	77.95	Only Mouse in vivo, Ms_Pnm_Ms_Specific
Klhdc4	43.11	25.76	12.45	43.11	7.65	5.81	Only Mouse in vivo, Ms_Pnm_Ms_Specific
Spryd4	17.5	3.04	0.08	17.5	0.06	0	Only Mouse in vivo, Ms_Pnm_Ms_Specific
Zfp444	9.73	11.9	1.02	9.73	0.14	0.07	Only Mouse in vivo, Ms_Pnm_Ms_Specific
Plk5	20	20.34	0.07	20	28.5	0.17	Only Mouse in vivo, Ms_Pnm_Ms_Specific
Dusp1	4.9	12.06	0.05	4.9	72.88	210.57	Only Mouse in vivo, Ms_Pnm_Ms_Specific
Nars2	3.97	4.96	1.49	3.97	18.16	24.35	Only Mouse in vivo, Ms_Pnm_Ms_Specific
Sfrs12	6.29	12.3	0.11	6.29	6.46	8.67	Only Mouse in vivo, Ms_Pnm_Ms_Specific
Eftud2	23.2	24.39	4.9	23.2	23.73	39.33	Only Mouse in vivo, Ms_Pnm_Ms_Specific
Kdm4b	6.94	8.38	0.12	6.94	0	0	Only Mouse in vivo, Ms_Pnm_Ms_Specific
Ndufa4	56.16	85.78	22.71	56.16	48.25	51.52	Only Mouse in vivo, Ms_Pnm_Ms_Specific
Gm347	6.83	4.08	0.08	6.83	1.62	0.03	Only Mouse in vivo, Ms_Pnm_Ms_Specific
Ankrd13c	89.57	76.47	15	89.57	0.28	0	Only Mouse in vivo, Ms_Pnm_Ms_Specific
Chmp4c	153.45	77.53	36.3	153.45	36.27	0.64	Only Mouse in vivo, Ms_Pnm_Ms_Specific
Pglyrp1	61.98	24.89	1.51	61.98	1.73	0.07	Only Mouse in vivo, Ms_Pnm_Ms_Specific
Nipal1	14.01	3.47	0.04	14.01	0.34	0.06	Only Mouse in vivo, Ms_Pnm_Ms_Specific
Cpn1	15.75	15.78	0.07	15.75	0.1	0.13	Only Mouse in vivo, Ms_Pnm_Ms_Specific
Edf1	461.08	387.28	180.97	461.08	20.32	27.04	Only Mouse in vivo, Ms_Pnm_Ms_Specific
Angptl4	37.58	99.32	0.11	37.58	1.16	0.15	Only Mouse in vivo, Ms_Pnm_Ms_Specific
2410016O06Rik	63.34	44.48	21.33	63.34	36.36	106.37	Only Mouse in vivo, Ms_Pnm_Ms_Specific
Asb13	4.65	9.36	0.02	4.65	2.06	0.12	Only Mouse in vivo, Ms_Pnm_Ms_Specific
Sdf2l1	31.83	56.94	4.79	31.83	309.6	570.85	Only Mouse in vivo, Ms_Pnm_Ms_Specific
Luc7l3	78.32	36.15	8.91	78.32	387.27	556.69	Only Mouse in vivo, Ms_Pnm_Ms_Specific
Got1l1	18.93	6.37	0.1	18.93	0.19	0.41	Only Mouse in vivo, Ms_Pnm_Ms_Specific
Rps13	172.65	66.19	8.9	172.65	4651.28	6313.7	Only Mouse in vivo, Ms_Pnm_Ms_Specific
Pwp1	60.28	42.34	8.54	60.28	316.84	179.42	Only Mouse in vivo, Ms_Pnm_Ms_Specific
Mboat1	56.63	19.48	0.36	56.63	0.19	0.03	Only Mouse in vivo, Ms_Pnm_Ms_Specific
Metap2	62.66	18.15	8.96	62.66	57.26	709.74	Only Mouse in vivo, Ms_Pnm_Ms_Specific
C1qtnf4	16.88	42.79	2.84	16.88	0.06	0	Only Mouse in vivo, Ms_Pnm_Ms_Specific
Bid	8.14	6.34	0.03	8.14	683.36	598.29	Only Mouse in vivo, Ms_Pnm_Ms_Specific
Samhd1	4.08	4.53	0.28	4.08	2.5	0.35	Only Mouse in vivo, Ms_Pnm_Ms_Specific
Lgals9	7.96	3.49	0.43	7.96	0.12	0	Only Mouse in vivo, Ms_Pnm_Ms_Specific
Amhr2	39.38	13.41	0.12	39.38	0.23	0.12	Only Mouse in vivo, Ms_Pnm_Ms_Specific
Arhgef19	5.83	8.15	0.12	5.83	0.07	0.02	Only Mouse in vivo, Ms_Pnm_Ms_Specific
Med1	13.91	12.37	1.67	13.91	0.01	0.01	Only Mouse in vivo, Ms_Pnm_Ms_Specific
Grsf1	5.88	5.19	0.03	5.88	40.45	31.55	Only Mouse in vivo, Ms_Pnm_Ms_Specific
P2rx4	15.68	13.88	0.14	15.68	20.49	110.55	Only Mouse in vivo, Ms_Pnm_Ms_Specific
Lgals8	48.01	37.68	0.05	48.01	1.09	65.2	Only Mouse in vivo, Ms_Pnm_Ms_Specific
Mum1	8.07	5.06	0.54	8.07	0.72	0.13	Only Mouse in vivo, Ms_Pnm_Ms_Specific
Rps20	84.37	82.16	22.85	84.37	3641.55	4425.04	Only Mouse in vivo, Ms_Pnm_Ms_Specific
2410015M20Rik	58.1	18.01	0.49	58.1	28.44	20.65	Only Mouse in vivo, Ms_Pnm_Ms_Specific
Cwc15	248.98	135.99	50.15	248.98	0.16	2.64	Only Mouse in vivo, Ms_Pnm_Ms_Specific
Rab5c	148.47	205.14	101.34	148.47	221.58	295.9	Only Mouse in vivo, Ms_Pnm_Ms_Specific
Iws1	14.22	10.13	4.28	14.22	14.53	23.84	Only Mouse in vivo, Ms_Pnm_Ms_Specific
Samd4b	26.64	33.53	11.81	26.64	0.33	0.15	Only Mouse in vivo, Ms_Pnm_Ms_Specific
Slc25a32	20.8	18.3	1.54	20.8	33.96	81.94	Only Mouse in vivo, Ms_Pnm_Ms_Specific
Ttc32	64.43	73.56	36.66	64.43	0.16	0.07	Only Mouse in vivo, Ms_Pnm_Ms_Specific
Fam49b	3.36	14.81	7.38	3.36	9.1	25.68	Only Mouse in vivo, Ms_Pnm_Ms_Specific
Psmg4	344.4	338.72	51.57	344.4	64.49	118.65	Only Mouse in vivo, Ms_Pnm_Ms_Specific
Gls2	23.26	3.81	0.1	23.26	0.02	0.07	Only Mouse in vivo, Ms_Pnm_Ms_Specific
Ing4	9.94	3.39	0.09	9.94	0.17	0.16	Only Mouse in vivo, Ms_Pnm_Ms_Specific
Ict1	84.73	36.11	13.29	84.73	546.49	640.34	Only Mouse in vivo, Ms_Pnm_Ms_Specific
Qtrt1	45.69	34.26	0.26	45.69	36.88	29.78	Only Mouse in vivo, Ms_Pnm_Ms_Specific
Mgrn1	7.75	11.29	4.79	7.75	0.34	0.22	Only Mouse in vivo, Ms_Pnm_Ms_Specific
Ostc	370.31	1006.17	331.78	370.31	467.8	513.35	Only Mouse in vivo, Ms_Pnm_Ms_Specific
Mrpl11	92.74	106.32	33.21	92.74	237.04	412.74	Only Mouse in vivo, Ms_Pnm_Ms_Specific
4930583H14Rik	15.34	48.18	0.03	15.34	0.07	0	Only Mouse in vivo, Ms_Pnm_Ms_Specific
Rnf125	14.08	14.62	2.47	14.08	5.15	0.09	Only Mouse in vivo, Ms_Pnm_Ms_Specific
Mrps17	60.72	108.57	37.99	60.72	44.14	119.53	Only Mouse in vivo, Ms_Pnm_Ms_Specific
Rfc5	11.78	23.21	7.3	11.78	87.62	367.94	Only Mouse in vivo, Ms_Pnm_Ms_Specific
Atp6v0a2	7.01	3.03	0.27	7.01	0.44	0.16	Only Mouse in vivo, Ms_Pnm_Ms_Specific
Gosr2	8.08	7.35	0.09	8.08	12.97	66.61	Only Mouse in vivo, Ms_Pnm_Ms_Specific
Scyl1	22.94	25.19	9.13	22.94	1.63	1.73	Only Mouse in vivo, Ms_Pnm_Ms_Specific
Derl3	20.22	23.49	0.05	20.22	2.28	0	Only Mouse in vivo, Ms_Pnm_Ms_Specific
Mto1	12.6	4.32	0.11	12.6	0.04	0.13	Only Mouse in vivo, Ms_Pnm_Ms_Specific
Ddit4l	7.85	40.21	0.28	7.85	0.25	0.08	Only Mouse in vivo, Ms_Pnm_Ms_Specific
4833420G17Rik	6.46	5.36	0.23	6.46	0.44	0.07	Only Mouse in vivo, Ms_Pnm_Ms_Specific
Gpt	5.04	20.77	0.13	5.04	0.06	0.12	Only Mouse in vivo, Ms_Pnm_Ms_Specific
Steap1	16.31	20.11	0.08	16.31	0.09	0.13	Only Mouse in vivo, Ms_Pnm_Ms_Specific
Pml	7.9	11.16	0.28	7.9	0.16	0.27	Only Mouse in vivo, Ms_Pnm_Ms_Specific
Tuba4a	23.25	19.42	0.28	23.25	0.89	0.8	Only Mouse in vivo, Ms_Pnm_Ms_Specific
Mrpl30	65.05	33.1	8.61	65.05	19.65	189.88	Only Mouse in vivo, Ms_Pnm_Ms_Specific
Rbm15b	6.25	11.66	4.81	6.25	7.79	59.23	Only Mouse in vivo, Ms_Pnm_Ms_Specific
Fam174a	32.89	26.32	11.85	32.89	129.01	178.27	Only Mouse in vivo, Ms_Pnm_Ms_Specific
Dcaf15	18.64	10.8	0.11	18.64	1.9	19.16	Only Mouse in vivo, Ms_Pnm_Ms_Specific
Rgs10	12.88	8.55	0.02	12.88	2.61	0.4	Only Mouse in vivo, Ms_Pnm_Ms_Specific
Rnf114	126.89	49.96	9.69	126.89	0.85	1.27	Only Mouse in vivo, Ms_Pnm_Ms_Specific
Ccnd1	8.51	11.94	5.11	8.51	1.14	0	Only Mouse in vivo, Ms_Pnm_Ms_Specific
Ccne1	35.6	13.27	0.19	35.6	4.99	2.52	Only Mouse in vivo, Ms_Pnm_Ms_Specific
Ccdc86	117.11	85.7	23.03	117.11	1.02	5.26	Only Mouse in vivo, Ms_Pnm_Ms_Specific
Ube2t	35.92	35.5	0.58	35.92	51.3	33.93	Only Mouse in vivo, Ms_Pnm_Ms_Specific
Vps72	15.6	4.78	1.54	15.6	10.24	20.23	Only Mouse in vivo, Ms_Pnm_Ms_Specific
Ndufaf3	22.12	31.74	3.32	22.12	502.21	599.45	Only Mouse in vivo, Ms_Pnm_Ms_Specific
Egln2	15.93	12.9	4.4	15.93	325.44	179.45	Only Mouse in vivo, Ms_Pnm_Ms_Specific
Sssca1	62.58	31.54	12.02	62.58	3.99	0.18	Only Mouse in vivo, Ms_Pnm_Ms_Specific
E4f1	21.52	16.8	4.69	21.52	3.92	7.14	Only Mouse in vivo, Ms_Pnm_Ms_Specific
Klf4	94.11	22.03	5.27	94.11	4.03	25.39	Only Mouse in vivo, Ms_Pnm_Ms_Specific
Pnpla2	62.92	96.96	10.33	62.92	3.85	3.84	Only Mouse in vivo, Ms_Pnm_Ms_Specific
Sap30bp	5.66	6.94	0.33	5.66	1.79	0.22	Only Mouse in vivo, Ms_Pnm_Ms_Specific
Fech	27.29	121.49	29.16	27.29	5.35	35.1	Only Mouse in vivo, Ms_Pnm_Ms_Specific
Stip1	74.4	28.43	0.36	74.4	0.05	0.37	Only Mouse in vivo, Ms_Pnm_Ms_Specific
Map1lc3a	1142.96	587.56	186.35	1142.96	35.13	146.67	Only Mouse in vivo, Ms_Pnm_Ms_Specific
Tmem43	5.51	16.44	2.43	5.51	0.17	0.04	Only Mouse in vivo, Ms_Pnm_Ms_Specific

## Sheet: Mouse Pnm TE shared expression
Gene Symbol	RPKM value of Morula (Mouse in vivo)	RPKM value of Blast (Mouse in vivo)	RPKM value of TE (Mouse in vivo)	RPKM value of Morula (Pig in vivo)	RPKM of Blast (Pig in vivo)	RPKM of TE (Pig in vivo)	TE expressed genes in Mouse or Pig ( Expressed, RPKM > 1 in morula, TE RPKM > 3 )
2410129H14Rik	12.44	10.06	29.91	29.91	47.31	55.11	Shared between mouse and pig in vivo, Ms_Pnm_TE_Shared
Cyc1	2435.6	5062.06	4623.97	2435.6	80.64	99.63	Shared between mouse and pig in vivo, Ms_Pnm_TE_Shared
Snrpd1	44.25	26.15	9.19	44.25	47.51	63.84	Shared between mouse and pig in vivo, Ms_Pnm_TE_Shared
Gnas	9.89	22.48	5.11	9.89	43.02	10.27	Shared between mouse and pig in vivo, Ms_Pnm_TE_Shared
Wipi2	56.15	21.91	60.22	56.15	21.43	12.22	Shared between mouse and pig in vivo, Ms_Pnm_TE_Shared
Nob1	79.09	40.66	57.84	79.09	9.57	97.64	Shared between mouse and pig in vivo, Ms_Pnm_TE_Shared
Rabac1	98.83	47.41	162.48	98.83	963.16	1604.51	Shared between mouse and pig in vivo, Ms_Pnm_TE_Shared
Epcam	33.15	541.06	1960.9	33.15	452.75	305.98	Shared between mouse and pig in vivo, Ms_Pnm_TE_Shared
Agpat2	380.66	793.17	466.05	380.66	161.76	528.5	Shared between mouse and pig in vivo, Ms_Pnm_TE_Shared
Hsph1	20.55	7.58	20.14	20.55	449.82	248.84	Shared between mouse and pig in vivo, Ms_Pnm_TE_Shared
Chchd5	4.6	17.88	29.97	4.6	449.57	616.2	Shared between mouse and pig in vivo, Ms_Pnm_TE_Shared
Slc6a8	149.99	115.73	183.82	149.99	1009.71	365.63	Shared between mouse and pig in vivo, Ms_Pnm_TE_Shared
Cisd2	21.57	20.15	11.11	21.57	27.05	52.55	Shared between mouse and pig in vivo, Ms_Pnm_TE_Shared
Paf1	85.42	46.22	18.11	85.42	183.52	333.11	Shared between mouse and pig in vivo, Ms_Pnm_TE_Shared
Med17	173.43	83.53	79.4	173.43	2.86	29.34	Shared between mouse and pig in vivo, Ms_Pnm_TE_Shared
Dnaja2	572.67	415.62	288.13	572.67	366.68	554.9	Shared between mouse and pig in vivo, Ms_Pnm_TE_Shared
0610009O20Rik	4.32	12.2	16.16	4.32	2.35	42.47	Shared between mouse and pig in vivo, Ms_Pnm_TE_Shared
Ndufb9	2071.8	2537.51	2200.71	2071.8	1845.63	913.22	Shared between mouse and pig in vivo, Ms_Pnm_TE_Shared
Gnl3l	57.8	76.91	37.56	57.8	70.32	39.06	Shared between mouse and pig in vivo, Ms_Pnm_TE_Shared
Caml	16.17	13.98	90.47	16.17	300.66	490	Shared between mouse and pig in vivo, Ms_Pnm_TE_Shared
Glul	3.39	4.18	3.69	3.39	4.58	36.62	Shared between mouse and pig in vivo, Ms_Pnm_TE_Shared
Atp5f1	316.13	367.13	298.01	316.13	2567.1	2722.26	Shared between mouse and pig in vivo, Ms_Pnm_TE_Shared
Sf3a1	17.81	9.58	7.78	17.81	29.42	58.96	Shared between mouse and pig in vivo, Ms_Pnm_TE_Shared
Aars2	5.64	14.97	6.06	5.64	10.08	8.84	Shared between mouse and pig in vivo, Ms_Pnm_TE_Shared
Gnpnat1	43	49.19	8.54	43	3.89	19.26	Shared between mouse and pig in vivo, Ms_Pnm_TE_Shared
Eif4a2	3.51	2.06	6.89	3.51	34.93	240.47	Shared between mouse and pig in vivo, Ms_Pnm_TE_Shared
Acly	11.92	13.23	17.16	11.92	33.22	87.75	Shared between mouse and pig in vivo, Ms_Pnm_TE_Shared
F11r	48.82	31.4	187.16	48.82	2.83	49.93	Shared between mouse and pig in vivo, Ms_Pnm_TE_Shared
Ccdc107	80.92	202.22	147.9	80.92	174.31	62.39	Shared between mouse and pig in vivo, Ms_Pnm_TE_Shared
Mif4gd	48.02	23.68	55.13	48.02	76.39	118.24	Shared between mouse and pig in vivo, Ms_Pnm_TE_Shared
Atad1	5.31	10.61	13.61	5.31	7.99	10.29	Shared between mouse and pig in vivo, Ms_Pnm_TE_Shared
Sephs2	9.65	100.74	38.83	9.65	262.08	117.85	Shared between mouse and pig in vivo, Ms_Pnm_TE_Shared
Gldc	114.43	32.49	29.5	114.43	40.94	39.33	Shared between mouse and pig in vivo, Ms_Pnm_TE_Shared
Vps4a	84.36	83.61	130.79	84.36	17.78	3.04	Shared between mouse and pig in vivo, Ms_Pnm_TE_Shared
Wdr18	684.16	317.12	173.89	684.16	82.76	147.61	Shared between mouse and pig in vivo, Ms_Pnm_TE_Shared
Eif3e	4.11	2.19	7.5	4.11	79.37	10.83	Shared between mouse and pig in vivo, Ms_Pnm_TE_Shared
Cox6a1	1041.51	920.34	524.99	1041.51	91.05	76.54	Shared between mouse and pig in vivo, Ms_Pnm_TE_Shared
Stk11	12.81	13.7	11.07	12.81	26.18	83.89	Shared between mouse and pig in vivo, Ms_Pnm_TE_Shared
Mgat2	55.1	86.58	92.88	55.1	234.78	382.02	Shared between mouse and pig in vivo, Ms_Pnm_TE_Shared
Mtch1	31.96	58.24	99.44	31.96	162.67	157.94	Shared between mouse and pig in vivo, Ms_Pnm_TE_Shared
Pex7	4.05	1.26	37.73	4.05	74.27	42.61	Shared between mouse and pig in vivo, Ms_Pnm_TE_Shared
Wbscr22	32.81	17.82	29.18	32.81	250.11	80	Shared between mouse and pig in vivo, Ms_Pnm_TE_Shared
Npc2	705.65	358.39	625.44	705.65	2273.29	2717.74	Shared between mouse and pig in vivo, Ms_Pnm_TE_Shared
Snrpf	49.45	31.04	4.19	49.45	94.75	152.99	Shared between mouse and pig in vivo, Ms_Pnm_TE_Shared
Mri1	7.93	20.78	48.42	7.93	75.34	110.93	Shared between mouse and pig in vivo, Ms_Pnm_TE_Shared
Rnasek	464	445.36	157.81	464	109.82	145.89	Shared between mouse and pig in vivo, Ms_Pnm_TE_Shared
Rpn1	265.39	385.55	890.5	265.39	110.68	169.5	Shared between mouse and pig in vivo, Ms_Pnm_TE_Shared
Drap1	27.29	21.39	32.48	27.29	32.41	10.62	Shared between mouse and pig in vivo, Ms_Pnm_TE_Shared
Atad3a	10.56	21.65	29.68	10.56	3.34	4.06	Shared between mouse and pig in vivo, Ms_Pnm_TE_Shared
Atp5a1	1022.89	1148.73	1543.03	1022.89	360.69	344.79	Shared between mouse and pig in vivo, Ms_Pnm_TE_Shared
Hnrnpab	80.33	24.69	12.26	80.33	18.62	28.26	Shared between mouse and pig in vivo, Ms_Pnm_TE_Shared
Klhdc3	21.75	65.69	89.77	21.75	114.04	40.2	Shared between mouse and pig in vivo, Ms_Pnm_TE_Shared
Ppil1	47.48	18.76	13.16	47.48	21.84	138.65	Shared between mouse and pig in vivo, Ms_Pnm_TE_Shared
Idh3b	490.36	854.16	959.12	490.36	2686.93	1612.71	Shared between mouse and pig in vivo, Ms_Pnm_TE_Shared
Pde6d	10.12	20.2	7.85	10.12	142.71	217.73	Shared between mouse and pig in vivo, Ms_Pnm_TE_Shared
Cenpa	459.41	207.72	291.5	459.41	11.74	23.89	Shared between mouse and pig in vivo, Ms_Pnm_TE_Shared
Trpt1	11.12	29.92	104.15	11.12	67.79	19.42	Shared between mouse and pig in vivo, Ms_Pnm_TE_Shared
Esrra	59.16	34	31.04	59.16	32.36	29.2	Shared between mouse and pig in vivo, Ms_Pnm_TE_Shared
Ndfip2	14.21	3.93	20.36	14.21	871.93	632.68	Shared between mouse and pig in vivo, Ms_Pnm_TE_Shared
Cdc42ep3	53.07	118.55	33.81	53.07	59.24	207.88	Shared between mouse and pig in vivo, Ms_Pnm_TE_Shared
Slc7a6os	860.07	943.1	632.22	860.07	35.5	40.19	Shared between mouse and pig in vivo, Ms_Pnm_TE_Shared
Snx6	25.28	28.43	4.67	25.28	168.97	187.15	Shared between mouse and pig in vivo, Ms_Pnm_TE_Shared
Golga2	23.05	11.49	4.4	23.05	33.14	128.15	Shared between mouse and pig in vivo, Ms_Pnm_TE_Shared
Higd1a	10.07	4.5	5.5	10.07	2.19	93.33	Shared between mouse and pig in vivo, Ms_Pnm_TE_Shared
Mrpl39	143.26	113.83	22.43	143.26	401.57	1119.25	Shared between mouse and pig in vivo, Ms_Pnm_TE_Shared
Krtcap2	180.96	106.76	46.29	180.96	145.66	66.71	Shared between mouse and pig in vivo, Ms_Pnm_TE_Shared
Snapc2	88.56	81.42	79.27	88.56	48.67	71.41	Shared between mouse and pig in vivo, Ms_Pnm_TE_Shared
Ap2s1	534.06	816.79	410.27	534.06	175.89	297.08	Shared between mouse and pig in vivo, Ms_Pnm_TE_Shared
Slc9a3r1	17.1	173.68	548.65	17.1	905.97	939.68	Shared between mouse and pig in vivo, Ms_Pnm_TE_Shared
Ndufs1	27.65	23.17	15.9	27.65	7.4	87.04	Shared between mouse and pig in vivo, Ms_Pnm_TE_Shared
Tprgl	43.01	58.77	54.83	43.01	49.93	130.13	Shared between mouse and pig in vivo, Ms_Pnm_TE_Shared
Sar1b	78.12	5.15	79.86	78.12	187.28	134.69	Shared between mouse and pig in vivo, Ms_Pnm_TE_Shared
Aaas	61.64	126.79	159.24	61.64	5.03	103.76	Shared between mouse and pig in vivo, Ms_Pnm_TE_Shared
Tmeff1	9.33	24.6	33.13	9.33	47.44	16.22	Shared between mouse and pig in vivo, Ms_Pnm_TE_Shared
Chchd10	161.59	118.24	123.74	161.59	53.31	11.2	Shared between mouse and pig in vivo, Ms_Pnm_TE_Shared
Dhx40	20.73	13.05	6.75	20.73	6.64	35.9	Shared between mouse and pig in vivo, Ms_Pnm_TE_Shared
Fbxo5	80.54	65.56	23.85	80.54	11.93	84.16	Shared between mouse and pig in vivo, Ms_Pnm_TE_Shared
Chtf18	12.63	27.9	40.67	12.63	12.43	52.11	Shared between mouse and pig in vivo, Ms_Pnm_TE_Shared
Esyt1	10.49	14.49	46.07	10.49	5.3	41.86	Shared between mouse and pig in vivo, Ms_Pnm_TE_Shared
Fadd	18.29	8.61	12.79	18.29	6.84	21.89	Shared between mouse and pig in vivo, Ms_Pnm_TE_Shared
Arf5	4.66	68.42	12.84	4.66	30.24	46.77	Shared between mouse and pig in vivo, Ms_Pnm_TE_Shared
Trmt1	45.36	27.24	62.47	45.36	5.39	65.42	Shared between mouse and pig in vivo, Ms_Pnm_TE_Shared
Hint1	605.4	904.64	367.62	605.4	1555.01	2922.38	Shared between mouse and pig in vivo, Ms_Pnm_TE_Shared
Kdm1a	3.32	1.78	8.06	3.32	22.41	42.78	Shared between mouse and pig in vivo, Ms_Pnm_TE_Shared
Brp44	273.14	76.68	18.53	273.14	126.35	362.35	Shared between mouse and pig in vivo, Ms_Pnm_TE_Shared
Dctpp1	48.86	58.24	31.79	48.86	1.44	119.44	Shared between mouse and pig in vivo, Ms_Pnm_TE_Shared
Tpm4	7.55	18.2	62.88	7.55	406.3	288.05	Shared between mouse and pig in vivo, Ms_Pnm_TE_Shared
Nagpa	38.88	84.4	51.96	38.88	19.1	4.17	Shared between mouse and pig in vivo, Ms_Pnm_TE_Shared
Canx	56.88	88.52	76.37	56.88	120.73	279.25	Shared between mouse and pig in vivo, Ms_Pnm_TE_Shared
Atg4d	88.17	235.9	396.61	88.17	34.71	14.73	Shared between mouse and pig in vivo, Ms_Pnm_TE_Shared
Sec11c	66.35	89.58	134.67	66.35	1393.9	3356.17	Shared between mouse and pig in vivo, Ms_Pnm_TE_Shared
D8Ertd738e	102.03	106.3	45.52	102.03	14.48	80.01	Shared between mouse and pig in vivo, Ms_Pnm_TE_Shared
Ptpmt1	116.24	182.44	178.4	116.24	514.42	731.09	Shared between mouse and pig in vivo, Ms_Pnm_TE_Shared
Arf6	168.63	99.12	61.06	168.63	125.12	109.98	Shared between mouse and pig in vivo, Ms_Pnm_TE_Shared
Lrpap1	181.02	90.33	416.58	181.02	2436.07	2434.17	Shared between mouse and pig in vivo, Ms_Pnm_TE_Shared
Drg1	159.22	54.75	35.39	159.22	46.96	84.12	Shared between mouse and pig in vivo, Ms_Pnm_TE_Shared
Eif1	33.53	24.21	5.62	33.53	630.18	541.57	Shared between mouse and pig in vivo, Ms_Pnm_TE_Shared
Tm2d3	338.09	288.63	341.1	338.09	28.81	8.99	Shared between mouse and pig in vivo, Ms_Pnm_TE_Shared
Sf3a2	25.58	24.99	13.66	25.58	5.94	3.61	Shared between mouse and pig in vivo, Ms_Pnm_TE_Shared
Tmem115	7.28	23.33	10.28	7.28	50.4	40.07	Shared between mouse and pig in vivo, Ms_Pnm_TE_Shared
Taldo1	107.65	95.31	168.03	107.65	1322.23	1400.16	Shared between mouse and pig in vivo, Ms_Pnm_TE_Shared
Naca	9.15	3.91	3.8	9.15	944.45	943.67	Shared between mouse and pig in vivo, Ms_Pnm_TE_Shared
Rheb	139.77	145.17	99.89	139.77	1451.51	914.87	Shared between mouse and pig in vivo, Ms_Pnm_TE_Shared
Slc39a3	18.87	14.15	19.91	18.87	16.43	86.14	Shared between mouse and pig in vivo, Ms_Pnm_TE_Shared
Fermt3	11.74	10.04	9.92	11.74	7.32	25.99	Shared between mouse and pig in vivo, Ms_Pnm_TE_Shared
Clcn7	15.28	22.29	53.16	15.28	2.99	13.86	Shared between mouse and pig in vivo, Ms_Pnm_TE_Shared
Ssr1	39.16	109.58	115.42	39.16	843.58	1014.23	Shared between mouse and pig in vivo, Ms_Pnm_TE_Shared
Lactb2	188.91	140.72	87.71	188.91	32.65	111.37	Shared between mouse and pig in vivo, Ms_Pnm_TE_Shared
Pex13	6.56	12.57	12.34	6.56	23.11	18.64	Shared between mouse and pig in vivo, Ms_Pnm_TE_Shared
Cacybp	420.4	280.74	108.99	420.4	2873.45	6002.73	Shared between mouse and pig in vivo, Ms_Pnm_TE_Shared
Got2	5.17	7.65	8.13	5.17	197.81	193.26	Shared between mouse and pig in vivo, Ms_Pnm_TE_Shared
Mfsd5	332.26	279.85	242.91	332.26	543.12	649.76	Shared between mouse and pig in vivo, Ms_Pnm_TE_Shared
Mrpl10	121.34	312.14	126.62	121.34	61.55	208.11	Shared between mouse and pig in vivo, Ms_Pnm_TE_Shared
Tomm70a	15.08	6.78	12.31	15.08	24.28	31.33	Shared between mouse and pig in vivo, Ms_Pnm_TE_Shared
Impdh2	121.23	10.46	11.53	121.23	465.53	463.1	Shared between mouse and pig in vivo, Ms_Pnm_TE_Shared
Timm22	140.5	66.74	67.66	140.5	106.94	348.97	Shared between mouse and pig in vivo, Ms_Pnm_TE_Shared
AA960436	4.86	8.91	8.02	4.86	81.15	63.23	Shared between mouse and pig in vivo, Ms_Pnm_TE_Shared
Slc25a4	1577.15	755.37	611.19	1577.15	1203.69	508.36	Shared between mouse and pig in vivo, Ms_Pnm_TE_Shared
Atp5b	1375.81	1727.18	1795.41	1375.81	18814.6	14627.7	Shared between mouse and pig in vivo, Ms_Pnm_TE_Shared
Eif2b1	173.02	33.64	72.02	173.02	5.05	14.69	Shared between mouse and pig in vivo, Ms_Pnm_TE_Shared
Fmc1	93.96	149.46	38.95	93.96	160.92	81.76	Shared between mouse and pig in vivo, Ms_Pnm_TE_Shared
Aup1	296.05	655.01	970.89	296.05	412.21	538.15	Shared between mouse and pig in vivo, Ms_Pnm_TE_Shared
Pcbp2	115.17	143.8	156.8	115.17	276.13	184.25	Shared between mouse and pig in vivo, Ms_Pnm_TE_Shared
Tcp1	451.07	313.34	255.55	451.07	1946.97	3173.44	Shared between mouse and pig in vivo, Ms_Pnm_TE_Shared
Csnk1a1	78.79	94.84	185.67	78.79	119.75	77.9	Shared between mouse and pig in vivo, Ms_Pnm_TE_Shared
Calr	5.66	9.98	68.98	5.66	94.64	532.61	Shared between mouse and pig in vivo, Ms_Pnm_TE_Shared
Spns1	278.96	95.65	88.88	278.96	23.08	93.65	Shared between mouse and pig in vivo, Ms_Pnm_TE_Shared
Rpn2	53.72	79.57	78.53	53.72	185.86	105.99	Shared between mouse and pig in vivo, Ms_Pnm_TE_Shared
Pola2	22.02	6.24	48.34	22.02	5.73	4.98	Shared between mouse and pig in vivo, Ms_Pnm_TE_Shared
Mtap	13.25	52.88	20.7	13.25	6.16	44.84	Shared between mouse and pig in vivo, Ms_Pnm_TE_Shared
Dscc1	41.96	11.27	13.3	41.96	6.72	105.19	Shared between mouse and pig in vivo, Ms_Pnm_TE_Shared
Rab7	6.2	4.93	10.21	6.2	173.82	182.24	Shared between mouse and pig in vivo, Ms_Pnm_TE_Shared
Caprin1	10.58	5.13	7.7	10.58	44.58	49.03	Shared between mouse and pig in vivo, Ms_Pnm_TE_Shared
Elovl1	6.65	14.09	5.9	6.65	285.4	100.6	Shared between mouse and pig in vivo, Ms_Pnm_TE_Shared
Mpg	13.59	33.86	32.78	13.59	35.64	30.44	Shared between mouse and pig in vivo, Ms_Pnm_TE_Shared
Mcoln1	4.23	6.42	12.39	4.23	81.09	220.94	Shared between mouse and pig in vivo, Ms_Pnm_TE_Shared
Gabarapl2	62.29	71	26.44	62.29	681.48	458.05	Shared between mouse and pig in vivo, Ms_Pnm_TE_Shared
Mrps6	496.78	732.19	486.53	496.78	4637.1	5004.6	Shared between mouse and pig in vivo, Ms_Pnm_TE_Shared
Clns1a	670.07	367.58	271.01	670.07	460.62	460.43	Shared between mouse and pig in vivo, Ms_Pnm_TE_Shared
Diablo	47.74	42.69	13.06	47.74	274.96	175.28	Shared between mouse and pig in vivo, Ms_Pnm_TE_Shared
Dcaf7	23.36	14.83	26.42	23.36	137.92	153.72	Shared between mouse and pig in vivo, Ms_Pnm_TE_Shared
Txn1	28.75	47.54	18.16	28.75	32.74	148.49	Shared between mouse and pig in vivo, Ms_Pnm_TE_Shared
Gsk3b	4.08	10.11	6.97	4.08	26.33	98.36	Shared between mouse and pig in vivo, Ms_Pnm_TE_Shared
Hmg20b	22.93	103.23	59.22	22.93	160.15	230.14	Shared between mouse and pig in vivo, Ms_Pnm_TE_Shared
Tyro3	6.66	13.34	62.34	6.66	2.88	5.11	Shared between mouse and pig in vivo, Ms_Pnm_TE_Shared
B4galt3	4.79	2.13	8.48	4.79	34.37	116.92	Shared between mouse and pig in vivo, Ms_Pnm_TE_Shared
Rab10	577.06	102.83	44.84	577.06	552.96	188.31	Shared between mouse and pig in vivo, Ms_Pnm_TE_Shared
0610031J06Rik	6.86	15.2	74.79	6.86	412.68	313.37	Shared between mouse and pig in vivo, Ms_Pnm_TE_Shared
Psmd14	55.02	20.78	18.34	55.02	1194.62	1298.02	Shared between mouse and pig in vivo, Ms_Pnm_TE_Shared
Ndfip1	81.2	111.93	797.5	81.2	20.76	29.93	Shared between mouse and pig in vivo, Ms_Pnm_TE_Shared
Fam195a	860.52	134.1	17.74	860.52	585.07	1368.93	Shared between mouse and pig in vivo, Ms_Pnm_TE_Shared
Efna4	25.74	73.94	187.79	25.74	75.12	97.1	Shared between mouse and pig in vivo, Ms_Pnm_TE_Shared
Clpp	139.73	104.25	176.99	139.73	72.59	168.9	Shared between mouse and pig in vivo, Ms_Pnm_TE_Shared
Atp5g3	664.68	1138.76	830.53	664.68	2685.37	3630.22	Shared between mouse and pig in vivo, Ms_Pnm_TE_Shared
Zfp207	94.82	37.57	46.71	94.82	42.81	111.17	Shared between mouse and pig in vivo, Ms_Pnm_TE_Shared
Sae1	69.78	54.46	13.26	69.78	43.04	92.38	Shared between mouse and pig in vivo, Ms_Pnm_TE_Shared
Tmem214	21.94	42.2	46.44	21.94	33.8	31.58	Shared between mouse and pig in vivo, Ms_Pnm_TE_Shared
Nbn	36.66	18.24	44.91	36.66	6.8	23.19	Shared between mouse and pig in vivo, Ms_Pnm_TE_Shared
Echs1	9.16	45.83	89.08	9.16	257.72	50.35	Shared between mouse and pig in vivo, Ms_Pnm_TE_Shared
Spint1	134.95	233.19	533.74	134.95	119.25	277.28	Shared between mouse and pig in vivo, Ms_Pnm_TE_Shared
Snrnp27	3.65	11.56	6.24	3.65	18.68	10.58	Shared between mouse and pig in vivo, Ms_Pnm_TE_Shared
Exosc5	373.58	178.19	76.69	373.58	71.07	13.06	Shared between mouse and pig in vivo, Ms_Pnm_TE_Shared
Mbip	12.94	30.13	68.14	12.94	63.98	359.76	Shared between mouse and pig in vivo, Ms_Pnm_TE_Shared
Ctnna1	21.1	19.99	27.77	21.1	18.02	5.31	Shared between mouse and pig in vivo, Ms_Pnm_TE_Shared
Fam98c	6.33	5.18	13.6	6.33	68.34	12.7	Shared between mouse and pig in vivo, Ms_Pnm_TE_Shared
Ywhaq	5.75	4.74	9.32	5.75	779.31	857	Shared between mouse and pig in vivo, Ms_Pnm_TE_Shared
Cpsf6	107.21	105.03	78.08	107.21	259.69	358.45	Shared between mouse and pig in vivo, Ms_Pnm_TE_Shared
Ndufa9	138.72	93.99	116.83	138.72	231.46	173.08	Shared between mouse and pig in vivo, Ms_Pnm_TE_Shared
S100a10	28.6	220.39	128.92	28.6	783.38	113.27	Shared between mouse and pig in vivo, Ms_Pnm_TE_Shared
Ndufs6	17.27	14.12	3.24	17.27	151.57	394.87	Shared between mouse and pig in vivo, Ms_Pnm_TE_Shared
Fam86	46.74	46.37	54.09	46.74	110.33	18.31	Shared between mouse and pig in vivo, Ms_Pnm_TE_Shared
Actn1	9.92	6.03	3.17	9.92	48.71	34.01	Shared between mouse and pig in vivo, Ms_Pnm_TE_Shared
Cct4	430.98	337.24	312.02	430.98	213.13	97.08	Shared between mouse and pig in vivo, Ms_Pnm_TE_Shared
Txnl4a	356.89	194.37	96.08	356.89	75.7	93.99	Shared between mouse and pig in vivo, Ms_Pnm_TE_Shared
Sox15	317.72	12.42	12.74	317.72	129.12	141.02	Shared between mouse and pig in vivo, Ms_Pnm_TE_Shared
Trap1	10.94	29.54	51.31	10.94	375.17	194.59	Shared between mouse and pig in vivo, Ms_Pnm_TE_Shared
Mrpl17	693.35	1522.26	618.56	693.35	1359.27	1660.87	Shared between mouse and pig in vivo, Ms_Pnm_TE_Shared
Mrps7	893.74	797.24	349.75	893.74	186.43	63.32	Shared between mouse and pig in vivo, Ms_Pnm_TE_Shared
Hspa5	29.37	27.35	63.61	29.37	84.56	378.96	Shared between mouse and pig in vivo, Ms_Pnm_TE_Shared
6030458C11Rik	10.37	12.73	3.69	10.37	20.65	181.06	Shared between mouse and pig in vivo, Ms_Pnm_TE_Shared
Cct2	1029.51	882.05	1065.42	1029.51	45.52	188.02	Shared between mouse and pig in vivo, Ms_Pnm_TE_Shared
Slc25a26	3.07	7.59	49.73	3.07	129.54	294.36	Shared between mouse and pig in vivo, Ms_Pnm_TE_Shared
9430016H08Rik	835.9	325.45	511.64	835.9	43.62	390.84	Shared between mouse and pig in vivo, Ms_Pnm_TE_Shared
6330578E17Rik	19.14	19.59	18.76	19.14	116.31	4.44	Shared between mouse and pig in vivo, Ms_Pnm_TE_Shared
Rab35	17.31	47.09	38.73	17.31	12.07	5.68	Shared between mouse and pig in vivo, Ms_Pnm_TE_Shared
Calm3	69	63.73	49.06	69	53.71	110.6	Shared between mouse and pig in vivo, Ms_Pnm_TE_Shared
Sfrs9	133.52	25.79	3.31	133.52	2.02	28.8	Shared between mouse and pig in vivo, Ms_Pnm_TE_Shared
Prdxdd1	58.66	58.75	8.76	58.66	220.97	152.48	Shared between mouse and pig in vivo, Ms_Pnm_TE_Shared
Zfyve21	83.41	499.16	132.13	83.41	500.84	744.36	Shared between mouse and pig in vivo, Ms_Pnm_TE_Shared
Arpc1a	87.55	127.65	137.36	87.55	626.59	440.05	Shared between mouse and pig in vivo, Ms_Pnm_TE_Shared
Dstn	12.03	21	77.36	12.03	778.8	946.31	Shared between mouse and pig in vivo, Ms_Pnm_TE_Shared
Dpp3	17.11	45.23	11.69	17.11	71.17	143.28	Shared between mouse and pig in vivo, Ms_Pnm_TE_Shared
Hnrnpf	7.2	5.58	4.24	7.2	1125.78	526.9	Shared between mouse and pig in vivo, Ms_Pnm_TE_Shared
Ap2b1	6.92	13.09	6.05	6.92	101.42	24.78	Shared between mouse and pig in vivo, Ms_Pnm_TE_Shared
2310057J16Rik	4.69	56.07	16.7	4.69	63.11	8.9	Shared between mouse and pig in vivo, Ms_Pnm_TE_Shared
Sf3b2	63.37	71.94	43.81	63.37	81.63	208.79	Shared between mouse and pig in vivo, Ms_Pnm_TE_Shared
Bad	38.03	36.91	93.76	38.03	92.42	3.73	Shared between mouse and pig in vivo, Ms_Pnm_TE_Shared
Eif4g2	15.44	9.03	5	15.44	42.41	60.11	Shared between mouse and pig in vivo, Ms_Pnm_TE_Shared
Plaa	30.73	31.08	21.05	30.73	140.83	244.84	Shared between mouse and pig in vivo, Ms_Pnm_TE_Shared
Ugp2	18.22	66.26	132.48	18.22	44.77	209.87	Shared between mouse and pig in vivo, Ms_Pnm_TE_Shared
Nrbf2	3.46	2.57	3.22	3.46	147.49	65.77	Shared between mouse and pig in vivo, Ms_Pnm_TE_Shared
Myl12b	3.64	11.43	21.02	3.64	1369.33	242.3	Shared between mouse and pig in vivo, Ms_Pnm_TE_Shared
Setd6	16.94	23.21	30.48	16.94	44.53	5.49	Shared between mouse and pig in vivo, Ms_Pnm_TE_Shared
Hpdl	90.06	80.13	167.93	90.06	23.37	105.24	Shared between mouse and pig in vivo, Ms_Pnm_TE_Shared
Nsun5	43.7	45.14	15.37	43.7	25.13	155.81	Shared between mouse and pig in vivo, Ms_Pnm_TE_Shared
Mtpn	47.11	40.83	17.91	47.11	227.33	148.65	Shared between mouse and pig in vivo, Ms_Pnm_TE_Shared
Comtd1	26.88	18.61	6.94	26.88	504.02	703.45	Shared between mouse and pig in vivo, Ms_Pnm_TE_Shared
Actr3	5.32	17.47	39.39	5.32	1197.78	1054.64	Shared between mouse and pig in vivo, Ms_Pnm_TE_Shared
Mboat7	19.94	25.25	34.16	19.94	33.85	26.2	Shared between mouse and pig in vivo, Ms_Pnm_TE_Shared
Nfyc	10.47	8.56	8.02	10.47	207.4	68.32	Shared between mouse and pig in vivo, Ms_Pnm_TE_Shared
Dr1	10.28	25.19	3.5	10.28	70.05	33.85	Shared between mouse and pig in vivo, Ms_Pnm_TE_Shared
Cuta	1259.04	481.21	375.24	1259.04	594.81	716.15	Shared between mouse and pig in vivo, Ms_Pnm_TE_Shared
Cyr61	10.72	28.94	16.56	10.72	23.67	67.64	Shared between mouse and pig in vivo, Ms_Pnm_TE_Shared
Hnrnpd	51.45	55.51	23.06	51.45	74.29	123.25	Shared between mouse and pig in vivo, Ms_Pnm_TE_Shared
Twistnb	112.79	80.67	34.65	112.79	80.92	314.51	Shared between mouse and pig in vivo, Ms_Pnm_TE_Shared
Tead4	135	245.06	176.21	135.18	90.96	104.1	Shared between mouse and pig in vivo, Ms_Pnm_TE_Shared
A230051G13Rik	9.1	5.25	13.96	9.1	38.03	33.78	Shared between mouse and pig in vivo, Ms_Pnm_TE_Shared
Cd151	4.97	23.88	58.87	4.97	56.7	90.61	Shared between mouse and pig in vivo, Ms_Pnm_TE_Shared
Hat1	21.72	43.41	33.49	21.72	25	161.48	Shared between mouse and pig in vivo, Ms_Pnm_TE_Shared
Mrpl38	50.68	155.32	115.82	50.68	681.37	909.37	Shared between mouse and pig in vivo, Ms_Pnm_TE_Shared
Mkrn1	78.61	68.92	52.74	78.61	25.21	79.87	Shared between mouse and pig in vivo, Ms_Pnm_TE_Shared
Snrpb	452.81	288.84	131.69	452.81	59.84	99.01	Shared between mouse and pig in vivo, Ms_Pnm_TE_Shared
Arrdc2	37.03	4.1	12.31	37.03	3.26	48.67	Shared between mouse and pig in vivo, Ms_Pnm_TE_Shared
Galt	4.52	19.77	13.91	4.52	124.72	125.44	Shared between mouse and pig in vivo, Ms_Pnm_TE_Shared
Obfc2a	27.11	7.38	7.79	27.11	43.44	54.6	Shared between mouse and pig in vivo, Ms_Pnm_TE_Shared
Dram2	10.1	2.23	5.9	10.1	283.26	366.02	Shared between mouse and pig in vivo, Ms_Pnm_TE_Shared
Cndp2	61.67	114.3	360.95	61.67	91.22	163.08	Shared between mouse and pig in vivo, Ms_Pnm_TE_Shared
Nip7	342.17	178.03	105.05	342.17	6.71	25.7	Shared between mouse and pig in vivo, Ms_Pnm_TE_Shared
Pgrmc1	5.83	22.21	18.6	5.83	507.73	25.41	Shared between mouse and pig in vivo, Ms_Pnm_TE_Shared
Ssu72	555.69	616.85	872.14	555.69	69.92	177.03	Shared between mouse and pig in vivo, Ms_Pnm_TE_Shared
Trmt6	14.61	5.14	3.4	14.61	67.85	192.01	Shared between mouse and pig in vivo, Ms_Pnm_TE_Shared
Mrps34	6.44	7.85	18.33	6.44	730.4	1363.65	Shared between mouse and pig in vivo, Ms_Pnm_TE_Shared
Mki67ip	227.48	65.46	36	227.48	82.21	279.82	Shared between mouse and pig in vivo, Ms_Pnm_TE_Shared
Dcaf13	92.33	0.12	45.94	92.33	15.99	3.46	Shared between mouse and pig in vivo, Ms_Pnm_TE_Shared
Cobra1	31.95	30.77	29.87	31.95	9.27	4.1	Shared between mouse and pig in vivo, Ms_Pnm_TE_Shared
Deb1	71.91	46.18	3.24	71.91	39.84	285.83	Shared between mouse and pig in vivo, Ms_Pnm_TE_Shared
Dek	26.55	28.75	59.61	26.55	21.33	12.22	Shared between mouse and pig in vivo, Ms_Pnm_TE_Shared
Pank3	17.06	1.45	9.24	17.06	29.44	85.62	Shared between mouse and pig in vivo, Ms_Pnm_TE_Shared
Atp13a2	6.01	8.36	12.91	6.01	82.81	162.23	Shared between mouse and pig in vivo, Ms_Pnm_TE_Shared
Nus1	38.04	15.78	31.73	38.04	91.53	269.3	Shared between mouse and pig in vivo, Ms_Pnm_TE_Shared
Tbc1d10a	8.22	15.09	19.75	8.22	29.87	34.5	Shared between mouse and pig in vivo, Ms_Pnm_TE_Shared
Ppp1r14b	22.16	22.07	18.61	22.16	112.62	211.62	Shared between mouse and pig in vivo, Ms_Pnm_TE_Shared
Ei24	51.06	34.47	19.19	51.06	210.85	175.08	Shared between mouse and pig in vivo, Ms_Pnm_TE_Shared
Dcaf12	15.15	15.12	31.68	15.15	1.98	70.28	Shared between mouse and pig in vivo, Ms_Pnm_TE_Shared
Pnpt1	4.97	4.48	3.15	4.97	4.72	12.73	Shared between mouse and pig in vivo, Ms_Pnm_TE_Shared
Ankrd39	76.8	76.57	7.95	76.8	1.12	4.28	Shared between mouse and pig in vivo, Ms_Pnm_TE_Shared
Mrpl28	373.94	287.97	265.41	373.94	362.17	313.89	Shared between mouse and pig in vivo, Ms_Pnm_TE_Shared
D19Bwg1357e	4.04	6.11	4.63	4.04	20.38	137.42	Shared between mouse and pig in vivo, Ms_Pnm_TE_Shared
Arpc5l	177.25	189.88	134.24	177.25	192.88	643.18	Shared between mouse and pig in vivo, Ms_Pnm_TE_Shared
Cib1	62.13	19.81	92.82	62.13	107.51	97.11	Shared between mouse and pig in vivo, Ms_Pnm_TE_Shared
Tardbp	5	2.07	5.83	5	8.88	11.23	Shared between mouse and pig in vivo, Ms_Pnm_TE_Shared
Cdc2l1	3.37	0.9	3.52	3.37	7.37	6.73	Shared between mouse and pig in vivo, Ms_Pnm_TE_Shared
Rwdd4a	49.02	40.76	31.19	49.02	331.18	649.08	Shared between mouse and pig in vivo, Ms_Pnm_TE_Shared
Rwdd1	44.05	20.73	19.98	44.05	126.14	138.81	Shared between mouse and pig in vivo, Ms_Pnm_TE_Shared
Kars	73.14	24.58	18.88	73.14	29.27	66.1	Shared between mouse and pig in vivo, Ms_Pnm_TE_Shared
Pdia3	83.45	123.76	78.38	83.45	139.69	649.4	Shared between mouse and pig in vivo, Ms_Pnm_TE_Shared
Raver1	22.61	16.23	5.86	22.61	6.35	40.82	Shared between mouse and pig in vivo, Ms_Pnm_TE_Shared
Lass2	97.28	99.04	360.95	97.28	25.58	14.29	Shared between mouse and pig in vivo, Ms_Pnm_TE_Shared
Wdr26	24.16	19.15	11.27	24.16	30.17	10.47	Shared between mouse and pig in vivo, Ms_Pnm_TE_Shared
Bod1	47.34	54.24	56.02	47.34	125.04	298.45	Shared between mouse and pig in vivo, Ms_Pnm_TE_Shared
Mdm2	11.35	31.31	13.95	11.35	49.27	9.78	Shared between mouse and pig in vivo, Ms_Pnm_TE_Shared
Sord	94.65	102.79	171.02	94.65	223.52	82.41	Shared between mouse and pig in vivo, Ms_Pnm_TE_Shared
Pak1ip1	1008.21	632.02	618.9	1008.21	198.61	286.78	Shared between mouse and pig in vivo, Ms_Pnm_TE_Shared
Perp	509.54	1591.9	2836.27	509.54	953.74	986.75	Shared between mouse and pig in vivo, Ms_Pnm_TE_Shared
Osgep	235.23	164.32	129.9	235.23	86.05	417.83	Shared between mouse and pig in vivo, Ms_Pnm_TE_Shared
Cct7	170.49	63.3	101.26	170.49	36.01	402.69	Shared between mouse and pig in vivo, Ms_Pnm_TE_Shared
Pou5f1	596.36	596.47	167.55	596.36	746.31	252.68	Shared between mouse and pig in vivo, Ms_Pnm_TE_Shared
Golt1b	60.81	30.21	16.21	60.81	48.69	60.22	Shared between mouse and pig in vivo, Ms_Pnm_TE_Shared
Uqcr	8.18	14.51	4.22	8.18	994.28	958.64	Shared between mouse and pig in vivo, Ms_Pnm_TE_Shared
Mrpl52	558.19	237.29	75.98	558.19	112.19	38.34	Shared between mouse and pig in vivo, Ms_Pnm_TE_Shared
Pigo	35.87	14.55	7.83	35.87	11.46	3.34	Shared between mouse and pig in vivo, Ms_Pnm_TE_Shared
Mcee	19.88	18.38	9.39	19.88	6.79	7.76	Shared between mouse and pig in vivo, Ms_Pnm_TE_Shared
Lyar	388.11	141.07	34.06	388.11	44.44	188.52	Shared between mouse and pig in vivo, Ms_Pnm_TE_Shared
Sfrs7	307.08	118.45	230	307.08	13.63	326.7	Shared between mouse and pig in vivo, Ms_Pnm_TE_Shared
Hyal2	4.85	16.76	17.97	4.85	57.04	56.88	Shared between mouse and pig in vivo, Ms_Pnm_TE_Shared
Tmem38b	7.01	20.78	25.87	7.01	18.83	333.48	Shared between mouse and pig in vivo, Ms_Pnm_TE_Shared
Acads	22.48	23.9	25.7	22.48	120.42	56.7	Shared between mouse and pig in vivo, Ms_Pnm_TE_Shared
Lrrc41	21.88	16.84	18.74	21.88	6.87	26.69	Shared between mouse and pig in vivo, Ms_Pnm_TE_Shared
Zyg11a	10.98	5.05	9.49	10.98	57.25	14.04	Shared between mouse and pig in vivo, Ms_Pnm_TE_Shared
Hexim1	5.45	4.39	8.95	5.45	49.47	11.52	Shared between mouse and pig in vivo, Ms_Pnm_TE_Shared
Ostf1	166.29	769.83	819.6	166.29	628.78	738.69	Shared between mouse and pig in vivo, Ms_Pnm_TE_Shared
Lcmt1	5.97	15.76	83.75	5.97	253.18	572.06	Shared between mouse and pig in vivo, Ms_Pnm_TE_Shared
Egln1	40.07	98.22	101.31	40.07	207.12	395.43	Shared between mouse and pig in vivo, Ms_Pnm_TE_Shared
Cct3	179.5	109.52	95.57	179.5	235.86	603.97	Shared between mouse and pig in vivo, Ms_Pnm_TE_Shared
Sip1	85.87	27.78	31.06	85.87	14.54	84.46	Shared between mouse and pig in vivo, Ms_Pnm_TE_Shared
Nme1	135.37	61.13	37.62	135.37	3668.19	8449.92	Shared between mouse and pig in vivo, Ms_Pnm_TE_Shared
Uba5	29	9.78	48.23	29	8.34	30.47	Shared between mouse and pig in vivo, Ms_Pnm_TE_Shared
Polr2i	35.22	16.77	5.29	35.22	9.36	79.55	Shared between mouse and pig in vivo, Ms_Pnm_TE_Shared
Zfp706	468.81	145.75	64.07	468.81	334.73	442.43	Shared between mouse and pig in vivo, Ms_Pnm_TE_Shared
Vti1b	242.64	365.07	296.71	242.64	2329.68	2854.94	Shared between mouse and pig in vivo, Ms_Pnm_TE_Shared
Zc3h15	75.03	49.97	38.06	75.03	234.71	270.4	Shared between mouse and pig in vivo, Ms_Pnm_TE_Shared
Mrpl20	1240.4	847.03	333.29	1240.4	714.53	2440.09	Shared between mouse and pig in vivo, Ms_Pnm_TE_Shared
Chd4	7.56	5.16	22.24	7.56	9.1	15.82	Shared between mouse and pig in vivo, Ms_Pnm_TE_Shared
Dhx15	20.71	12.82	13.89	20.71	1.89	5.61	Shared between mouse and pig in vivo, Ms_Pnm_TE_Shared
Denr	103.21	81.73	62.36	103.21	9.49	96.07	Shared between mouse and pig in vivo, Ms_Pnm_TE_Shared
Dnajc15	182.07	70.48	35.49	182.07	98.81	71.57	Shared between mouse and pig in vivo, Ms_Pnm_TE_Shared
Ap1b1	20.48	21.35	3.17	20.48	14.02	50.4	Shared between mouse and pig in vivo, Ms_Pnm_TE_Shared
6330577E15Rik	37.71	47.84	17.49	37.71	108.19	31.62	Shared between mouse and pig in vivo, Ms_Pnm_TE_Shared
Cops8	65.79	43.13	96.91	65.79	52.69	132.55	Shared between mouse and pig in vivo, Ms_Pnm_TE_Shared
Atg3	85.78	29.62	12.31	85.78	166.94	58.67	Shared between mouse and pig in vivo, Ms_Pnm_TE_Shared
Cd63	48.81	36.26	72.2	48.81	115.95	52.03	Shared between mouse and pig in vivo, Ms_Pnm_TE_Shared
Itfg2	13.21	9.99	6.93	13.21	4.42	60.09	Shared between mouse and pig in vivo, Ms_Pnm_TE_Shared
Rabggta	22.21	13.97	3.72	22.21	16.06	45.29	Shared between mouse and pig in vivo, Ms_Pnm_TE_Shared
Psmc5	165.83	125.06	258.92	165.83	55.51	22.41	Shared between mouse and pig in vivo, Ms_Pnm_TE_Shared
Tmem30a	6.4	11.51	16.16	6.4	55.73	122.73	Shared between mouse and pig in vivo, Ms_Pnm_TE_Shared
Psmf1	12.96	3.05	11.02	12.96	178.14	237.4	Shared between mouse and pig in vivo, Ms_Pnm_TE_Shared
Serp1	128.03	66.97	42.55	128.03	289.27	718.75	Shared between mouse and pig in vivo, Ms_Pnm_TE_Shared
Tmem14c	390.32	424.63	654.63	390.32	1631.56	1508.56	Shared between mouse and pig in vivo, Ms_Pnm_TE_Shared
Ckmt1	103.2	79.89	223.45	103.2	59.44	9.51	Shared between mouse and pig in vivo, Ms_Pnm_TE_Shared
Smarca4	72.33	28.81	11.48	72.33	9.08	32.83	Shared between mouse and pig in vivo, Ms_Pnm_TE_Shared
Ccna2	489.85	182.65	201	489.85	243.28	721.99	Shared between mouse and pig in vivo, Ms_Pnm_TE_Shared
Tacc3	17.07	16.7	30.17	17.07	120.35	292.72	Shared between mouse and pig in vivo, Ms_Pnm_TE_Shared
Lrrc57	56.09	22.53	13.98	56.09	83.15	11.35	Shared between mouse and pig in vivo, Ms_Pnm_TE_Shared
Tex10	19.64	10.39	6.77	19.64	22.81	16.37	Shared between mouse and pig in vivo, Ms_Pnm_TE_Shared
Zdhhc18	6.21	6.13	14.16	6.21	5.06	19.27	Shared between mouse and pig in vivo, Ms_Pnm_TE_Shared
Oxct1	19.6	34.58	57.96	19.6	1290.25	165.94	Shared between mouse and pig in vivo, Ms_Pnm_TE_Shared
Rap1a	11.75	4.62	3.12	11.75	393.05	115.7	Shared between mouse and pig in vivo, Ms_Pnm_TE_Shared
Kif23	36.32	16.38	29.3	36.32	59.99	23.23	Shared between mouse and pig in vivo, Ms_Pnm_TE_Shared
Psma3	22.24	20.03	8.91	22.24	116.74	319.14	Shared between mouse and pig in vivo, Ms_Pnm_TE_Shared
Mrpl18	32.18	6.86	12.41	32.18	132.5	417.46	Shared between mouse and pig in vivo, Ms_Pnm_TE_Shared
Arf4	399.25	757.54	689.81	399.25	1770.3	2418.99	Shared between mouse and pig in vivo, Ms_Pnm_TE_Shared
Htra2	19	49.84	63.07	19	141.74	228.28	Shared between mouse and pig in vivo, Ms_Pnm_TE_Shared
Imp4	229.57	205.69	229.93	229.57	694.08	442.71	Shared between mouse and pig in vivo, Ms_Pnm_TE_Shared
Cib2	3.39	36.07	104.32	3.39	49.64	17.75	Shared between mouse and pig in vivo, Ms_Pnm_TE_Shared
Slc24a6	10.58	8.04	43.5	10.58	6.82	22.82	Shared between mouse and pig in vivo, Ms_Pnm_TE_Shared
Rfk	60.87	47.66	200.64	60.87	70.58	68.34	Shared between mouse and pig in vivo, Ms_Pnm_TE_Shared
Itfg1	13.91	37.19	39.19	13.91	11.74	3.32	Shared between mouse and pig in vivo, Ms_Pnm_TE_Shared
Metap1	16.37	11.13	6.6	16.37	24.55	101.51	Shared between mouse and pig in vivo, Ms_Pnm_TE_Shared
Srp9	674.41	633.33	377.53	674.41	76.51	134.51	Shared between mouse and pig in vivo, Ms_Pnm_TE_Shared
1700021F05Rik	373.99	121.33	50.79	373.99	953.76	478.16	Shared between mouse and pig in vivo, Ms_Pnm_TE_Shared
Mrps2	126.19	130.41	80.73	126.19	1.25	7.98	Shared between mouse and pig in vivo, Ms_Pnm_TE_Shared
Gch1	134.21	143.96	100.49	134.21	16.8	75.88	Shared between mouse and pig in vivo, Ms_Pnm_TE_Shared
Creg1	290.58	577.09	802.51	290.58	34.76	6.06	Shared between mouse and pig in vivo, Ms_Pnm_TE_Shared
Ptcd2	139.32	219.71	105.47	139.32	67.93	80.16	Shared between mouse and pig in vivo, Ms_Pnm_TE_Shared
Cdk2ap2	1354.31	969.83	946.98	1354.31	187.35	191.96	Shared between mouse and pig in vivo, Ms_Pnm_TE_Shared
Hexa	397.45	777.42	1336.03	397.45	123.3	207.12	Shared between mouse and pig in vivo, Ms_Pnm_TE_Shared
Krt8	4.52	128.22	798.37	4.52	10048.5	7032.06	Shared between mouse and pig in vivo, Ms_Pnm_TE_Shared
Bcap31	34.49	23.88	93.93	34.49	226.72	126.59	Shared between mouse and pig in vivo, Ms_Pnm_TE_Shared
Xrcc6bp1	39.48	25.5	78.57	39.48	11.56	14.62	Shared between mouse and pig in vivo, Ms_Pnm_TE_Shared
Prr13	245.04	85.2	134.71	245.04	441.7	461.66	Shared between mouse and pig in vivo, Ms_Pnm_TE_Shared
Grwd1	38.47	10.47	45.2	38.47	27.9	159.23	Shared between mouse and pig in vivo, Ms_Pnm_TE_Shared
Pex16	114.58	41.38	114.36	114.58	108.74	85.01	Shared between mouse and pig in vivo, Ms_Pnm_TE_Shared
Fig4	6.53	0.24	18.12	6.53	0.14	7.06	Shared between mouse and pig in vivo, Ms_Pnm_TE_Shared
Rab11a	780.14	1938.34	2370.93	780.14	5001.85	2919.53	Shared between mouse and pig in vivo, Ms_Pnm_TE_Shared
Bysl	180.96	80.4	20.05	180.96	16.94	4.79	Shared between mouse and pig in vivo, Ms_Pnm_TE_Shared
Stradb	3.96	33.39	35.46	3.96	112.75	126.79	Shared between mouse and pig in vivo, Ms_Pnm_TE_Shared
D230037D09Rik	12.79	5.74	13.51	12.79	143.51	208.2	Shared between mouse and pig in vivo, Ms_Pnm_TE_Shared
Cirbp	7.89	14.04	14.69	7.89	52.42	86.74	Shared between mouse and pig in vivo, Ms_Pnm_TE_Shared
Ghitm	112.27	74.17	138.87	112.27	304.68	29.94	Shared between mouse and pig in vivo, Ms_Pnm_TE_Shared
Reep5	9.05	110.85	310.2	9.05	178.65	163.48	Shared between mouse and pig in vivo, Ms_Pnm_TE_Shared
Oxa1l	192.89	143.97	102.12	192.89	153.67	102.3	Shared between mouse and pig in vivo, Ms_Pnm_TE_Shared
Vps28	8.34	113.52	195.35	8.34	1666.48	2125.92	Shared between mouse and pig in vivo, Ms_Pnm_TE_Shared
Ptp4a2	14.15	16.27	13.93	14.15	684.54	451.51	Shared between mouse and pig in vivo, Ms_Pnm_TE_Shared
Slc25a43	16.01	20.88	24.96	16.01	106.16	12.42	Shared between mouse and pig in vivo, Ms_Pnm_TE_Shared
Xkr8	3.83	11.15	9.29	3.83	9.67	49.17	Shared between mouse and pig in vivo, Ms_Pnm_TE_Shared
Tcf3	24.71	16.88	8.49	24.71	9.17	18.52	Shared between mouse and pig in vivo, Ms_Pnm_TE_Shared
Atp6v0e	449.43	155.15	325.56	449.43	148.22	665.86	Shared between mouse and pig in vivo, Ms_Pnm_TE_Shared
Ppapdc1b	136.71	36.39	12.09	136.71	106.7	77.48	Shared between mouse and pig in vivo, Ms_Pnm_TE_Shared
2310004N24Rik	143.72	84.27	71.14	143.72	376.51	60.84	Shared between mouse and pig in vivo, Ms_Pnm_TE_Shared
Polr2f	1296.66	279.37	41.19	1296.66	616.13	669.8	Shared between mouse and pig in vivo, Ms_Pnm_TE_Shared
Snap29	36.5	24.19	7.99	36.5	15.1	11.46	Shared between mouse and pig in vivo, Ms_Pnm_TE_Shared
1700040I03Rik	66.92	17.04	15.7	66.92	677.33	837.42	Shared between mouse and pig in vivo, Ms_Pnm_TE_Shared
Cxxc1	81.94	54.13	24.94	81.94	39.49	139.31	Shared between mouse and pig in vivo, Ms_Pnm_TE_Shared
Rae1	59.95	30.96	79.22	59.95	92.86	307.47	Shared between mouse and pig in vivo, Ms_Pnm_TE_Shared
Capn1	5.74	7.11	5.42	5.74	28.15	3.72	Shared between mouse and pig in vivo, Ms_Pnm_TE_Shared
Aprt	1874.47	468.34	654.35	1874.47	625.67	362.68	Shared between mouse and pig in vivo, Ms_Pnm_TE_Shared
Pgrmc2	8.67	16.76	34.77	8.67	226.1	331.39	Shared between mouse and pig in vivo, Ms_Pnm_TE_Shared
Naaa	94.26	76.35	184.95	94.26	1263.26	4397.3	Shared between mouse and pig in vivo, Ms_Pnm_TE_Shared
Gyg	6.49	39.12	38.34	6.49	17.4	180.71	Shared between mouse and pig in vivo, Ms_Pnm_TE_Shared
Trappc4	113.42	42.06	92.69	113.42	72.16	400.42	Shared between mouse and pig in vivo, Ms_Pnm_TE_Shared
Isoc1	48.29	24.44	67.52	48.29	14.13	140.3	Shared between mouse and pig in vivo, Ms_Pnm_TE_Shared
Cd9	7.84	5.34	25.19	7.84	12711.8	10482.5	Shared between mouse and pig in vivo, Ms_Pnm_TE_Shared
Sf3b5	1395.39	2024	811.27	1395.39	38.13	223.64	Shared between mouse and pig in vivo, Ms_Pnm_TE_Shared
Tmem5	17.97	48.75	68.55	17.97	28.42	69.2	Shared between mouse and pig in vivo, Ms_Pnm_TE_Shared
Atf6b	29.25	66.74	41.86	29.25	2	21.17	Shared between mouse and pig in vivo, Ms_Pnm_TE_Shared
Mycbp	42.78	24.07	16.2	42.78	57.74	82.41	Shared between mouse and pig in vivo, Ms_Pnm_TE_Shared
Syncrip	53.47	14.61	10.52	53.47	76.3	81.78	Shared between mouse and pig in vivo, Ms_Pnm_TE_Shared
Anapc4	26.43	28.42	16.37	26.43	87.48	111.22	Shared between mouse and pig in vivo, Ms_Pnm_TE_Shared
Psmb7	49.35	13.84	22.45	49.35	147.91	66.89	Shared between mouse and pig in vivo, Ms_Pnm_TE_Shared
Otub1	72.89	100.71	24.77	72.89	33.39	7.26	Shared between mouse and pig in vivo, Ms_Pnm_TE_Shared
Snx1	23.01	25.8	94.99	23.01	77.02	50.28	Shared between mouse and pig in vivo, Ms_Pnm_TE_Shared
Triap1	74.24	16.55	46.11	74.24	26.04	77.89	Shared between mouse and pig in vivo, Ms_Pnm_TE_Shared
Dck	17.82	13.16	6.05	17.82	30.19	14.03	Shared between mouse and pig in vivo, Ms_Pnm_TE_Shared
Psmd5	232.98	451.51	293.21	232.98	173.23	224.98	Shared between mouse and pig in vivo, Ms_Pnm_TE_Shared
Asf1a	21.01	32.54	9.46	21.01	102.26	233.64	Shared between mouse and pig in vivo, Ms_Pnm_TE_Shared
Ykt6	61.85	106.73	52.33	61.85	114.57	130.61	Shared between mouse and pig in vivo, Ms_Pnm_TE_Shared
Fam63a	6.08	10.43	19.88	6.08	44.55	18.11	Shared between mouse and pig in vivo, Ms_Pnm_TE_Shared
Mesdc2	30.45	21.88	56.49	30.45	756.52	1575.33	Shared between mouse and pig in vivo, Ms_Pnm_TE_Shared
Sec61a1	35.48	61.48	36.26	35.48	16.93	44.64	Shared between mouse and pig in vivo, Ms_Pnm_TE_Shared
Ptpn1	9.61	9.61	13.19	9.61	16.1	21.61	Shared between mouse and pig in vivo, Ms_Pnm_TE_Shared
Ethe1	122.88	171.07	98.84	122.88	52.83	46.06	Shared between mouse and pig in vivo, Ms_Pnm_TE_Shared
Ddx54	60.3	29.35	40.89	60.3	35.36	16.98	Shared between mouse and pig in vivo, Ms_Pnm_TE_Shared
Ubfd1	5.72	5.99	6.66	5.72	12.92	56.46	Shared between mouse and pig in vivo, Ms_Pnm_TE_Shared
Slbp	3.96	4.16	6.9	3.96	195.56	138.29	Shared between mouse and pig in vivo, Ms_Pnm_TE_Shared
Bub3	48.57	53.19	28.82	48.57	143.93	351.65	Shared between mouse and pig in vivo, Ms_Pnm_TE_Shared
Yif1b	239.78	124.01	349.79	239.78	12.23	16.24	Shared between mouse and pig in vivo, Ms_Pnm_TE_Shared
Slc39a7	96.79	111.43	128.65	96.79	23.05	4.95	Shared between mouse and pig in vivo, Ms_Pnm_TE_Shared
Dnm2	17.14	51.2	39.55	17.14	297.17	182.94	Shared between mouse and pig in vivo, Ms_Pnm_TE_Shared
Rpl14	343.3	134.13	65.5	343.3	4760.92	6124.52	Shared between mouse and pig in vivo, Ms_Pnm_TE_Shared
Ppan	320.21	120.14	127.81	320.21	45.28	69.29	Shared between mouse and pig in vivo, Ms_Pnm_TE_Shared
Gfer	214.85	326.19	245	214.85	390.39	252.31	Shared between mouse and pig in vivo, Ms_Pnm_TE_Shared
Polr3e	19.06	15.44	39.37	19.06	49.19	53.86	Shared between mouse and pig in vivo, Ms_Pnm_TE_Shared
Hnrnpu	67.94	30.81	63.13	67.94	36.39	18.99	Shared between mouse and pig in vivo, Ms_Pnm_TE_Shared
Espl1	21.16	18.43	14.53	21.16	9.72	7.87	Shared between mouse and pig in vivo, Ms_Pnm_TE_Shared
Bag4	46.32	79.44	118.89	46.32	24.32	25.42	Shared between mouse and pig in vivo, Ms_Pnm_TE_Shared
Pdcl3	12.01	13.45	14.27	12.01	53.98	16.05	Shared between mouse and pig in vivo, Ms_Pnm_TE_Shared
Mtmr2	15.2	38.69	7.72	15.2	22.43	7.04	Shared between mouse and pig in vivo, Ms_Pnm_TE_Shared
Lrwd1	39.12	18.28	10.49	39.12	19.57	5.37	Shared between mouse and pig in vivo, Ms_Pnm_TE_Shared
Mapkapk2	17.59	4.37	41.78	17.59	42.84	55.67	Shared between mouse and pig in vivo, Ms_Pnm_TE_Shared
Pno1	41.24	35.43	45.01	41.24	6.34	15.39	Shared between mouse and pig in vivo, Ms_Pnm_TE_Shared
Ppif	73.6	66.07	262.37	73.6	3999.72	1575.86	Shared between mouse and pig in vivo, Ms_Pnm_TE_Shared
Nedd8	554.2	399.59	200.89	554.2	6.25	78.37	Shared between mouse and pig in vivo, Ms_Pnm_TE_Shared
Ctps	17.28	10.78	5.51	17.28	36.95	149.64	Shared between mouse and pig in vivo, Ms_Pnm_TE_Shared
ORF19	25.09	33.43	11.18	25.09	9.16	30.31	Shared between mouse and pig in vivo, Ms_Pnm_TE_Shared
Slc25a11	91.86	242.56	476.78	91.86	28.25	130.27	Shared between mouse and pig in vivo, Ms_Pnm_TE_Shared
Mlf2	707.91	427.74	510.48	707.91	482.81	722.41	Shared between mouse and pig in vivo, Ms_Pnm_TE_Shared
1810046J19Rik	298.93	207.89	80.68	298.93	314.96	465.97	Shared between mouse and pig in vivo, Ms_Pnm_TE_Shared
Cda	23.61	26.89	16.67	23.61	4840.59	6808.4	Shared between mouse and pig in vivo, Ms_Pnm_TE_Shared
Hmbs	246.4	406.97	580.69	246.4	44.53	84.32	Shared between mouse and pig in vivo, Ms_Pnm_TE_Shared
Park7	46.09	45.36	43.33	46.09	215.39	550.33	Shared between mouse and pig in vivo, Ms_Pnm_TE_Shared
Adh5	18.69	70.26	240.16	18.69	192.59	309.26	Shared between mouse and pig in vivo, Ms_Pnm_TE_Shared
Smpd4	7.19	14.16	30.29	7.19	3.35	26.15	Shared between mouse and pig in vivo, Ms_Pnm_TE_Shared
Map2k1	8.12	34.29	28.27	8.12	61.78	89.18	Shared between mouse and pig in vivo, Ms_Pnm_TE_Shared
Arfip1	6.68	2.14	5.57	6.68	79.67	136.31	Shared between mouse and pig in vivo, Ms_Pnm_TE_Shared
Cox8a	1519.21	2454.08	701.19	1519.21	925.8	1303.94	Shared between mouse and pig in vivo, Ms_Pnm_TE_Shared
Phf23	28.07	29.3	28.78	28.07	44.31	187.89	Shared between mouse and pig in vivo, Ms_Pnm_TE_Shared
Mad2l2	173.83	88.37	70.02	173.83	38.09	315.7	Shared between mouse and pig in vivo, Ms_Pnm_TE_Shared
Eif1b	424.89	309.96	64.71	424.89	491.37	216.88	Shared between mouse and pig in vivo, Ms_Pnm_TE_Shared
Sema4b	3	8.57	5.82	3	49.11	31.96	Shared between mouse and pig in vivo, Ms_Pnm_TE_Shared
St14	11.28	25.88	73.75	11.28	103.48	120.98	Shared between mouse and pig in vivo, Ms_Pnm_TE_Shared
Gcnt1	22.09	23.05	20.82	22.09	252.12	179.23	Shared between mouse and pig in vivo, Ms_Pnm_TE_Shared
Dlat	14.05	13.4	12.83	14.05	100.34	80.02	Shared between mouse and pig in vivo, Ms_Pnm_TE_Shared
Pdia5	27.64	20.64	23.85	27.64	155.86	394.61	Shared between mouse and pig in vivo, Ms_Pnm_TE_Shared
Rogdi	97.24	306.41	772.35	97.24	36.41	33.98	Shared between mouse and pig in vivo, Ms_Pnm_TE_Shared
BC004004	15.27	24.23	12.92	15.27	45.2	46.18	Shared between mouse and pig in vivo, Ms_Pnm_TE_Shared
Sgta	410.57	166.29	52.24	410.57	8.82	7.1	Shared between mouse and pig in vivo, Ms_Pnm_TE_Shared
Commd8	58.6	36.74	118.25	58.6	112.23	54.04	Shared between mouse and pig in vivo, Ms_Pnm_TE_Shared
Med19	47.98	13.12	13.23	47.98	58.63	190.69	Shared between mouse and pig in vivo, Ms_Pnm_TE_Shared
Cdk4	303.91	280.13	297.6	303.91	155.96	438.58	Shared between mouse and pig in vivo, Ms_Pnm_TE_Shared
Alg14	120.53	143.08	109.79	120.53	215.57	443.24	Shared between mouse and pig in vivo, Ms_Pnm_TE_Shared
Cdc42se1	19.94	28.47	14.99	19.94	16.32	26.88	Shared between mouse and pig in vivo, Ms_Pnm_TE_Shared
Imp3	198.53	142.19	51.32	198.53	293.58	392.25	Shared between mouse and pig in vivo, Ms_Pnm_TE_Shared
Pprc1	25.12	8.79	6.41	25.12	2.99	15.3	Shared between mouse and pig in vivo, Ms_Pnm_TE_Shared
2610036L11Rik	230.23	294.39	56.89	230.23	67.76	131.98	Shared between mouse and pig in vivo, Ms_Pnm_TE_Shared
Tiprl	361.24	201.56	162.16	361.24	137.15	261.47	Shared between mouse and pig in vivo, Ms_Pnm_TE_Shared
Yeats4	484.22	1066.26	1072.06	484.22	344.76	106.67	Shared between mouse and pig in vivo, Ms_Pnm_TE_Shared
Renbp	22.1	24.6	74.96	22.1	187.77	62.61	Shared between mouse and pig in vivo, Ms_Pnm_TE_Shared
Csnk1g2	11.99	15.71	29.97	11.99	16.88	65.46	Shared between mouse and pig in vivo, Ms_Pnm_TE_Shared
Tmem41a	151.38	69.86	97.38	151.38	137.37	76.46	Shared between mouse and pig in vivo, Ms_Pnm_TE_Shared
Ifrd1	268.85	37.51	68.51	268.85	20.96	10.11	Shared between mouse and pig in vivo, Ms_Pnm_TE_Shared
Nop2	19.47	8.42	16.53	19.47	11.71	9.27	Shared between mouse and pig in vivo, Ms_Pnm_TE_Shared
Lta4h	16.31	13.59	87.98	16.31	1.38	24.28	Shared between mouse and pig in vivo, Ms_Pnm_TE_Shared
Zfand2a	11.72	2.96	18.63	11.72	16.38	19.48	Shared between mouse and pig in vivo, Ms_Pnm_TE_Shared
Pdia4	9.43	1.24	13.37	9.43	168.72	129.88	Shared between mouse and pig in vivo, Ms_Pnm_TE_Shared
Eif3b	101.23	59.28	110.04	101.23	29.93	145.95	Shared between mouse and pig in vivo, Ms_Pnm_TE_Shared
Chmp2b	14.06	264.52	704.58	14.06	145.5	100.19	Shared between mouse and pig in vivo, Ms_Pnm_TE_Shared
Rnf187	87.63	216.18	76.2	87.63	35.15	131.11	Shared between mouse and pig in vivo, Ms_Pnm_TE_Shared
Ercc8	8.67	5.2	18.15	8.67	8.45	109.89	Shared between mouse and pig in vivo, Ms_Pnm_TE_Shared
Snx3	1021.21	951.69	1235.28	1021.21	1671.51	1906.04	Shared between mouse and pig in vivo, Ms_Pnm_TE_Shared
Hprt1	1291.57	592.41	265.06	1291.57	236.25	604.29	Shared between mouse and pig in vivo, Ms_Pnm_TE_Shared
Usp21	4.69	13.03	17.81	4.69	23.87	6.15	Shared between mouse and pig in vivo, Ms_Pnm_TE_Shared
Wbp7	3.85	4.6	12.92	3.85	7.5	21.79	Shared between mouse and pig in vivo, Ms_Pnm_TE_Shared
Prmt3	26.06	11.22	21.72	26.06	46.32	64.61	Shared between mouse and pig in vivo, Ms_Pnm_TE_Shared
Znrf2	5.7	10.21	10.46	5.7	11.69	72.66	Shared between mouse and pig in vivo, Ms_Pnm_TE_Shared
Ppp2r2a	57.5	45.21	34.37	57.5	85.65	39.16	Shared between mouse and pig in vivo, Ms_Pnm_TE_Shared
Polr3d	36.52	19.18	35.13	36.52	90	192.4	Shared between mouse and pig in vivo, Ms_Pnm_TE_Shared
Rps25	15.46	4.95	7.36	15.46	131.46	161.44	Shared between mouse and pig in vivo, Ms_Pnm_TE_Shared
Tmem109	18.37	37.52	183.15	18.37	8.87	75.39	Shared between mouse and pig in vivo, Ms_Pnm_TE_Shared
Ruvbl2	103.17	121.84	131.06	103.17	102.56	138.73	Shared between mouse and pig in vivo, Ms_Pnm_TE_Shared
Ezr	11.69	37.45	22.11	11.69	194.29	240.44	Shared between mouse and pig in vivo, Ms_Pnm_TE_Shared
Cd164	213.77	143.16	110.88	213.77	1232.43	1302.14	Shared between mouse and pig in vivo, Ms_Pnm_TE_Shared
5930416I19Rik	16.49	93.8	101.97	16.49	337.48	109.23	Shared between mouse and pig in vivo, Ms_Pnm_TE_Shared
Ppm1a	27.39	1.11	9.29	27.39	71.92	58.1	Shared between mouse and pig in vivo, Ms_Pnm_TE_Shared
Adipor1	49.21	94.89	189.65	49.21	401.34	442.81	Shared between mouse and pig in vivo, Ms_Pnm_TE_Shared
Marcksl1	21.64	47.25	62.25	21.64	126.72	145.97	Shared between mouse and pig in vivo, Ms_Pnm_TE_Shared
Ptov1	9.63	38.42	14.71	9.63	39.74	8.97	Shared between mouse and pig in vivo, Ms_Pnm_TE_Shared
Timm17a	36.34	6.96	6.24	36.34	53.61	14.85	Shared between mouse and pig in vivo, Ms_Pnm_TE_Shared
Rnf2	23.78	6.85	25.21	23.78	168.43	173.8	Shared between mouse and pig in vivo, Ms_Pnm_TE_Shared
Fbxo6	119.91	37.21	202.29	119.91	32.91	34.04	Shared between mouse and pig in vivo, Ms_Pnm_TE_Shared
0610007P22Rik	63.58	50.3	39.46	63.58	158.63	64.24	Shared between mouse and pig in vivo, Ms_Pnm_TE_Shared
Gpn2	112.17	101.44	15.83	112.17	24.57	18.91	Shared between mouse and pig in vivo, Ms_Pnm_TE_Shared
Bag1	79.7	53.96	114.65	79.7	98.63	187.09	Shared between mouse and pig in vivo, Ms_Pnm_TE_Shared
Med8	20.76	8.83	26.1	20.76	45.87	100.9	Shared between mouse and pig in vivo, Ms_Pnm_TE_Shared
Coq7	47.35	45.72	8.42	47.35	454.24	496.46	Shared between mouse and pig in vivo, Ms_Pnm_TE_Shared
Sec13	104.28	109.74	69.89	104.28	62.07	104.95	Shared between mouse and pig in vivo, Ms_Pnm_TE_Shared
Cnnm4	13.86	0.17	27.14	13.86	4.88	17.48	Shared between mouse and pig in vivo, Ms_Pnm_TE_Shared
Tspan3	15.6	76.9	135.79	15.6	135.01	234.82	Shared between mouse and pig in vivo, Ms_Pnm_TE_Shared
Pgd	77.7	72.96	31.73	77.7	60.28	115.83	Shared between mouse and pig in vivo, Ms_Pnm_TE_Shared
Ssr2	69.21	83.11	29.11	69.21	578.66	1297.58	Shared between mouse and pig in vivo, Ms_Pnm_TE_Shared
Smc3	26.18	0.68	26.88	26.18	53.42	43.7	Shared between mouse and pig in vivo, Ms_Pnm_TE_Shared
Psmd3	327.41	339.26	218.53	327.41	8.6	38.8	Shared between mouse and pig in vivo, Ms_Pnm_TE_Shared
Shcbp1	5.6	0.08	10.09	5.6	165.98	78.36	Shared between mouse and pig in vivo, Ms_Pnm_TE_Shared
Samd8	4.9	16.12	52.68	4.9	16.68	23.54	Shared between mouse and pig in vivo, Ms_Pnm_TE_Shared
0610010K14Rik	96.04	82.26	143.28	96.04	77.1	284.04	Shared between mouse and pig in vivo, Ms_Pnm_TE_Shared
Eif2b5	38.05	35.32	72.73	38.05	5.25	24.74	Shared between mouse and pig in vivo, Ms_Pnm_TE_Shared
Jup	5.13	10.37	12.19	5.13	1.08	4.38	Shared between mouse and pig in vivo, Ms_Pnm_TE_Shared
Mobkl1b	15.66	5.69	4.97	15.66	88.17	67.59	Shared between mouse and pig in vivo, Ms_Pnm_TE_Shared
Stard7	3.46	10.05	14.08	3.46	108.43	174.47	Shared between mouse and pig in vivo, Ms_Pnm_TE_Shared
Ctnnd1	4.61	2.43	7.39	4.61	24.93	5.95	Shared between mouse and pig in vivo, Ms_Pnm_TE_Shared
Ube2g1	28.59	27.59	45.12	28.59	377.88	631.4	Shared between mouse and pig in vivo, Ms_Pnm_TE_Shared
H3f3b	13.32	16.86	20.64	13.32	152.46	320.97	Shared between mouse and pig in vivo, Ms_Pnm_TE_Shared
Zfp574	83.67	25.77	12.83	83.67	28.11	64.87	Shared between mouse and pig in vivo, Ms_Pnm_TE_Shared
Mecr	24.82	6.92	27.89	24.82	48.54	73.59	Shared between mouse and pig in vivo, Ms_Pnm_TE_Shared
Ndufa10	217.41	265.09	262.09	217.41	460.84	331.04	Shared between mouse and pig in vivo, Ms_Pnm_TE_Shared
Ccdc90a	27.36	63.79	42.78	27.36	26.97	118.64	Shared between mouse and pig in vivo, Ms_Pnm_TE_Shared
Papola	18.22	12.83	4.87	18.22	21.89	23.67	Shared between mouse and pig in vivo, Ms_Pnm_TE_Shared
Slc35b1	163.92	177.46	179.34	163.92	514.26	1294.58	Shared between mouse and pig in vivo, Ms_Pnm_TE_Shared
Snd1	7.21	1.3	30.78	7.21	6.96	8.68	Shared between mouse and pig in vivo, Ms_Pnm_TE_Shared
Sap25	46.09	21.71	35.76	46.09	0.44	19.97	Shared between mouse and pig in vivo, Ms_Pnm_TE_Shared
Zc3hc1	11.93	2.82	14.01	11.93	12.49	56.44	Shared between mouse and pig in vivo, Ms_Pnm_TE_Shared
Twf1	35.04	123.21	72.99	35.04	26.97	27.24	Shared between mouse and pig in vivo, Ms_Pnm_TE_Shared
Tmem93	104.5	91.97	77.63	104.5	165.83	94.97	Shared between mouse and pig in vivo, Ms_Pnm_TE_Shared
Uba2	141.86	98.37	59.36	141.86	41.11	65.11	Shared between mouse and pig in vivo, Ms_Pnm_TE_Shared
Ran	31.36	38.96	23.61	31.36	108.18	171	Shared between mouse and pig in vivo, Ms_Pnm_TE_Shared
Stub1	226.11	339.92	376.82	226.11	120.89	208.21	Shared between mouse and pig in vivo, Ms_Pnm_TE_Shared
Ndufa7	38.8	53.62	15.63	38.8	103.65	7.78	Shared between mouse and pig in vivo, Ms_Pnm_TE_Shared
Endog	56.03	19.16	21.03	56.03	14.91	31.76	Shared between mouse and pig in vivo, Ms_Pnm_TE_Shared
Rcl1	538.49	346.6	327.88	538.49	122.52	453.83	Shared between mouse and pig in vivo, Ms_Pnm_TE_Shared
Pts	31.13	223.16	360.25	31.13	910.68	388.4	Shared between mouse and pig in vivo, Ms_Pnm_TE_Shared
Ndufa1	24.49	24.74	15.16	24.49	8.07	18.48	Shared between mouse and pig in vivo, Ms_Pnm_TE_Shared
Dirc2	123.6	56.48	75.34	123.6	154.21	198.28	Shared between mouse and pig in vivo, Ms_Pnm_TE_Shared
Sfrs6	33.74	26.78	55.81	33.74	1541.82	2209.19	Shared between mouse and pig in vivo, Ms_Pnm_TE_Shared
Gabarap	103.57	80.17	49.55	103.57	1715.7	924.87	Shared between mouse and pig in vivo, Ms_Pnm_TE_Shared
Glrx5	11.17	34.49	30.31	11.17	97.1	129.46	Shared between mouse and pig in vivo, Ms_Pnm_TE_Shared
Ctnnb1	12.1	4.82	24.62	12.1	506.5	221.4	Shared between mouse and pig in vivo, Ms_Pnm_TE_Shared
Atp1a1	31.81	25.81	43.67	31.81	31.49	70.27	Shared between mouse and pig in vivo, Ms_Pnm_TE_Shared
Tmed5	15.09	6.55	8.83	15.09	101.36	145.39	Shared between mouse and pig in vivo, Ms_Pnm_TE_Shared
Pdpn	31.57	66.38	24.76	31.57	102.83	93.65	Shared between mouse and pig in vivo, Ms_Pnm_TE_Shared
Cyb561d2	20.88	7.12	26.89	20.88	42.35	191.37	Shared between mouse and pig in vivo, Ms_Pnm_TE_Shared
Pdcd2l	786.69	866.1	730.5	786.69	141.61	691.53	Shared between mouse and pig in vivo, Ms_Pnm_TE_Shared
Tmem66	267.88	144.33	290.23	267.88	959.88	1882.9	Shared between mouse and pig in vivo, Ms_Pnm_TE_Shared
Gars	177.56	108.17	451.22	177.56	1188.82	112.95	Shared between mouse and pig in vivo, Ms_Pnm_TE_Shared
Ormdl2	4.61	1.35	7.97	4.61	224.26	333.57	Shared between mouse and pig in vivo, Ms_Pnm_TE_Shared
Ypel5	899.55	232.04	132.96	899.55	6	42.65	Shared between mouse and pig in vivo, Ms_Pnm_TE_Shared
Etfa	29.79	24.76	120.96	29.79	42.14	96.62	Shared between mouse and pig in vivo, Ms_Pnm_TE_Shared
2013-09-14	15.38	8.08	22.56	15.38	26.25	91.54	Shared between mouse and pig in vivo, Ms_Pnm_TE_Shared
Ndnl2	17.83	12.43	87.49	17.83	10.46	3.74	Shared between mouse and pig in vivo, Ms_Pnm_TE_Shared
Scarb2	44.83	130.25	113.91	44.83	412.18	232.35	Shared between mouse and pig in vivo, Ms_Pnm_TE_Shared
Eif3g	617.84	220.42	114.35	617.84	905.38	533.25	Shared between mouse and pig in vivo, Ms_Pnm_TE_Shared
Coq4	25.17	50.27	24.43	25.17	103.66	229.15	Shared between mouse and pig in vivo, Ms_Pnm_TE_Shared
Syngr1	245.4	151.84	94.56	245.4	851.57	309.48	Shared between mouse and pig in vivo, Ms_Pnm_TE_Shared
Prdx5	125.35	74.2	134.14	125.35	2463.6	6616.92	Shared between mouse and pig in vivo, Ms_Pnm_TE_Shared
Med30	20.38	86.96	52.02	20.38	291.75	297.91	Shared between mouse and pig in vivo, Ms_Pnm_TE_Shared
Ppap2c	13.44	67.67	102.89	13.44	47.88	15.2	Shared between mouse and pig in vivo, Ms_Pnm_TE_Shared
Arhgap17	10.03	15.89	19.01	10.03	21.17	36.8	Shared between mouse and pig in vivo, Ms_Pnm_TE_Shared
Mapk1ip1l	9.76	28.76	6.4	9.76	952.27	568.86	Shared between mouse and pig in vivo, Ms_Pnm_TE_Shared
Rps10	33.03	12.37	11.32	33.03	1550.31	1926.05	Shared between mouse and pig in vivo, Ms_Pnm_TE_Shared
Mrpl21	12.93	7.13	5.83	12.93	572.34	496.28	Shared between mouse and pig in vivo, Ms_Pnm_TE_Shared
Ubxn8	486.6	212.13	257.91	486.6	16.76	17.65	Shared between mouse and pig in vivo, Ms_Pnm_TE_Shared
Slc27a4	5.92	0.54	6.66	5.92	49.5	23.92	Shared between mouse and pig in vivo, Ms_Pnm_TE_Shared
Atp5sl	58.09	70.07	72.29	58.09	64.46	98.72	Shared between mouse and pig in vivo, Ms_Pnm_TE_Shared
Tipin	253.36	106.86	69.58	253.36	35.67	166.58	Shared between mouse and pig in vivo, Ms_Pnm_TE_Shared
Dhrs13	16.81	34.33	208.86	16.81	3.88	28.83	Shared between mouse and pig in vivo, Ms_Pnm_TE_Shared
Sap30l	154	100.04	35.59	154	45.66	92.8	Shared between mouse and pig in vivo, Ms_Pnm_TE_Shared
Cnn3	39.92	106.16	247.31	39.92	3006.51	1414.55	Shared between mouse and pig in vivo, Ms_Pnm_TE_Shared
1810027O10Rik	28.48	198.16	58.88	28.48	23.9	19.55	Shared between mouse and pig in vivo, Ms_Pnm_TE_Shared
Rpusd4	21.59	25.32	8.28	21.59	55.49	218.97	Shared between mouse and pig in vivo, Ms_Pnm_TE_Shared
Hnrnph1	48.54	30.97	35.45	48.54	32.3	25.5	Shared between mouse and pig in vivo, Ms_Pnm_TE_Shared
Cinp	3.47	1.5	36.77	3.47	1.55	3.4	Shared between mouse and pig in vivo, Ms_Pnm_TE_Shared
Mrpl4	805.33	713.22	530.89	805.33	178.05	138.71	Shared between mouse and pig in vivo, Ms_Pnm_TE_Shared
Nap1l1	238.85	75.67	94.52	238.85	2477.65	2951.57	Shared between mouse and pig in vivo, Ms_Pnm_TE_Shared
Aco2	5.6	6.32	20.19	5.6	116.17	169.56	Shared between mouse and pig in vivo, Ms_Pnm_TE_Shared
Rexo2	55.51	92.85	306	55.51	89.22	585.69	Shared between mouse and pig in vivo, Ms_Pnm_TE_Shared
Mrpl2	1173.33	2101.77	1482.16	1173.33	312.18	4.16	Shared between mouse and pig in vivo, Ms_Pnm_TE_Shared
Neu1	3.3	224.74	672.44	3.3	81.25	81.56	Shared between mouse and pig in vivo, Ms_Pnm_TE_Shared
Stx7	12.66	16.11	56.27	12.66	331.65	106.32	Shared between mouse and pig in vivo, Ms_Pnm_TE_Shared
Mrpl43	860.84	1153.86	583.16	860.84	1077.26	2605.22	Shared between mouse and pig in vivo, Ms_Pnm_TE_Shared
Rtcd1	140.63	418.3	212.73	140.63	179.64	660.47	Shared between mouse and pig in vivo, Ms_Pnm_TE_Shared
B3gnt1	7.37	0.05	21.36	7.37	27.67	115.17	Shared between mouse and pig in vivo, Ms_Pnm_TE_Shared
Ppib	346.79	698.59	743.66	346.79	149.33	756.85	Shared between mouse and pig in vivo, Ms_Pnm_TE_Shared
Cmpk1	22.49	22.4	14.72	22.49	1053.71	1576.6	Shared between mouse and pig in vivo, Ms_Pnm_TE_Shared
Coro1c	85.24	136.57	112.05	85.24	65.6	39.5	Shared between mouse and pig in vivo, Ms_Pnm_TE_Shared
Ubl7	242.29	107.41	71.81	242.29	55.4	47.08	Shared between mouse and pig in vivo, Ms_Pnm_TE_Shared
Agpat9	65.54	36.09	46.32	65.54	136.94	56.33	Shared between mouse and pig in vivo, Ms_Pnm_TE_Shared
Araf	3.39	8.2	6.85	3.39	18.65	10.82	Shared between mouse and pig in vivo, Ms_Pnm_TE_Shared
Atp6v0c	19.15	28.12	33.97	19.15	16278	18916.3	Shared between mouse and pig in vivo, Ms_Pnm_TE_Shared
Nap1l4	19.04	15.28	6.76	19.04	1.77	4.85	Shared between mouse and pig in vivo, Ms_Pnm_TE_Shared
Nup133	10.17	13.67	4.7	10.17	5.35	53.03	Shared between mouse and pig in vivo, Ms_Pnm_TE_Shared
Ctbp2	20.63	7.49	94.62	20.63	173.94	117.82	Shared between mouse and pig in vivo, Ms_Pnm_TE_Shared
Pold1	13.46	22.58	12.08	13.46	46.75	32.82	Shared between mouse and pig in vivo, Ms_Pnm_TE_Shared
Mocs3	72.88	123.54	58.44	72.88	47.88	18.39	Shared between mouse and pig in vivo, Ms_Pnm_TE_Shared
Maf1	56.31	72.92	109.79	56.31	65.32	7.84	Shared between mouse and pig in vivo, Ms_Pnm_TE_Shared
Exosc2	54.64	52.92	75.01	54.64	130.3	88.27	Shared between mouse and pig in vivo, Ms_Pnm_TE_Shared
Ola1	213.79	94.34	101.58	213.79	190.33	281.04	Shared between mouse and pig in vivo, Ms_Pnm_TE_Shared
Chchd7	39.69	74.83	6.96	39.69	6.05	24.42	Shared between mouse and pig in vivo, Ms_Pnm_TE_Shared
Tjp2	4.17	18.74	68.82	4.17	32.72	27.62	Shared between mouse and pig in vivo, Ms_Pnm_TE_Shared
Mrpl49	152.84	68.8	113.13	152.84	65.06	139.45	Shared between mouse and pig in vivo, Ms_Pnm_TE_Shared
Chid1	4.04	3.57	13.28	4.04	51.38	19.16	Shared between mouse and pig in vivo, Ms_Pnm_TE_Shared
Psma1	205.06	365.4	101.94	205.06	668.59	911.65	Shared between mouse and pig in vivo, Ms_Pnm_TE_Shared
Atp6v0d1	86.01	59.85	49.2	86.01	1456.63	1455.6	Shared between mouse and pig in vivo, Ms_Pnm_TE_Shared
Pdss1	33.21	21.55	71.37	33.21	32.81	421.55	Shared between mouse and pig in vivo, Ms_Pnm_TE_Shared
Rps16	121.77	64	22.63	121.77	94.85	150.13	Shared between mouse and pig in vivo, Ms_Pnm_TE_Shared
Ptplad1	38.25	16.21	21.23	38.25	36.74	180.75	Shared between mouse and pig in vivo, Ms_Pnm_TE_Shared
Fam58b	39.9	48.84	103.19	39.9	17.88	3.8	Shared between mouse and pig in vivo, Ms_Pnm_TE_Shared
Cttn	5.71	5.07	8.51	5.71	52.93	64.54	Shared between mouse and pig in vivo, Ms_Pnm_TE_Shared
2610027L16Rik	32.12	19.39	50.14	32.12	6.23	48.47	Shared between mouse and pig in vivo, Ms_Pnm_TE_Shared
Clptm1l	23.81	59.43	24.57	23.81	39.58	24.49	Shared between mouse and pig in vivo, Ms_Pnm_TE_Shared
Eif5a	84.49	44.65	59.34	84.49	32.27	53.12	Shared between mouse and pig in vivo, Ms_Pnm_TE_Shared
Pdcd6ip	63.18	35.19	61.71	63.18	177.65	68.83	Shared between mouse and pig in vivo, Ms_Pnm_TE_Shared
Ndufa13	177.19	142.17	86.69	177.19	21.15	37.53	Shared between mouse and pig in vivo, Ms_Pnm_TE_Shared
Tm2d1	13.46	57.76	42.81	13.46	459.69	155.1	Shared between mouse and pig in vivo, Ms_Pnm_TE_Shared
Pin1	13.89	79.28	101.68	13.89	28.79	20.04	Shared between mouse and pig in vivo, Ms_Pnm_TE_Shared
Jarid2	18.14	12.67	48.66	18.14	12.8	13.35	Shared between mouse and pig in vivo, Ms_Pnm_TE_Shared
Erp44	132.7	92.63	210.38	132.7	296.94	831.43	Shared between mouse and pig in vivo, Ms_Pnm_TE_Shared
Pabpn1	70.2	66.6	26.44	70.2	68.22	44.86	Shared between mouse and pig in vivo, Ms_Pnm_TE_Shared
Tra2a	68.66	40.72	96.8	68.66	30.22	101.28	Shared between mouse and pig in vivo, Ms_Pnm_TE_Shared
Tcfap2c	209.82	158.38	86.65	209.82	267.97	161	Shared between mouse and pig in vivo, Ms_Pnm_TE_Shared
Atp6v1h	47.95	76.89	77.12	47.95	1128.4	924.81	Shared between mouse and pig in vivo, Ms_Pnm_TE_Shared
Arih2	92.43	10.52	21.76	92.43	45.1	27.84	Shared between mouse and pig in vivo, Ms_Pnm_TE_Shared
Hn1	9.23	6.67	39.06	9.23	17.89	152.13	Shared between mouse and pig in vivo, Ms_Pnm_TE_Shared
Vkorc1	113.61	57.48	161.34	113.61	195.32	38.54	Shared between mouse and pig in vivo, Ms_Pnm_TE_Shared
Slc25a33	7.31	7.79	41.85	7.31	25.79	6.43	Shared between mouse and pig in vivo, Ms_Pnm_TE_Shared
Lrrc59	43.89	55.6	49.8	43.89	56.38	73.04	Shared between mouse and pig in vivo, Ms_Pnm_TE_Shared
Dtx2	22.97	7.26	16.76	22.97	14.73	6.97	Shared between mouse and pig in vivo, Ms_Pnm_TE_Shared
BC013529	31.05	38.81	173.81	31.05	101.94	185.82	Shared between mouse and pig in vivo, Ms_Pnm_TE_Shared
Kpna6	12.94	19.84	27.19	12.94	2.28	51.28	Shared between mouse and pig in vivo, Ms_Pnm_TE_Shared
AC154187.1	22.07	15.18	6.67	22.07	2479.15	3283.39	Shared between mouse and pig in vivo, Ms_Pnm_TE_Shared
Rab8a	22.71	16.48	17.89	22.71	32.93	30.73	Shared between mouse and pig in vivo, Ms_Pnm_TE_Shared
Mapkapk5	149.76	128.96	73.43	149.76	6.93	3.95	Shared between mouse and pig in vivo, Ms_Pnm_TE_Shared
Slc35b2	59.31	50.69	52.01	59.31	11.05	8.74	Shared between mouse and pig in vivo, Ms_Pnm_TE_Shared
Phb	9.35	5.36	10.52	9.35	3.08	6.39	Shared between mouse and pig in vivo, Ms_Pnm_TE_Shared
Prkar1a	51.57	135.32	116.57	51.57	450.11	424.38	Shared between mouse and pig in vivo, Ms_Pnm_TE_Shared
Hook2	16.9	30.49	20.35	16.9	24.4	9.45	Shared between mouse and pig in vivo, Ms_Pnm_TE_Shared
1500001M20Rik	87.86	99.72	115.23	87.86	195.93	221.1	Shared between mouse and pig in vivo, Ms_Pnm_TE_Shared
Trmu	7.39	6.66	7.42	7.39	7.79	47.72	Shared between mouse and pig in vivo, Ms_Pnm_TE_Shared
4930455C21Rik	14.25	18.73	18.04	14.25	12.23	123.76	Shared between mouse and pig in vivo, Ms_Pnm_TE_Shared
Scpep1	28.98	6.32	15.03	28.98	172.36	108.04	Shared between mouse and pig in vivo, Ms_Pnm_TE_Shared
Hadh	7.17	25.67	47.07	7.17	801.39	836.76	Shared between mouse and pig in vivo, Ms_Pnm_TE_Shared
Atp6v1e1	102.35	46.96	10.96	102.35	788.11	1000.83	Shared between mouse and pig in vivo, Ms_Pnm_TE_Shared
Dhx30	7.18	1.33	3.64	7.18	19.49	97.15	Shared between mouse and pig in vivo, Ms_Pnm_TE_Shared
1110004E09Rik	226.49	342.3	223.45	226.49	687.61	998.22	Shared between mouse and pig in vivo, Ms_Pnm_TE_Shared
Thap11	153.44	216.22	181.91	153.44	138.89	119.02	Shared between mouse and pig in vivo, Ms_Pnm_TE_Shared
Srp19	54.79	44.59	6.78	54.79	21.7	101.34	Shared between mouse and pig in vivo, Ms_Pnm_TE_Shared
B4galt1	63.4	188.43	89.01	63.4	20.25	37.12	Shared between mouse and pig in vivo, Ms_Pnm_TE_Shared
Arpc1b	18.98	21.53	50.67	18.98	7.53	20.3	Shared between mouse and pig in vivo, Ms_Pnm_TE_Shared
Dnajc11	3.09	5.84	7.33	3.09	49.15	23.02	Shared between mouse and pig in vivo, Ms_Pnm_TE_Shared
Ube2a	924.37	940.82	563.76	924.37	802.96	628.95	Shared between mouse and pig in vivo, Ms_Pnm_TE_Shared
Guk1	464.18	650.04	342.61	464.18	94.66	287.1	Shared between mouse and pig in vivo, Ms_Pnm_TE_Shared
Ogfod2	8.49	3.87	28.69	8.49	31.87	12.75	Shared between mouse and pig in vivo, Ms_Pnm_TE_Shared
Sin3b	43.2	24.58	32.37	43.2	1.31	3.82	Shared between mouse and pig in vivo, Ms_Pnm_TE_Shared
Ppp1r16a	3.12	2.9	7.36	3.12	0.8	5.78	Shared between mouse and pig in vivo, Ms_Pnm_TE_Shared
Txnl1	1683.65	2003.33	969.92	1683.65	804.4	1062	Shared between mouse and pig in vivo, Ms_Pnm_TE_Shared
Btf3	105.25	101.2	64.56	105.25	250.46	317.08	Shared between mouse and pig in vivo, Ms_Pnm_TE_Shared
Eif1ad	160.35	73.27	111.59	160.35	172.98	18.04	Shared between mouse and pig in vivo, Ms_Pnm_TE_Shared
Tmem33	219.24	187.01	163.2	219.24	25.66	86.22	Shared between mouse and pig in vivo, Ms_Pnm_TE_Shared
Cox7a2l	41.44	28.26	34.23	41.44	64.72	385.53	Shared between mouse and pig in vivo, Ms_Pnm_TE_Shared
Tmem128	212.03	277.44	210.71	212.03	425.42	324.19	Shared between mouse and pig in vivo, Ms_Pnm_TE_Shared
Cops3	139.27	199.06	129.9	139.27	932.18	398.53	Shared between mouse and pig in vivo, Ms_Pnm_TE_Shared
Gde1	1343.96	1402.98	1186.72	1343.96	30.41	18.44	Shared between mouse and pig in vivo, Ms_Pnm_TE_Shared
1700037H04Rik	11.8	34.85	13.69	11.8	98.06	157.46	Shared between mouse and pig in vivo, Ms_Pnm_TE_Shared
Txnrd1	4.32	20.1	3.24	4.32	20.2	10.97	Shared between mouse and pig in vivo, Ms_Pnm_TE_Shared
Plekhj1	75.37	119.26	112.58	75.37	394.68	500.09	Shared between mouse and pig in vivo, Ms_Pnm_TE_Shared
Cdc20	95.93	60.08	40.4	95.93	216.15	381.51	Shared between mouse and pig in vivo, Ms_Pnm_TE_Shared
Slc2a8	96.92	158.47	35.19	96.92	58.23	91.71	Shared between mouse and pig in vivo, Ms_Pnm_TE_Shared
Mrps16	119.15	236.89	48.95	119.15	118.96	151.26	Shared between mouse and pig in vivo, Ms_Pnm_TE_Shared
Rbbp7	52.69	74.66	75.47	52.69	23.68	73.1	Shared between mouse and pig in vivo, Ms_Pnm_TE_Shared
Fdxr	7.66	15.99	3.74	7.66	68.84	33.74	Shared between mouse and pig in vivo, Ms_Pnm_TE_Shared
Smn1	97.1	57.84	9.17	97.1	119.4	88.85	Shared between mouse and pig in vivo, Ms_Pnm_TE_Shared
Rpusd3	38.17	10.63	10.45	38.17	18.17	18.8	Shared between mouse and pig in vivo, Ms_Pnm_TE_Shared
Reep4	313.03	577.61	1469.84	313.03	183.4	356.21	Shared between mouse and pig in vivo, Ms_Pnm_TE_Shared
Map2k2	196.13	82.88	35.04	196.13	67.01	42.84	Shared between mouse and pig in vivo, Ms_Pnm_TE_Shared
Anxa7	684.14	757.32	926.52	684.14	88.52	162.7	Shared between mouse and pig in vivo, Ms_Pnm_TE_Shared
Ndufs3	9.87	6.27	7.61	9.87	109.35	258.39	Shared between mouse and pig in vivo, Ms_Pnm_TE_Shared
Fbxo22	61.85	47.53	42.4	61.85	63.39	15.72	Shared between mouse and pig in vivo, Ms_Pnm_TE_Shared
Atp6ap2	36.85	43.92	71.52	36.85	3861.01	3590.83	Shared between mouse and pig in vivo, Ms_Pnm_TE_Shared
H47	103.03	55.82	79.66	103.03	835.31	824.97	Shared between mouse and pig in vivo, Ms_Pnm_TE_Shared
Mta2	17.26	9.27	10.93	17.26	34	130.5	Shared between mouse and pig in vivo, Ms_Pnm_TE_Shared
Rab14	79.67	105.66	56.74	79.67	39.28	105.44	Shared between mouse and pig in vivo, Ms_Pnm_TE_Shared
Cops7a	969	1179.1	834.98	969	19.97	13.15	Shared between mouse and pig in vivo, Ms_Pnm_TE_Shared
Fip1l1	20.97	29.12	27.64	20.97	42.76	19.58	Shared between mouse and pig in vivo, Ms_Pnm_TE_Shared
Ears2	13.8	34.87	29.66	13.8	16.19	23.07	Shared between mouse and pig in vivo, Ms_Pnm_TE_Shared
Hsf1	8.99	29.09	45.81	8.99	88.73	69.84	Shared between mouse and pig in vivo, Ms_Pnm_TE_Shared
Litaf	60.97	77.65	252.83	60.97	238.78	161.71	Shared between mouse and pig in vivo, Ms_Pnm_TE_Shared
l7Rn6	13.02	30.52	16.96	13.02	396.38	2291.64	Shared between mouse and pig in vivo, Ms_Pnm_TE_Shared
Cnot7	42.22	27.75	23.7	42.22	78.21	158.66	Shared between mouse and pig in vivo, Ms_Pnm_TE_Shared
0610011L14Rik	15.66	13.75	9.24	15.66	57.36	5.59	Shared between mouse and pig in vivo, Ms_Pnm_TE_Shared
Clta	1615.35	1981.3	1956.03	1615.35	3420.01	3076.02	Shared between mouse and pig in vivo, Ms_Pnm_TE_Shared
Pusl1	82.05	20.23	49.34	82.05	45.58	279.28	Shared between mouse and pig in vivo, Ms_Pnm_TE_Shared
Ubxn6	56.94	36.52	38.42	56.94	201.86	135.58	Shared between mouse and pig in vivo, Ms_Pnm_TE_Shared
Eif1ay	391.35	427.79	45.14	391.35	3167.45	1335.95	Shared between mouse and pig in vivo, Ms_Pnm_TE_Shared
Fam108a	892.28	1119.24	1430.33	892.28	385.71	452.44	Shared between mouse and pig in vivo, Ms_Pnm_TE_Shared
Cfdp1	849.38	721.85	320.56	849.38	405.44	334.4	Shared between mouse and pig in vivo, Ms_Pnm_TE_Shared
Dnajc2	77.67	55.03	40.69	77.67	43.72	229.17	Shared between mouse and pig in vivo, Ms_Pnm_TE_Shared
Ufc1	112.53	32.05	28.91	112.53	405.97	727.95	Shared between mouse and pig in vivo, Ms_Pnm_TE_Shared
Rcc2	138.27	48.21	44.08	138.27	96.96	104.34	Shared between mouse and pig in vivo, Ms_Pnm_TE_Shared
Rbpms	167.89	98.19	64.55	167.89	207.44	124.41	Shared between mouse and pig in vivo, Ms_Pnm_TE_Shared
Sec31a	19.88	27.64	12.27	19.88	47.64	100.26	Shared between mouse and pig in vivo, Ms_Pnm_TE_Shared
Slc25a46	13.4	29.13	17.38	13.4	6.24	28.23	Shared between mouse and pig in vivo, Ms_Pnm_TE_Shared
Sbds	29.73	17.68	24.16	29.73	849.22	1175.1	Shared between mouse and pig in vivo, Ms_Pnm_TE_Shared
Tubb2c	31.82	42.68	36.21	31.82	160.5	219.11	Shared between mouse and pig in vivo, Ms_Pnm_TE_Shared
Spsb3	3.67	3.96	6.07	3.67	32.8	128.49	Shared between mouse and pig in vivo, Ms_Pnm_TE_Shared
Gadd45gip1	357.66	298.59	117.62	357.66	424.02	538.72	Shared between mouse and pig in vivo, Ms_Pnm_TE_Shared
Ncln	40	30.77	32.44	40	14.76	6.85	Shared between mouse and pig in vivo, Ms_Pnm_TE_Shared
Ppp1r2	25.36	11.29	18.27	25.36	191.49	131.42	Shared between mouse and pig in vivo, Ms_Pnm_TE_Shared
Rab11b	29.21	15.37	14.44	29.21	12.13	10.09	Shared between mouse and pig in vivo, Ms_Pnm_TE_Shared
Rabif	36.32	14.68	17.18	36.32	44.11	101.77	Shared between mouse and pig in vivo, Ms_Pnm_TE_Shared
Nsmce1	46.08	15.63	26.15	46.08	784.29	47.9	Shared between mouse and pig in vivo, Ms_Pnm_TE_Shared
Cox18	97.75	539.06	825.9	97.75	67.09	110.44	Shared between mouse and pig in vivo, Ms_Pnm_TE_Shared
Zfand2b	147.55	87.18	30.01	147.55	79.31	203.46	Shared between mouse and pig in vivo, Ms_Pnm_TE_Shared
Mettl2	57.85	47.58	49.06	57.85	12.23	87.73	Shared between mouse and pig in vivo, Ms_Pnm_TE_Shared
Smyd2	66.74	26.67	56.37	66.74	7.95	93.28	Shared between mouse and pig in vivo, Ms_Pnm_TE_Shared
Sucla2	604.43	767.01	207.27	604.43	357.73	655.77	Shared between mouse and pig in vivo, Ms_Pnm_TE_Shared
Ranbp3	94.74	37.2	90.71	94.74	7.91	40.46	Shared between mouse and pig in vivo, Ms_Pnm_TE_Shared
Prdx4	126.17	119.65	159.53	126.17	765.74	502.76	Shared between mouse and pig in vivo, Ms_Pnm_TE_Shared
H13	83.41	77.35	76.81	83.41	16.3	14.04	Shared between mouse and pig in vivo, Ms_Pnm_TE_Shared
Slc35e4	52.18	87.87	30.53	52.18	13.55	94.48	Shared between mouse and pig in vivo, Ms_Pnm_TE_Shared
Hsbp1	113.04	138.25	7.15	113.04	8.51	6.79	Shared between mouse and pig in vivo, Ms_Pnm_TE_Shared
Vps52	12.16	13.03	22.05	12.16	20.15	5.87	Shared between mouse and pig in vivo, Ms_Pnm_TE_Shared
Rnf14	12.37	19.68	15.12	12.37	80.88	70.13	Shared between mouse and pig in vivo, Ms_Pnm_TE_Shared
Rab4b	6.08	5.17	8.21	6.08	16.56	13.2	Shared between mouse and pig in vivo, Ms_Pnm_TE_Shared
Tarbp2	6.96	4.17	3.02	6.96	4.1	22.58	Shared between mouse and pig in vivo, Ms_Pnm_TE_Shared
Slc25a5	9	4.8	6.58	9	380.19	1128.58	Shared between mouse and pig in vivo, Ms_Pnm_TE_Shared
Grn	260.1	53.49	79.47	260.1	64.38	67.3	Shared between mouse and pig in vivo, Ms_Pnm_TE_Shared
Atp6v1f	15.73	26.63	7.96	15.73	11.65	188.55	Shared between mouse and pig in vivo, Ms_Pnm_TE_Shared
Ubl3	64.76	71.54	17.78	64.76	8.51	3.17	Shared between mouse and pig in vivo, Ms_Pnm_TE_Shared
Ndufv2	664.65	980.27	835.41	664.65	940.71	2166.83	Shared between mouse and pig in vivo, Ms_Pnm_TE_Shared
Gnpat	16.77	21.39	8.83	16.77	65.22	14.57	Shared between mouse and pig in vivo, Ms_Pnm_TE_Shared
2700060E02Rik	94.56	178.76	83.45	94.56	2590.67	1246.72	Shared between mouse and pig in vivo, Ms_Pnm_TE_Shared
2900010J23Rik	12.52	4.47	13.45	12.52	161.99	205.45	Shared between mouse and pig in vivo, Ms_Pnm_TE_Shared
Cdkn2aip	31.17	4.49	3.79	31.17	16.29	110.05	Shared between mouse and pig in vivo, Ms_Pnm_TE_Shared
Abhd5	4.98	52.92	56.55	4.98	89.11	505.08	Shared between mouse and pig in vivo, Ms_Pnm_TE_Shared
Ndufv1	164.47	124.72	164.02	164.47	939.93	893.96	Shared between mouse and pig in vivo, Ms_Pnm_TE_Shared
2810428I15Rik	12.31	51.27	52.15	12.31	87.52	456.57	Shared between mouse and pig in vivo, Ms_Pnm_TE_Shared
Grb2	20.24	11.3	4.78	20.24	3.05	3.66	Shared between mouse and pig in vivo, Ms_Pnm_TE_Shared
Tm9sf1	23.44	10.41	28.82	23.44	635.21	639.64	Shared between mouse and pig in vivo, Ms_Pnm_TE_Shared
Psmd8	1290.82	1248.79	651.65	1290.82	140.74	356.37	Shared between mouse and pig in vivo, Ms_Pnm_TE_Shared
1600002H07Rik	5.3	22.13	11.2	5.3	12.99	59.23	Shared between mouse and pig in vivo, Ms_Pnm_TE_Shared
Chchd3	270.15	645.05	689.96	270.15	1332.44	1432.85	Shared between mouse and pig in vivo, Ms_Pnm_TE_Shared
Mfsd10	91.5	47.46	34.02	91.5	6.97	23.52	Shared between mouse and pig in vivo, Ms_Pnm_TE_Shared
Psme3	124.39	75.51	77.83	124.39	174.83	500.6	Shared between mouse and pig in vivo, Ms_Pnm_TE_Shared
Mcl1	97.48	77.07	34.94	97.48	49.13	7.1	Shared between mouse and pig in vivo, Ms_Pnm_TE_Shared
Spg21	69.35	50.97	43.66	69.35	601.45	483.86	Shared between mouse and pig in vivo, Ms_Pnm_TE_Shared
Wdr45	86.77	75.27	17.05	86.77	215.32	254.46	Shared between mouse and pig in vivo, Ms_Pnm_TE_Shared
2900010M23Rik	36.15	28.81	8.21	36.15	35.57	15.95	Shared between mouse and pig in vivo, Ms_Pnm_TE_Shared
1110038F14Rik	153.11	147.71	82.53	153.11	63.35	38.27	Shared between mouse and pig in vivo, Ms_Pnm_TE_Shared
Mrpl44	277.99	208.17	138.98	277.99	835.67	940.58	Shared between mouse and pig in vivo, Ms_Pnm_TE_Shared
Mbtps1	28.25	5.5	3.8	28.25	25.88	10.33	Shared between mouse and pig in vivo, Ms_Pnm_TE_Shared
Ndufb5	484.78	958.74	645.99	484.78	41.61	14.23	Shared between mouse and pig in vivo, Ms_Pnm_TE_Shared
Ddost	323.48	497.18	967.43	323.48	455.43	932.2	Shared between mouse and pig in vivo, Ms_Pnm_TE_Shared
Mbd3	123.05	79.63	65.05	123.05	8.63	50.67	Shared between mouse and pig in vivo, Ms_Pnm_TE_Shared
Eps15l1	7.45	0.48	7.03	7.45	2.18	46.16	Shared between mouse and pig in vivo, Ms_Pnm_TE_Shared
Tsen15	21.63	6.28	9.31	21.63	21.62	51.16	Shared between mouse and pig in vivo, Ms_Pnm_TE_Shared
Aldh16a1	11.34	12	8.76	11.34	30.6	35.89	Shared between mouse and pig in vivo, Ms_Pnm_TE_Shared
Ctsa	50.67	19.39	31.53	50.67	10.03	4.89	Shared between mouse and pig in vivo, Ms_Pnm_TE_Shared
Dguok	62.61	115.76	32.7	62.61	2.17	32.88	Shared between mouse and pig in vivo, Ms_Pnm_TE_Shared
Mtmr14	18.79	10.6	12.05	18.79	30.61	68.41	Shared between mouse and pig in vivo, Ms_Pnm_TE_Shared
Ankrd10	1103.58	110.81	76.19	1103.58	7.3	93.74	Shared between mouse and pig in vivo, Ms_Pnm_TE_Shared
Txn2	922.33	635.43	625.77	922.33	1073.99	779.31	Shared between mouse and pig in vivo, Ms_Pnm_TE_Shared
Sephs1	39.29	19.75	11.53	39.29	4.25	16.32	Shared between mouse and pig in vivo, Ms_Pnm_TE_Shared
Vdac1	9.41	6.46	23.34	9.41	916.53	1706.78	Shared between mouse and pig in vivo, Ms_Pnm_TE_Shared
Gng10	49.84	110.88	95.54	49.84	429.59	1844.02	Shared between mouse and pig in vivo, Ms_Pnm_TE_Shared
Wdyhv1	16.27	2.97	110.71	16.27	319.77	184.92	Shared between mouse and pig in vivo, Ms_Pnm_TE_Shared
Ap1m2	231.95	194.56	279.43	231.95	133.63	270.41	Shared between mouse and pig in vivo, Ms_Pnm_TE_Shared
Tmem41b	8.26	3.78	4.69	8.26	63.93	43.81	Shared between mouse and pig in vivo, Ms_Pnm_TE_Shared
Tmco1	1582.7	2532.09	3591.13	1582.7	191.89	399.27	Shared between mouse and pig in vivo, Ms_Pnm_TE_Shared
2310035C23Rik	3.09	4.96	19.3	3.09	2.23	26.71	Shared between mouse and pig in vivo, Ms_Pnm_TE_Shared
Sqstm1	3.46	12.32	12.34	3.46	334.4	114.56	Shared between mouse and pig in vivo, Ms_Pnm_TE_Shared
Txndc17	33.59	168.66	139.32	33.59	1054.15	941.41	Shared between mouse and pig in vivo, Ms_Pnm_TE_Shared
Sf3a3	9.54	4.58	9.64	9.54	44.26	130.97	Shared between mouse and pig in vivo, Ms_Pnm_TE_Shared
Itfg3	56.79	38.47	31.57	56.79	32.88	10.7	Shared between mouse and pig in vivo, Ms_Pnm_TE_Shared
Ring1	8.25	16.55	23.53	8.25	3.99	28.87	Shared between mouse and pig in vivo, Ms_Pnm_TE_Shared
Ssb	42.91	71.88	4.73	42.91	17.59	115.14	Shared between mouse and pig in vivo, Ms_Pnm_TE_Shared
Banf1	150.26	116.21	152.65	150.26	329.7	479.71	Shared between mouse and pig in vivo, Ms_Pnm_TE_Shared
Prpf31	10.75	1.58	12.96	10.75	37.17	161.61	Shared between mouse and pig in vivo, Ms_Pnm_TE_Shared
Tfg	118.1	151.63	82.75	118.1	926.51	535.49	Shared between mouse and pig in vivo, Ms_Pnm_TE_Shared
Tagln2	81.41	440.16	1067.23	81.41	37.48	35.86	Shared between mouse and pig in vivo, Ms_Pnm_TE_Shared
Atp5s	33.43	62.86	81.04	33.43	94.22	5.5	Shared between mouse and pig in vivo, Ms_Pnm_TE_Shared
Suclg1	101.58	191.06	226.61	101.58	1145.56	489.67	Shared between mouse and pig in vivo, Ms_Pnm_TE_Shared
Lsr	4.83	41.22	90.76	4.83	9.74	16.8	Shared between mouse and pig in vivo, Ms_Pnm_TE_Shared
1110008F13Rik	5.34	14.24	26.76	5.34	61.5	57.57	Shared between mouse and pig in vivo, Ms_Pnm_TE_Shared
Prelid1	38.04	56.54	46.29	38.04	5420.68	4257.88	Shared between mouse and pig in vivo, Ms_Pnm_TE_Shared
Rps5	5892.46	2986.42	1767.05	5892.46	2994.35	6422.1	Shared between mouse and pig in vivo, Ms_Pnm_TE_Shared
AC125344.1	56.86	33.53	16.81	56.86	871.82	1196.43	Shared between mouse and pig in vivo, Ms_Pnm_TE_Shared
Bat1a	160.05	146.27	88.35	160.05	47.64	117.66	Shared between mouse and pig in vivo, Ms_Pnm_TE_Shared
Ccdc34	20.96	53.71	52.63	20.96	311.66	220.85	Shared between mouse and pig in vivo, Ms_Pnm_TE_Shared
Dctn3	68.11	12.49	76.8	68.11	39.73	101.57	Shared between mouse and pig in vivo, Ms_Pnm_TE_Shared
Iah1	180.09	169.86	134.18	180.09	345.37	855.81	Shared between mouse and pig in vivo, Ms_Pnm_TE_Shared
Pde12	69.32	39.23	42.72	69.32	107.11	34.92	Shared between mouse and pig in vivo, Ms_Pnm_TE_Shared
Lmna	21.77	98.79	194.68	21.77	67.18	39.66	Shared between mouse and pig in vivo, Ms_Pnm_TE_Shared
Vps37a	62.84	75.59	66.2	62.84	291.23	303.45	Shared between mouse and pig in vivo, Ms_Pnm_TE_Shared
Hspa4	20.2	30.22	14.11	20.2	1164.51	799.32	Shared between mouse and pig in vivo, Ms_Pnm_TE_Shared
Cpsf3l	85.66	41.62	21.37	85.66	34.99	90.82	Shared between mouse and pig in vivo, Ms_Pnm_TE_Shared
Rraga	36.37	150.23	361.4	36.37	907.38	868.54	Shared between mouse and pig in vivo, Ms_Pnm_TE_Shared
Mutyh	15.04	32.51	23.44	15.04	19.76	70.19	Shared between mouse and pig in vivo, Ms_Pnm_TE_Shared
Mrpl14	112.92	158.37	20.74	112.92	434.26	1123.88	Shared between mouse and pig in vivo, Ms_Pnm_TE_Shared
Cldn4	30.02	100.77	470.93	30.02	407.85	103.37	Shared between mouse and pig in vivo, Ms_Pnm_TE_Shared
Ube2r2	4.51	15.65	11.92	4.51	6.48	7.53	Shared between mouse and pig in vivo, Ms_Pnm_TE_Shared
Oaz1	24.95	11.6	16.71	24.95	13323.6	9354.95	Shared between mouse and pig in vivo, Ms_Pnm_TE_Shared
Tusc2	10.3	18.75	34.83	10.3	100.68	25.23	Shared between mouse and pig in vivo, Ms_Pnm_TE_Shared
Psmb6	42.46	41.44	16.74	42.46	137.63	282.12	Shared between mouse and pig in vivo, Ms_Pnm_TE_Shared
Aatf	295.49	188.62	194.79	295.49	21	56.51	Shared between mouse and pig in vivo, Ms_Pnm_TE_Shared
Golph3	9.99	3.75	17.8	9.99	17.66	40.94	Shared between mouse and pig in vivo, Ms_Pnm_TE_Shared
Man2b1	5.79	11.95	44.67	5.79	32.37	13.5	Shared between mouse and pig in vivo, Ms_Pnm_TE_Shared
Rsu1	3.37	22.86	13.36	3.37	144.48	231.99	Shared between mouse and pig in vivo, Ms_Pnm_TE_Shared
Alg12	8.64	2.23	37.79	8.64	22.16	5.64	Shared between mouse and pig in vivo, Ms_Pnm_TE_Shared
BC024814	4.15	7.27	51.08	4.15	186.18	156.24	Shared between mouse and pig in vivo, Ms_Pnm_TE_Shared
Lonp1	36.29	43.77	29.41	36.29	116.47	96.23	Shared between mouse and pig in vivo, Ms_Pnm_TE_Shared
Utp18	129.16	63.76	114.3	129.16	27.62	255.79	Shared between mouse and pig in vivo, Ms_Pnm_TE_Shared
Ptges3	26.02	35.87	7.06	26.02	599.47	466.61	Shared between mouse and pig in vivo, Ms_Pnm_TE_Shared
1810019J16Rik	17.76	66.93	104.42	17.76	170.08	179.76	Shared between mouse and pig in vivo, Ms_Pnm_TE_Shared
Cdk13	4.46	0.19	4.39	4.46	50.96	38.28	Shared between mouse and pig in vivo, Ms_Pnm_TE_Shared
Hddc2	14.66	54.58	66.15	14.66	331.67	356.75	Shared between mouse and pig in vivo, Ms_Pnm_TE_Shared
Amdhd2	20.66	70.48	117.53	20.66	263.38	20.04	Shared between mouse and pig in vivo, Ms_Pnm_TE_Shared
Pnkp	23.73	16.78	35.31	23.73	8.03	51.6	Shared between mouse and pig in vivo, Ms_Pnm_TE_Shared
Prpsap1	105.83	28.17	151.34	105.83	19.65	71.22	Shared between mouse and pig in vivo, Ms_Pnm_TE_Shared
Psmb4	2335.54	2410.73	883.04	2335.54	416.69	692.8	Shared between mouse and pig in vivo, Ms_Pnm_TE_Shared
Derl1	31.68	47.06	24.06	31.68	959.55	1105.2	Shared between mouse and pig in vivo, Ms_Pnm_TE_Shared
Srd5a3	5.84	25.93	117.2	5.84	87.92	354.56	Shared between mouse and pig in vivo, Ms_Pnm_TE_Shared
Gca	12.72	25.13	59.98	12.72	154.44	346.74	Shared between mouse and pig in vivo, Ms_Pnm_TE_Shared
Edc4	13.43	4.1	8.21	13.43	34.01	94.87	Shared between mouse and pig in vivo, Ms_Pnm_TE_Shared
Gorasp2	76.71	87.32	150.47	76.71	144.14	158.49	Shared between mouse and pig in vivo, Ms_Pnm_TE_Shared
Agtrap	24.92	52.64	133.96	24.92	2782.82	1829.83	Shared between mouse and pig in vivo, Ms_Pnm_TE_Shared
Samd1	11.91	4.26	4.2	11.91	26.31	14.23	Shared between mouse and pig in vivo, Ms_Pnm_TE_Shared
Ociad1	195.67	113.78	131.13	195.67	310.18	231.98	Shared between mouse and pig in vivo, Ms_Pnm_TE_Shared
Eif3i	190.61	94.21	24.71	190.61	132.21	428.79	Shared between mouse and pig in vivo, Ms_Pnm_TE_Shared
Ubac2	70.13	198.63	249.69	70.13	63.56	227.12	Shared between mouse and pig in vivo, Ms_Pnm_TE_Shared
Fxr2	65.37	61.28	35.17	65.37	21.1	72.5	Shared between mouse and pig in vivo, Ms_Pnm_TE_Shared
Stard3	9.66	7.17	25.18	9.66	51.24	67.5	Shared between mouse and pig in vivo, Ms_Pnm_TE_Shared
Pgp	173.53	294.91	244.69	173.53	57.31	200.81	Shared between mouse and pig in vivo, Ms_Pnm_TE_Shared
Hint2	12.61	88.85	70.25	12.61	188.99	33.36	Shared between mouse and pig in vivo, Ms_Pnm_TE_Shared
Pus1	45.42	125.98	56.87	45.42	30.78	27.4	Shared between mouse and pig in vivo, Ms_Pnm_TE_Shared
Rab1	27.33	48.05	3.79	27.33	69.37	272.01	Shared between mouse and pig in vivo, Ms_Pnm_TE_Shared
Srp14	281.02	198.25	216.56	281.02	10.83	7.4	Shared between mouse and pig in vivo, Ms_Pnm_TE_Shared
Dpf2	9.72	5.18	13.41	9.72	29.7	28.98	Shared between mouse and pig in vivo, Ms_Pnm_TE_Shared
Prep	19.66	25.11	38.38	19.66	18.95	87.48	Shared between mouse and pig in vivo, Ms_Pnm_TE_Shared
Tbrg1	172.24	46.56	161.34	172.24	83.35	77.89	Shared between mouse and pig in vivo, Ms_Pnm_TE_Shared
Agpat5	34.58	20.67	14.82	34.58	186.63	308.82	Shared between mouse and pig in vivo, Ms_Pnm_TE_Shared
Uqcrfs1	1623.6	3041.17	3346.85	1623.6	2923.71	2105.05	Shared between mouse and pig in vivo, Ms_Pnm_TE_Shared
Wdr43	229.7	46.93	34.24	229.7	9.69	173.26	Shared between mouse and pig in vivo, Ms_Pnm_TE_Shared
Psmd13	22.55	18.16	25.33	22.55	133.71	200.59	Shared between mouse and pig in vivo, Ms_Pnm_TE_Shared
Ywhab	251.01	177.16	166.19	251.01	1140.85	1269.15	Shared between mouse and pig in vivo, Ms_Pnm_TE_Shared
Smad2	16.3	16.08	7.53	16.3	70.83	12.66	Shared between mouse and pig in vivo, Ms_Pnm_TE_Shared
Tcea1	12.72	6.69	7.39	12.72	554.29	795.91	Shared between mouse and pig in vivo, Ms_Pnm_TE_Shared
Alg5	76.7	187.03	215.33	76.7	88.78	12.67	Shared between mouse and pig in vivo, Ms_Pnm_TE_Shared
Srm	91.91	79.78	13.54	91.91	737.95	467.59	Shared between mouse and pig in vivo, Ms_Pnm_TE_Shared
Epc1	10.33	8.28	5.78	10.33	6.39	29.61	Shared between mouse and pig in vivo, Ms_Pnm_TE_Shared
Kdelr1	233.24	482.78	977.74	233.24	270.34	330.14	Shared between mouse and pig in vivo, Ms_Pnm_TE_Shared
Bat5	20.18	93.5	97.71	20.18	94.8	101.82	Shared between mouse and pig in vivo, Ms_Pnm_TE_Shared
Hspa9	45.6	25.26	9.33	45.6	683.43	321.5	Shared between mouse and pig in vivo, Ms_Pnm_TE_Shared
Lamp2	14.2	5.49	9.82	14.2	552.37	691.86	Shared between mouse and pig in vivo, Ms_Pnm_TE_Shared
Dnajb11	105.3	82.72	227.05	105.3	30.07	62.67	Shared between mouse and pig in vivo, Ms_Pnm_TE_Shared
Tomm20	346.69	182.05	97.78	346.69	1200.08	1040.31	Shared between mouse and pig in vivo, Ms_Pnm_TE_Shared
Itm2b	228.7	1337.06	881.74	228.7	111.53	58.44	Shared between mouse and pig in vivo, Ms_Pnm_TE_Shared
Ptbp1	48.24	21.19	17.15	48.24	53.4	102.9	Shared between mouse and pig in vivo, Ms_Pnm_TE_Shared
Pfn1	2217.66	2639.29	2219.34	2217.66	2505.91	2092.62	Shared between mouse and pig in vivo, Ms_Pnm_TE_Shared
Zfp42	8.25	5.43	22.02	8.25	2.73	12.44	Shared between mouse and pig in vivo, Ms_Pnm_TE_Shared
Fkbp4	928.87	1245.28	1404.47	928.87	163.31	614.7	Shared between mouse and pig in vivo, Ms_Pnm_TE_Shared
Ddx1	19.47	25.94	12.44	19.47	0.22	43.48	Shared between mouse and pig in vivo, Ms_Pnm_TE_Shared
Ndufa2	31.91	43.83	20.69	31.91	24.58	64.99	Shared between mouse and pig in vivo, Ms_Pnm_TE_Shared
St13	282.31	223.12	345.04	282.31	1264.49	886.85	Shared between mouse and pig in vivo, Ms_Pnm_TE_Shared
Gtf3c1	26.92	50.98	9.21	26.92	0.8	3.06	Shared between mouse and pig in vivo, Ms_Pnm_TE_Shared
Gtse1	18.78	41.79	51.99	18.78	31.97	8.07	Shared between mouse and pig in vivo, Ms_Pnm_TE_Shared
Ndufb7	4.65	9.07	5.11	4.65	621.89	536.81	Shared between mouse and pig in vivo, Ms_Pnm_TE_Shared
Tmem106b	6.46	7.64	17.95	6.46	187.38	18.63	Shared between mouse and pig in vivo, Ms_Pnm_TE_Shared
E130306D19Rik	4.88	6.48	3.01	4.88	22.23	66.97	Shared between mouse and pig in vivo, Ms_Pnm_TE_Shared
Spint2	519.05	744.26	955.44	519.05	525.58	24.85	Shared between mouse and pig in vivo, Ms_Pnm_TE_Shared
Coq6	31.23	55.16	35.34	31.23	310.53	218	Shared between mouse and pig in vivo, Ms_Pnm_TE_Shared
2310044H10Rik	59.28	148.85	82.41	59.28	37.32	300.15	Shared between mouse and pig in vivo, Ms_Pnm_TE_Shared
Dalrd3	132.13	155.55	92.46	132.13	130.11	118.4	Shared between mouse and pig in vivo, Ms_Pnm_TE_Shared
Gdi2	71.3	35.71	81.55	71.3	845.75	878.39	Shared between mouse and pig in vivo, Ms_Pnm_TE_Shared
Fam188a	43.64	52.09	14.13	43.64	6.2	43.89	Shared between mouse and pig in vivo, Ms_Pnm_TE_Shared
Psma6	283.08	142.04	141.3	283.08	26.09	294.14	Shared between mouse and pig in vivo, Ms_Pnm_TE_Shared
Ndufab1	8.27	25.18	5.62	8.27	5025.09	9627.49	Shared between mouse and pig in vivo, Ms_Pnm_TE_Shared
Cmtm6	12.61	21.78	25.05	12.61	61.5	105.96	Shared between mouse and pig in vivo, Ms_Pnm_TE_Shared
Cenpt	17.36	37.32	16.09	17.36	22.41	104.52	Shared between mouse and pig in vivo, Ms_Pnm_TE_Shared
Rnf138	86.21	87.02	42.53	86.21	88.5	40.01	Shared between mouse and pig in vivo, Ms_Pnm_TE_Shared
Fam82a2	11.55	9.85	67.47	11.55	4.03	7.81	Shared between mouse and pig in vivo, Ms_Pnm_TE_Shared
Mybbp1a	43.78	20.29	8.71	43.78	3.24	17.23	Shared between mouse and pig in vivo, Ms_Pnm_TE_Shared
Psat1	97.7	15.2	7.03	97.7	1088.76	70.77	Shared between mouse and pig in vivo, Ms_Pnm_TE_Shared
Zfp622	378.48	153.62	82.27	378.48	208.64	214.24	Shared between mouse and pig in vivo, Ms_Pnm_TE_Shared
Thoc7	256.42	165.34	18.69	256.42	147.09	24.72	Shared between mouse and pig in vivo, Ms_Pnm_TE_Shared
Gatad2a	18.13	46.75	25.65	18.13	5.37	4.57	Shared between mouse and pig in vivo, Ms_Pnm_TE_Shared
Zfp668	7.81	4.54	14.29	7.81	3.34	4.61	Shared between mouse and pig in vivo, Ms_Pnm_TE_Shared
Mtx1	6.25	10.65	5.58	6.25	70.06	54.92	Shared between mouse and pig in vivo, Ms_Pnm_TE_Shared
E2f4	107.09	70.62	5.21	107.09	24.8	97.16	Shared between mouse and pig in vivo, Ms_Pnm_TE_Shared
Eif3k	331.28	141.31	343.5	331.28	2448.87	2286.8	Shared between mouse and pig in vivo, Ms_Pnm_TE_Shared
Gmps	8.79	0.06	5.49	8.79	143.13	133.84	Shared between mouse and pig in vivo, Ms_Pnm_TE_Shared
Cox6b1	36.47	28.31	24.45	36.47	68.91	235.93	Shared between mouse and pig in vivo, Ms_Pnm_TE_Shared
Atf4	420.51	137.09	209.49	420.51	1456.28	757.99	Shared between mouse and pig in vivo, Ms_Pnm_TE_Shared
Nudcd2	69.12	66.26	116.12	69.12	141.4	170.16	Shared between mouse and pig in vivo, Ms_Pnm_TE_Shared
Psma4	32.24	23.59	21.61	32.24	109.63	445.44	Shared between mouse and pig in vivo, Ms_Pnm_TE_Shared
Racgap1	165.68	102.76	130.58	165.68	0.25	30.2	Shared between mouse and pig in vivo, Ms_Pnm_TE_Shared
Armc6	30.77	10.4	4.14	30.77	29.95	17.49	Shared between mouse and pig in vivo, Ms_Pnm_TE_Shared
Wdr33	12.11	1.49	4.86	12.11	2.48	19.95	Shared between mouse and pig in vivo, Ms_Pnm_TE_Shared
Nsun2	36.27	17.22	15.21	36.27	59.7	221.96	Shared between mouse and pig in vivo, Ms_Pnm_TE_Shared
Cluap1	19.61	12.91	32.21	19.61	12.82	21.93	Shared between mouse and pig in vivo, Ms_Pnm_TE_Shared
Stk25	38.16	110.89	92.76	38.16	22.98	18.84	Shared between mouse and pig in vivo, Ms_Pnm_TE_Shared
Rela	57.98	36.18	11.12	57.98	9.34	15.14	Shared between mouse and pig in vivo, Ms_Pnm_TE_Shared
Csk	22.7	11.21	13.96	22.7	9.33	4.45	Shared between mouse and pig in vivo, Ms_Pnm_TE_Shared
Uck2	95.71	72.45	145.94	95.71	4.78	6.56	Shared between mouse and pig in vivo, Ms_Pnm_TE_Shared
Mars2	62.22	54.16	17.54	62.22	37.22	118.5	Shared between mouse and pig in vivo, Ms_Pnm_TE_Shared
Akr7a5	19.84	43.12	34.09	19.84	206.56	62.18	Shared between mouse and pig in vivo, Ms_Pnm_TE_Shared
Cldn7	1466.94	2354.25	4745.38	1466.94	4859.2	3728.54	Shared between mouse and pig in vivo, Ms_Pnm_TE_Shared
2510039O18Rik	40.61	29.42	57.03	40.61	216.61	490.48	Shared between mouse and pig in vivo, Ms_Pnm_TE_Shared
Gps2	60.45	3.8	18.33	60.45	89.37	26.34	Shared between mouse and pig in vivo, Ms_Pnm_TE_Shared
Tomm40	93.73	81.6	153.7	93.73	10.05	11.96	Shared between mouse and pig in vivo, Ms_Pnm_TE_Shared
Galk1	679.32	560.74	314.62	679.32	350.32	392.73	Shared between mouse and pig in vivo, Ms_Pnm_TE_Shared
Pddc1	15.77	59.75	16.99	15.77	23.64	14.12	Shared between mouse and pig in vivo, Ms_Pnm_TE_Shared
2010107E04Rik	127.16	109.08	11.5	127.16	61.07	47.23	Shared between mouse and pig in vivo, Ms_Pnm_TE_Shared
Wdr36	73.18	36.83	22.67	73.18	7.73	37.54	Shared between mouse and pig in vivo, Ms_Pnm_TE_Shared
Ssr4	217.1	211.18	90.22	217.1	1950.65	3170.54	Shared between mouse and pig in vivo, Ms_Pnm_TE_Shared
Pmm1	3105.25	2650.75	322.56	3105.25	1182.58	317.26	Shared between mouse and pig in vivo, Ms_Pnm_TE_Shared
Ahsa1	425.06	271.59	177.09	425.06	190.42	114.4	Shared between mouse and pig in vivo, Ms_Pnm_TE_Shared
Eef1g	6.47	2.57	3.49	6.47	303.45	545.74	Shared between mouse and pig in vivo, Ms_Pnm_TE_Shared
Usp10	21.16	9.36	8.3	21.16	54.93	55.73	Shared between mouse and pig in vivo, Ms_Pnm_TE_Shared
2810004N23Rik	11.78	31.6	24.32	11.78	71.62	83.92	Shared between mouse and pig in vivo, Ms_Pnm_TE_Shared
Psmd6	233.23	98.64	112.35	233.23	2013.9	1779.48	Shared between mouse and pig in vivo, Ms_Pnm_TE_Shared
Actb	49.13	230.91	448.58	49.13	3908.55	2447.64	Shared between mouse and pig in vivo, Ms_Pnm_TE_Shared
Vps36	30.27	101.25	101.53	30.27	33.84	80.71	Shared between mouse and pig in vivo, Ms_Pnm_TE_Shared
Lcmt2	3.43	25.42	59.63	3.43	61.65	59.18	Shared between mouse and pig in vivo, Ms_Pnm_TE_Shared
Fkbp2	5.38	7.37	32.61	5.38	48.79	140.23	Shared between mouse and pig in vivo, Ms_Pnm_TE_Shared
D6Wsu116e	8.23	0.15	10.33	8.23	9.33	4.09	Shared between mouse and pig in vivo, Ms_Pnm_TE_Shared
Glud1	15.86	28.93	8.43	15.86	7.38	12.4	Shared between mouse and pig in vivo, Ms_Pnm_TE_Shared
Gpd1l	334.81	32.41	28.72	334.81	57.4	67.95	Shared between mouse and pig in vivo, Ms_Pnm_TE_Shared
Eif3h	345.69	171.2	81.53	345.69	441.49	291.55	Shared between mouse and pig in vivo, Ms_Pnm_TE_Shared
Farsa	11.97	3.54	7.49	11.97	6.02	5.35	Shared between mouse and pig in vivo, Ms_Pnm_TE_Shared
Fam92a	5.06	9.79	20.3	5.06	11.26	44.55	Shared between mouse and pig in vivo, Ms_Pnm_TE_Shared
Prpf38b	21.08	5.97	8.79	21.08	4.37	3.56	Shared between mouse and pig in vivo, Ms_Pnm_TE_Shared
Spast	45.99	9.63	16.77	45.99	31	42.06	Shared between mouse and pig in vivo, Ms_Pnm_TE_Shared
Enoph1	374.23	124.92	143.52	374.23	11.83	99.57	Shared between mouse and pig in vivo, Ms_Pnm_TE_Shared
Hexb	757.5	237.92	625.31	757.5	2145.39	647.91	Shared between mouse and pig in vivo, Ms_Pnm_TE_Shared
Ranbp1	304.03	188.28	141.14	304.03	22.78	10.37	Shared between mouse and pig in vivo, Ms_Pnm_TE_Shared
Nhp2	159.62	48.79	35.17	159.62	5.94	12.83	Shared between mouse and pig in vivo, Ms_Pnm_TE_Shared
Ap2a2	71.97	180.81	155.74	71.97	3.7	4.93	Shared between mouse and pig in vivo, Ms_Pnm_TE_Shared
Aip	21.09	11.04	26.38	21.09	8.78	143.63	Shared between mouse and pig in vivo, Ms_Pnm_TE_Shared
Polb	1346.25	754.98	648.2	1346.25	240.42	372.23	Shared between mouse and pig in vivo, Ms_Pnm_TE_Shared
Kcmf1	64.06	45.75	72.48	64.06	25.43	3.88	Shared between mouse and pig in vivo, Ms_Pnm_TE_Shared
Csnk2b	1956.61	992.35	1139.98	1956.61	301.31	247.11	Shared between mouse and pig in vivo, Ms_Pnm_TE_Shared
Scp2	3.32	7.45	5.73	3.32	14.08	119.94	Shared between mouse and pig in vivo, Ms_Pnm_TE_Shared
Avpi1	56.48	276.09	84.6	56.48	654.84	1756.47	Shared between mouse and pig in vivo, Ms_Pnm_TE_Shared
Tfip11	11.48	8.62	11.76	11.48	36.46	31.8	Shared between mouse and pig in vivo, Ms_Pnm_TE_Shared
Creld2	460.3	374.39	301.27	460.3	39.65	353.73	Shared between mouse and pig in vivo, Ms_Pnm_TE_Shared
Ciao1	11.02	12.92	20.57	11.02	15.07	32.84	Shared between mouse and pig in vivo, Ms_Pnm_TE_Shared
Cdk9	3.75	6.32	3.22	3.75	61.09	123.18	Shared between mouse and pig in vivo, Ms_Pnm_TE_Shared
Arglu1	219.39	767.67	208.52	219.39	22.32	80.73	Shared between mouse and pig in vivo, Ms_Pnm_TE_Shared
2400001E08Rik	91.78	110.26	28.94	91.78	24.23	37.83	Shared between mouse and pig in vivo, Ms_Pnm_TE_Shared
Arpc2	186.57	503.53	1301.65	186.57	818.05	789.87	Shared between mouse and pig in vivo, Ms_Pnm_TE_Shared
Chchd1	232.97	47.22	13.88	232.97	120.82	508.11	Shared between mouse and pig in vivo, Ms_Pnm_TE_Shared
Dnajc4	7.57	33.06	33.32	7.57	29.36	70.31	Shared between mouse and pig in vivo, Ms_Pnm_TE_Shared
D11Wsu99e	15.54	10.9	7.71	15.54	107.15	91.72	Shared between mouse and pig in vivo, Ms_Pnm_TE_Shared
Mgea5	6.28	1.81	6.02	6.28	25.23	28.54	Shared between mouse and pig in vivo, Ms_Pnm_TE_Shared
Folr1	85.69	20.77	69.01	85.69	215.14	169.89	Shared between mouse and pig in vivo, Ms_Pnm_TE_Shared
Ard1a	10.91	4.29	8.83	10.91	425.29	203.49	Shared between mouse and pig in vivo, Ms_Pnm_TE_Shared
Uqcrc1	1356.27	1349.97	1941.25	1356.27	3368.53	3380.33	Shared between mouse and pig in vivo, Ms_Pnm_TE_Shared
Ung	45.52	18.76	4.15	45.52	13.78	34.52	Shared between mouse and pig in vivo, Ms_Pnm_TE_Shared
2310036O22Rik	3536.75	2668.84	1591.55	3536.75	79.43	190.48	Shared between mouse and pig in vivo, Ms_Pnm_TE_Shared
Nudt19	216.99	296.45	305	216.99	75.74	49.24	Shared between mouse and pig in vivo, Ms_Pnm_TE_Shared
Abhd11	133.29	354.99	574.85	133.29	5084.84	3012.1	Shared between mouse and pig in vivo, Ms_Pnm_TE_Shared
Ccdc115	40.43	20.46	9.89	40.43	116.81	109.35	Shared between mouse and pig in vivo, Ms_Pnm_TE_Shared
Rab24	64.58	127.5	64.77	64.58	1285.18	635.66	Shared between mouse and pig in vivo, Ms_Pnm_TE_Shared
Ctsz	201.12	31.99	22.43	201.12	143.6	225.58	Shared between mouse and pig in vivo, Ms_Pnm_TE_Shared
2300009A05Rik	16.91	28.74	12.11	16.91	12.75	157.09	Shared between mouse and pig in vivo, Ms_Pnm_TE_Shared
Mrpl46	206.32	116.31	171.67	206.32	71.76	118.26	Shared between mouse and pig in vivo, Ms_Pnm_TE_Shared
Rnf4	5.7	0.86	4.64	5.7	21.24	6.35	Shared between mouse and pig in vivo, Ms_Pnm_TE_Shared
Epas1	14.62	13.38	46.72	14.62	14.88	10.35	Shared between mouse and pig in vivo, Ms_Pnm_TE_Shared
Bmyc	12.02	408.97	190.77	12.02	35.31	46.39	Shared between mouse and pig in vivo, Ms_Pnm_TE_Shared
Ifi30	97.98	20.29	170.23	97.98	168.05	3.16	Shared between mouse and pig in vivo, Ms_Pnm_TE_Shared
Hspd1	45.81	27.53	32.73	45.81	981.66	1992.74	Shared between mouse and pig in vivo, Ms_Pnm_TE_Shared
Fam3c	245.26	202.19	204.42	245.26	42.88	186.18	Shared between mouse and pig in vivo, Ms_Pnm_TE_Shared
Elf3	50.93	154.7	586.66	50.93	21.15	38.57	Shared between mouse and pig in vivo, Ms_Pnm_TE_Shared
Idh3a	25.01	49.29	90.76	25.01	707.77	677.61	Shared between mouse and pig in vivo, Ms_Pnm_TE_Shared
Tmem129	21.51	12.66	38.45	21.51	8.54	20	Shared between mouse and pig in vivo, Ms_Pnm_TE_Shared
Mterfd1	57.47	20.08	22.33	57.47	112.65	290.82	Shared between mouse and pig in vivo, Ms_Pnm_TE_Shared
Sh3gl1	75.42	76.58	26.86	75.42	55.6	13.86	Shared between mouse and pig in vivo, Ms_Pnm_TE_Shared
Smc4	49.57	45.25	44.82	49.57	2.42	41.28	Shared between mouse and pig in vivo, Ms_Pnm_TE_Shared
Zranb2	8.33	2.1	4.78	8.33	28.3	9.08	Shared between mouse and pig in vivo, Ms_Pnm_TE_Shared
Ctsc	83.44	12.25	79.52	83.44	239.31	578.24	Shared between mouse and pig in vivo, Ms_Pnm_TE_Shared
Rab25	8.06	0.04	23.05	8.06	133.52	171.95	Shared between mouse and pig in vivo, Ms_Pnm_TE_Shared
Rbm14	324	72.94	136.25	324	168.79	277.32	Shared between mouse and pig in vivo, Ms_Pnm_TE_Shared
Fkbp8	43.6	69.93	77.38	43.6	35.45	63.44	Shared between mouse and pig in vivo, Ms_Pnm_TE_Shared
Uqcrq	32.4	16.56	4.87	32.4	649.03	1248.07	Shared between mouse and pig in vivo, Ms_Pnm_TE_Shared
Serbp1	2996.64	1427.42	1679.84	2996.64	1765.61	1778.36	Shared between mouse and pig in vivo, Ms_Pnm_TE_Shared
Sart3	44.67	44.49	5	44.67	29.84	12.5	Shared between mouse and pig in vivo, Ms_Pnm_TE_Shared
Paics	46.84	24.76	21.45	46.84	547.83	230.4	Shared between mouse and pig in vivo, Ms_Pnm_TE_Shared
Elac2	42.01	22.15	12.94	42.01	7.61	7.97	Shared between mouse and pig in vivo, Ms_Pnm_TE_Shared
Tlcd1	25.87	48.87	59.98	25.87	81.65	627.01	Shared between mouse and pig in vivo, Ms_Pnm_TE_Shared
Bat3	61.98	20.57	3.79	61.98	66.86	60.99	Shared between mouse and pig in vivo, Ms_Pnm_TE_Shared
Mrps26	61.37	53.43	82.79	61.37	103.17	58.23	Shared between mouse and pig in vivo, Ms_Pnm_TE_Shared
Sod2	606.33	2086.57	1221.74	606.33	109.62	316.05	Shared between mouse and pig in vivo, Ms_Pnm_TE_Shared
Mrpl36	575.81	2001.44	706.84	575.81	8.99	10.56	Shared between mouse and pig in vivo, Ms_Pnm_TE_Shared
Dars	19.92	11.09	67.32	19.92	25.5	15.58	Shared between mouse and pig in vivo, Ms_Pnm_TE_Shared
Tmbim4	20.39	36.62	32	20.39	45.4	16.75	Shared between mouse and pig in vivo, Ms_Pnm_TE_Shared
Dnmt3b	21.03	8.23	19.45	21.03	0.5	46.64	Shared between mouse and pig in vivo, Ms_Pnm_TE_Shared
D1Bwg0212e	27.09	32.45	21.28	27.09	49.44	114.51	Shared between mouse and pig in vivo, Ms_Pnm_TE_Shared
Supv3l1	108.82	150.4	87.43	108.82	181.27	298.67	Shared between mouse and pig in vivo, Ms_Pnm_TE_Shared
Ddx20	43.44	19.27	19.3	43.44	32.15	95.77	Shared between mouse and pig in vivo, Ms_Pnm_TE_Shared
Psme1	98.22	34.7	100.81	98.22	601.04	406.66	Shared between mouse and pig in vivo, Ms_Pnm_TE_Shared
Ncbp1	24.32	1.36	19.59	24.32	13.13	31.37	Shared between mouse and pig in vivo, Ms_Pnm_TE_Shared
Ddx17	44.79	22.19	8.02	44.79	20.42	3.66	Shared between mouse and pig in vivo, Ms_Pnm_TE_Shared
Tsr2	51.13	11.84	20.95	51.13	578.88	600.17	Shared between mouse and pig in vivo, Ms_Pnm_TE_Shared
Comt1	15.17	79.01	83.33	15.17	85.53	31.49	Shared between mouse and pig in vivo, Ms_Pnm_TE_Shared
Adss	134.53	147.09	193.28	134.53	128.64	220.33	Shared between mouse and pig in vivo, Ms_Pnm_TE_Shared
Wdr77	28.52	10.41	14.27	28.52	18.34	233.07	Shared between mouse and pig in vivo, Ms_Pnm_TE_Shared
Gtf2f1	53.71	32.7	13.55	53.71	14.35	38.77	Shared between mouse and pig in vivo, Ms_Pnm_TE_Shared
Etfb	18.55	87.89	99.67	18.55	417.46	153.63	Shared between mouse and pig in vivo, Ms_Pnm_TE_Shared
Pgls	16.57	121.89	134.89	16.57	208.81	246.01	Shared between mouse and pig in vivo, Ms_Pnm_TE_Shared
Zcchc8	10.36	19.6	9.65	10.36	0.71	7.69	Shared between mouse and pig in vivo, Ms_Pnm_TE_Shared
Pvrl2	17.34	46.03	117.97	17.34	43.12	31	Shared between mouse and pig in vivo, Ms_Pnm_TE_Shared
Atp6v1b2	13.25	14.62	5.16	13.25	217.86	405.44	Shared between mouse and pig in vivo, Ms_Pnm_TE_Shared
Cdc42	28.54	43.67	22.93	28.54	30.9	96.91	Shared between mouse and pig in vivo, Ms_Pnm_TE_Shared
9130011J15Rik	22.16	4.59	14	22.16	60.42	117.45	Shared between mouse and pig in vivo, Ms_Pnm_TE_Shared
Pole3	54.09	66.1	34.43	54.09	138.79	81.86	Shared between mouse and pig in vivo, Ms_Pnm_TE_Shared
Sptlc2	265.08	303.91	775.16	265.08	32.94	11.06	Shared between mouse and pig in vivo, Ms_Pnm_TE_Shared
Bet1	4.89	7.82	24.31	4.89	49.02	57.97	Shared between mouse and pig in vivo, Ms_Pnm_TE_Shared
Pabpc1	60.87	42.92	31.95	60.87	1050.2	1739.63	Shared between mouse and pig in vivo, Ms_Pnm_TE_Shared
Eif3l	167.88	109.53	97.32	167.88	76.32	176.88	Shared between mouse and pig in vivo, Ms_Pnm_TE_Shared
Thumpd2	8.31	27.63	18.9	8.31	47.79	210.32	Shared between mouse and pig in vivo, Ms_Pnm_TE_Shared
Smap2	97.05	70.94	7.68	97.05	22.77	17.07	Shared between mouse and pig in vivo, Ms_Pnm_TE_Shared
Smarcb1	33.94	56.21	61.3	33.94	277.07	47.52	Shared between mouse and pig in vivo, Ms_Pnm_TE_Shared
Grtp1	111.57	174.67	145.9	111.57	54.84	43.14	Shared between mouse and pig in vivo, Ms_Pnm_TE_Shared
Ppt1	4.81	12.47	67	4.81	135.42	75.23	Shared between mouse and pig in vivo, Ms_Pnm_TE_Shared
Mrpl27	8.56	3.06	6.62	8.56	33.78	154.36	Shared between mouse and pig in vivo, Ms_Pnm_TE_Shared
Cops5	32.22	31.26	22.46	32.22	191.11	185.64	Shared between mouse and pig in vivo, Ms_Pnm_TE_Shared
Sdf4	43.1	22.23	89.16	43.1	40.01	21.79	Shared between mouse and pig in vivo, Ms_Pnm_TE_Shared
Bola3	9.13	29.85	7.25	9.13	205.57	378.73	Shared between mouse and pig in vivo, Ms_Pnm_TE_Shared
Asna1	4.8	13.9	5.71	4.8	17.74	12.69	Shared between mouse and pig in vivo, Ms_Pnm_TE_Shared
Nudc	492.38	508.21	249.51	492.38	634.7	613.36	Shared between mouse and pig in vivo, Ms_Pnm_TE_Shared
Rab3il1	20.14	8.8	30.43	20.14	27.83	11.97	Shared between mouse and pig in vivo, Ms_Pnm_TE_Shared
Ube2q1	14.09	38.34	42.94	14.09	105.75	31.45	Shared between mouse and pig in vivo, Ms_Pnm_TE_Shared
Sdf2	14.3	9.75	6.62	14.3	27.27	260.23	Shared between mouse and pig in vivo, Ms_Pnm_TE_Shared
Thap7	80.62	114.99	23.56	80.62	155.75	348.27	Shared between mouse and pig in vivo, Ms_Pnm_TE_Shared
Cdk2	19.02	15.18	91.66	19.02	46.92	80	Shared between mouse and pig in vivo, Ms_Pnm_TE_Shared
Gmnn	93.58	23.99	44.44	93.58	1376.66	397.84	Shared between mouse and pig in vivo, Ms_Pnm_TE_Shared
Cpt2	4.96	75.84	60.83	4.96	97.57	23.24	Shared between mouse and pig in vivo, Ms_Pnm_TE_Shared
A430005L14Rik	30.22	15.56	22.66	30.22	126.25	88.99	Shared between mouse and pig in vivo, Ms_Pnm_TE_Shared
2610036D13Rik	6.87	4.38	9.83	6.87	1.09	3.63	Shared between mouse and pig in vivo, Ms_Pnm_TE_Shared
Cab39	25.02	3.9	4.97	25.02	34.77	146.93	Shared between mouse and pig in vivo, Ms_Pnm_TE_Shared
Sdc4	8.34	172.43	281.57	8.34	25.37	41.31	Shared between mouse and pig in vivo, Ms_Pnm_TE_Shared
Qars	180.94	91.21	96.74	180.94	239.1	84.02	Shared between mouse and pig in vivo, Ms_Pnm_TE_Shared
Wsb1	29.27	3.1	8.19	29.27	96.93	64.82	Shared between mouse and pig in vivo, Ms_Pnm_TE_Shared
M6pr	29	13.18	15.05	29	336.67	385.57	Shared between mouse and pig in vivo, Ms_Pnm_TE_Shared
2013-09-07	31.22	33.02	13.62	31.22	4.55	20.06	Shared between mouse and pig in vivo, Ms_Pnm_TE_Shared
Dnajb14	5.52	0.62	12.17	5.52	32.59	5.92	Shared between mouse and pig in vivo, Ms_Pnm_TE_Shared
Pdgfa	253.89	627.31	831.93	253.89	240.13	119.23	Shared between mouse and pig in vivo, Ms_Pnm_TE_Shared
C1galt1c1	21.82	13.37	95.6	21.82	60.62	110.11	Shared between mouse and pig in vivo, Ms_Pnm_TE_Shared
1110014N23Rik	42.79	46.21	70.45	42.79	122.07	112.66	Shared between mouse and pig in vivo, Ms_Pnm_TE_Shared
Mrps24	1083.09	954.23	493.5	1083.09	915.04	2314.45	Shared between mouse and pig in vivo, Ms_Pnm_TE_Shared
Exosc4	135.98	33.77	29.95	135.98	73.34	479.66	Shared between mouse and pig in vivo, Ms_Pnm_TE_Shared
Rce1	243.06	269.83	119.62	243.06	61.6	43.72	Shared between mouse and pig in vivo, Ms_Pnm_TE_Shared
Nop14	7.91	15.34	9.85	7.91	2.9	19.82	Shared between mouse and pig in vivo, Ms_Pnm_TE_Shared
Mtch2	61.55	66.68	29.3	61.55	196.79	70.09	Shared between mouse and pig in vivo, Ms_Pnm_TE_Shared
Acbd6	248.56	245.27	142.68	248.56	196.21	138.03	Shared between mouse and pig in vivo, Ms_Pnm_TE_Shared
Ccnh	85.95	43.55	34.71	85.95	6.88	46.04	Shared between mouse and pig in vivo, Ms_Pnm_TE_Shared
Rdbp	154.97	76.24	91.37	154.97	331.91	93.4	Shared between mouse and pig in vivo, Ms_Pnm_TE_Shared
Cdt1	617.46	470.19	208.87	617.46	15.59	5.98	Shared between mouse and pig in vivo, Ms_Pnm_TE_Shared
4933434E20Rik	11.08	4.29	3.81	11.08	367.58	845.31	Shared between mouse and pig in vivo, Ms_Pnm_TE_Shared
Nek2	15.12	5.14	3.05	15.12	153.42	111	Shared between mouse and pig in vivo, Ms_Pnm_TE_Shared
Mrpl3	164.17	81.28	136.07	164.17	83.13	86.44	Shared between mouse and pig in vivo, Ms_Pnm_TE_Shared
Stoml2	85.4	100.06	86.79	85.4	859.19	1066.01	Shared between mouse and pig in vivo, Ms_Pnm_TE_Shared
Manf	609.15	236.11	719.2	609.15	815.44	2493.83	Shared between mouse and pig in vivo, Ms_Pnm_TE_Shared
Mrps12	1050.36	1337.64	521.84	1050.36	506.54	1913.33	Shared between mouse and pig in vivo, Ms_Pnm_TE_Shared
Ptpra	4.88	3.99	15.71	4.88	8.87	49.47	Shared between mouse and pig in vivo, Ms_Pnm_TE_Shared
Dnajb1	357.46	87.01	35.12	357.46	103.35	166.88	Shared between mouse and pig in vivo, Ms_Pnm_TE_Shared
Cstf1	46.67	45.42	67.28	46.67	27.97	43.73	Shared between mouse and pig in vivo, Ms_Pnm_TE_Shared
1110032A13Rik	357.07	224.66	549.21	357.07	42.16	142.26	Shared between mouse and pig in vivo, Ms_Pnm_TE_Shared
Hspe1	19.8	12.39	3.06	19.8	36.79	57.44	Shared between mouse and pig in vivo, Ms_Pnm_TE_Shared
Mea1	167.73	299.28	108.16	167.73	100.39	341.6	Shared between mouse and pig in vivo, Ms_Pnm_TE_Shared
Syap1	54.03	19.93	22.74	54.03	255.92	58.88	Shared between mouse and pig in vivo, Ms_Pnm_TE_Shared
Pigy	16.03	109.87	159.58	16.03	163.96	415.26	Shared between mouse and pig in vivo, Ms_Pnm_TE_Shared
Dap3	24.82	17.6	19.5	24.82	9	5.62	Shared between mouse and pig in vivo, Ms_Pnm_TE_Shared
Prpf8	11.89	7.78	33.48	11.89	15.51	12.35	Shared between mouse and pig in vivo, Ms_Pnm_TE_Shared
Fibp	58.32	109.02	83.28	58.32	555.52	619.11	Shared between mouse and pig in vivo, Ms_Pnm_TE_Shared
Ubxn4	36.45	30.54	24.07	36.45	54.43	82.28	Shared between mouse and pig in vivo, Ms_Pnm_TE_Shared
Ndufs2	164.62	234.84	442.17	164.62	1396.41	1412.29	Shared between mouse and pig in vivo, Ms_Pnm_TE_Shared
Fam96a	10.33	11.14	14.81	10.33	664.56	447.81	Shared between mouse and pig in vivo, Ms_Pnm_TE_Shared
Rnf149	7.1	7.57	7.71	7.1	13.19	11.01	Shared between mouse and pig in vivo, Ms_Pnm_TE_Shared
Cgrrf1	22.55	10.17	47.18	22.55	1.19	90.39	Shared between mouse and pig in vivo, Ms_Pnm_TE_Shared
Eftud2	23.2	24.39	4.9	23.2	23.73	39.33	Shared between mouse and pig in vivo, Ms_Pnm_TE_Shared
Mdh1	23.5	10.94	47.7	23.5	8.54	109.94	Shared between mouse and pig in vivo, Ms_Pnm_TE_Shared
Ndufa4	56.16	85.78	22.71	56.16	48.25	51.52	Shared between mouse and pig in vivo, Ms_Pnm_TE_Shared
G6pc3	15.13	11.82	201.64	15.13	148.24	18.83	Shared between mouse and pig in vivo, Ms_Pnm_TE_Shared
Gata6	387.98	485.03	166.74	387.98	869.21	162.09	Shared between mouse and pig in vivo, Ms_Pnm_TE_Shared
Stk38	11.33	3.4	10.6	11.33	11.08	3.61	Shared between mouse and pig in vivo, Ms_Pnm_TE_Shared
Hdac2	22.83	11.87	14.61	22.83	186.93	187.87	Shared between mouse and pig in vivo, Ms_Pnm_TE_Shared
Rpl4	4583.83	4521.74	3459.13	4583.83	25017.8	18613	Shared between mouse and pig in vivo, Ms_Pnm_TE_Shared
Pigp	6.84	14.71	7.54	6.84	43.83	55.87	Shared between mouse and pig in vivo, Ms_Pnm_TE_Shared
Mthfd1	51.16	48.87	101.2	51.16	47.54	89.49	Shared between mouse and pig in vivo, Ms_Pnm_TE_Shared
Tpt1	86.13	174.35	95.36	86.13	1383.66	1063.46	Shared between mouse and pig in vivo, Ms_Pnm_TE_Shared
Dhps	141.21	266.86	131.37	141.21	82.92	21.3	Shared between mouse and pig in vivo, Ms_Pnm_TE_Shared
Ndor1	8.23	5.42	18.85	8.23	1.01	4.72	Shared between mouse and pig in vivo, Ms_Pnm_TE_Shared
Edf1	461.08	387.28	180.97	461.08	20.32	27.04	Shared between mouse and pig in vivo, Ms_Pnm_TE_Shared
Haus8	6.53	0.78	5.65	6.53	7.49	37.69	Shared between mouse and pig in vivo, Ms_Pnm_TE_Shared
Pef1	198.55	156.18	114.89	198.55	678.38	1018.68	Shared between mouse and pig in vivo, Ms_Pnm_TE_Shared
Dnajb9	107.17	1.87	19.28	107.17	21.41	84.89	Shared between mouse and pig in vivo, Ms_Pnm_TE_Shared
Tmem183a	116.37	301.88	156.37	116.37	18.84	23.38	Shared between mouse and pig in vivo, Ms_Pnm_TE_Shared
Apoa1bp	134.01	144.91	375.17	134.01	58.32	388.7	Shared between mouse and pig in vivo, Ms_Pnm_TE_Shared
Wdr46	66.18	40.64	61.41	66.18	19.43	91.44	Shared between mouse and pig in vivo, Ms_Pnm_TE_Shared
Lims1	4.39	14.22	19.23	4.39	13.96	9.09	Shared between mouse and pig in vivo, Ms_Pnm_TE_Shared
0610010O12Rik	107.52	160.22	454.53	107.52	8646.35	4174.54	Shared between mouse and pig in vivo, Ms_Pnm_TE_Shared
Mpv17l2	118.68	282.21	920.58	118.68	504.58	261.02	Shared between mouse and pig in vivo, Ms_Pnm_TE_Shared
2410016O06Rik	63.34	44.48	21.33	63.34	36.36	106.37	Shared between mouse and pig in vivo, Ms_Pnm_TE_Shared
Ppp5c	65.71	36.29	25.78	65.71	17.71	121.33	Shared between mouse and pig in vivo, Ms_Pnm_TE_Shared
Sdf2l1	31.83	56.94	4.79	31.83	309.6	570.85	Shared between mouse and pig in vivo, Ms_Pnm_TE_Shared
Ptgr1	29.98	30.79	437.54	29.98	9	13.05	Shared between mouse and pig in vivo, Ms_Pnm_TE_Shared
Ube2c	342.34	285.26	190.36	342.34	208.42	184.93	Shared between mouse and pig in vivo, Ms_Pnm_TE_Shared
Tars	26.36	15.59	3.93	26.36	313.38	95.62	Shared between mouse and pig in vivo, Ms_Pnm_TE_Shared
Ppa1	175.71	281.15	211.91	175.71	48.02	158.61	Shared between mouse and pig in vivo, Ms_Pnm_TE_Shared
Slc29a1	22.21	19.15	64.54	22.21	81.69	88.45	Shared between mouse and pig in vivo, Ms_Pnm_TE_Shared
Tpm1	150.91	516.96	1377.55	150.91	262.78	386.8	Shared between mouse and pig in vivo, Ms_Pnm_TE_Shared
Luc7l3	78.32	36.15	8.91	78.32	387.27	556.69	Shared between mouse and pig in vivo, Ms_Pnm_TE_Shared
Actr1a	13.37	7.99	18.77	13.37	15.81	25.79	Shared between mouse and pig in vivo, Ms_Pnm_TE_Shared
Whsc2	16.37	3.28	28.53	16.37	0.78	6	Shared between mouse and pig in vivo, Ms_Pnm_TE_Shared
Rps13	172.65	66.19	8.9	172.65	4651.28	6313.7	Shared between mouse and pig in vivo, Ms_Pnm_TE_Shared
Dusp11	52.91	76.71	56.48	52.91	19.72	194.45	Shared between mouse and pig in vivo, Ms_Pnm_TE_Shared
Pepd	47.56	36.68	192.38	47.56	130.66	130.85	Shared between mouse and pig in vivo, Ms_Pnm_TE_Shared
Rsrc2	5.19	2.12	8.56	5.19	13.93	105.11	Shared between mouse and pig in vivo, Ms_Pnm_TE_Shared
Pwp1	60.28	42.34	8.54	60.28	316.84	179.42	Shared between mouse and pig in vivo, Ms_Pnm_TE_Shared
Psmd1	9.91	12.1	24.51	9.91	10.32	125.63	Shared between mouse and pig in vivo, Ms_Pnm_TE_Shared
Tmem49	48.3	6.64	8.68	48.3	11.23	97.6	Shared between mouse and pig in vivo, Ms_Pnm_TE_Shared
Hnrnpm	62.38	59.26	36.52	62.38	319.11	678.93	Shared between mouse and pig in vivo, Ms_Pnm_TE_Shared
Chaf1b	17.76	15.54	24.15	17.76	9.6	11.93	Shared between mouse and pig in vivo, Ms_Pnm_TE_Shared
Metap2	62.66	18.15	8.96	62.66	57.26	709.74	Shared between mouse and pig in vivo, Ms_Pnm_TE_Shared
Arpc4	382.42	676.38	1045.38	382.42	560.18	1169.12	Shared between mouse and pig in vivo, Ms_Pnm_TE_Shared
Spcs1	67.96	68.92	48.76	67.96	540.36	961.43	Shared between mouse and pig in vivo, Ms_Pnm_TE_Shared
Eif3d	774.61	587.24	353.72	774.61	317.42	197.97	Shared between mouse and pig in vivo, Ms_Pnm_TE_Shared
Cdkn2aipnl	24.66	22.89	65.57	24.66	246.49	395.15	Shared between mouse and pig in vivo, Ms_Pnm_TE_Shared
Clptm1	120.1	104.78	164.93	120.1	5.97	75.09	Shared between mouse and pig in vivo, Ms_Pnm_TE_Shared
Fkbp3	35.74	31.3	77.97	35.74	136.13	333.22	Shared between mouse and pig in vivo, Ms_Pnm_TE_Shared
Lman2	24.92	7.78	43.82	24.92	161.26	87.6	Shared between mouse and pig in vivo, Ms_Pnm_TE_Shared
Ip6k1	3.58	8.24	9.71	3.58	0.31	22.37	Shared between mouse and pig in vivo, Ms_Pnm_TE_Shared
Xbp1	7.25	33	170.8	7.25	826.33	1279.85	Shared between mouse and pig in vivo, Ms_Pnm_TE_Shared
Ddx39	181.77	79.77	51.21	181.77	81.31	259.02	Shared between mouse and pig in vivo, Ms_Pnm_TE_Shared
Commd1	23.42	7.67	7.42	23.42	493.76	943.72	Shared between mouse and pig in vivo, Ms_Pnm_TE_Shared
Rnf181	29.18	35.73	130.02	29.18	73.87	5.04	Shared between mouse and pig in vivo, Ms_Pnm_TE_Shared
Ddb1	23.45	10.69	10.12	23.45	8.55	48.72	Shared between mouse and pig in vivo, Ms_Pnm_TE_Shared
Atg9a	210.32	64.85	62.06	210.32	20.81	7.54	Shared between mouse and pig in vivo, Ms_Pnm_TE_Shared
Rab2a	5.43	2.7	9.91	5.43	789.79	580.01	Shared between mouse and pig in vivo, Ms_Pnm_TE_Shared
Vdac2	259.49	252.9	408.13	259.49	530.62	843.53	Shared between mouse and pig in vivo, Ms_Pnm_TE_Shared
Rps20	84.37	82.16	22.85	84.37	3641.55	4425.04	Shared between mouse and pig in vivo, Ms_Pnm_TE_Shared
Rab5c	148.47	205.14	101.34	148.47	221.58	295.9	Shared between mouse and pig in vivo, Ms_Pnm_TE_Shared
Rpl5	9.51	6.85	4.1	9.51	12160.2	9698.53	Shared between mouse and pig in vivo, Ms_Pnm_TE_Shared
Iws1	14.22	10.13	4.28	14.22	14.53	23.84	Shared between mouse and pig in vivo, Ms_Pnm_TE_Shared
Hsp90aa1	3.96	2.96	5.15	3.96	529.93	775.13	Shared between mouse and pig in vivo, Ms_Pnm_TE_Shared
Pdlim1	49.27	33.05	55.6	49.27	11568.2	3591.63	Shared between mouse and pig in vivo, Ms_Pnm_TE_Shared
Aqp3	80.22	86.51	177.48	80.22	418.44	246.96	Shared between mouse and pig in vivo, Ms_Pnm_TE_Shared
Fam49b	3.36	14.81	7.38	3.36	9.1	25.68	Shared between mouse and pig in vivo, Ms_Pnm_TE_Shared
Psmg4	344.4	338.72	51.57	344.4	64.49	118.65	Shared between mouse and pig in vivo, Ms_Pnm_TE_Shared
Rrs1	4.55	4.87	13.55	4.55	17.57	188.7	Shared between mouse and pig in vivo, Ms_Pnm_TE_Shared
Tmsb10	3.45	5.9	7.37	3.45	65.38	246.61	Shared between mouse and pig in vivo, Ms_Pnm_TE_Shared
Ict1	84.73	36.11	13.29	84.73	546.49	640.34	Shared between mouse and pig in vivo, Ms_Pnm_TE_Shared
Ccdc124	131.17	63.43	91.94	131.17	234.96	212.87	Shared between mouse and pig in vivo, Ms_Pnm_TE_Shared
Dnpep	84.69	49.22	48.48	84.69	618.34	532.05	Shared between mouse and pig in vivo, Ms_Pnm_TE_Shared
Gpn1	19.61	33.2	29.35	19.61	321.07	92.42	Shared between mouse and pig in vivo, Ms_Pnm_TE_Shared
Ostc	370.31	1006.17	331.78	370.31	467.8	513.35	Shared between mouse and pig in vivo, Ms_Pnm_TE_Shared
Mrpl11	92.74	106.32	33.21	92.74	237.04	412.74	Shared between mouse and pig in vivo, Ms_Pnm_TE_Shared
Bop1	22.31	21.79	11.81	22.31	38.81	31.48	Shared between mouse and pig in vivo, Ms_Pnm_TE_Shared
Ccng1	83.6	432.22	415.24	83.6	3905.29	1507.24	Shared between mouse and pig in vivo, Ms_Pnm_TE_Shared
Mcrs1	12.37	9.19	7.04	12.37	9.58	45.48	Shared between mouse and pig in vivo, Ms_Pnm_TE_Shared
Mrps17	60.72	108.57	37.99	60.72	44.14	119.53	Shared between mouse and pig in vivo, Ms_Pnm_TE_Shared
Rfc5	11.78	23.21	7.3	11.78	87.62	367.94	Shared between mouse and pig in vivo, Ms_Pnm_TE_Shared
Limk2	7.3	10.57	8.13	7.3	61.13	17.76	Shared between mouse and pig in vivo, Ms_Pnm_TE_Shared
Ptcd3	14.42	10.33	14.77	14.42	10.83	35.88	Shared between mouse and pig in vivo, Ms_Pnm_TE_Shared
Cstf2	7.29	3.61	11.28	7.29	46.57	23.02	Shared between mouse and pig in vivo, Ms_Pnm_TE_Shared
Mrps11	5.18	8.24	6.5	5.18	1.6	32.52	Shared between mouse and pig in vivo, Ms_Pnm_TE_Shared
Cyth2	310.66	68.92	191.86	310.66	169.81	128.55	Shared between mouse and pig in vivo, Ms_Pnm_TE_Shared
Tmem42	31.12	137.13	63.01	31.12	155.65	66.71	Shared between mouse and pig in vivo, Ms_Pnm_TE_Shared
Noc4l	75.01	68.2	111.5	75.01	46.96	167.8	Shared between mouse and pig in vivo, Ms_Pnm_TE_Shared
Fastkd3	34.42	36.38	58.11	34.42	42.77	105.71	Shared between mouse and pig in vivo, Ms_Pnm_TE_Shared
Me2	28.02	120.11	209.8	28.02	371.91	556.02	Shared between mouse and pig in vivo, Ms_Pnm_TE_Shared
Sugt1	495.03	119.2	147.66	495.03	34.26	8.26	Shared between mouse and pig in vivo, Ms_Pnm_TE_Shared
Slc39a4	152.96	106.06	270.15	152.96	154.48	31.02	Shared between mouse and pig in vivo, Ms_Pnm_TE_Shared
AC123724.1	69.48	98.54	124.45	69.48	474.25	87.11	Shared between mouse and pig in vivo, Ms_Pnm_TE_Shared
Ube2d1	14.55	11.05	11.75	14.55	312.62	361.58	Shared between mouse and pig in vivo, Ms_Pnm_TE_Shared
Polr3h	253.68	125.47	78.52	253.68	90.36	137.81	Shared between mouse and pig in vivo, Ms_Pnm_TE_Shared
Rassf7	100.06	141.02	177.62	100.06	10.47	10.93	Shared between mouse and pig in vivo, Ms_Pnm_TE_Shared
Mpdu1	102.98	70.22	50.81	102.98	10.82	16.64	Shared between mouse and pig in vivo, Ms_Pnm_TE_Shared
Mff	237.32	420.32	212.33	237.32	32.04	9.11	Shared between mouse and pig in vivo, Ms_Pnm_TE_Shared
Csrp2	190.03	254.32	304.47	190.03	318.35	317.18	Shared between mouse and pig in vivo, Ms_Pnm_TE_Shared
Nfs1	15.92	15	22.5	15.92	148.66	44.75	Shared between mouse and pig in vivo, Ms_Pnm_TE_Shared
Atg5	150.88	72.81	59.36	150.88	250.77	361.74	Shared between mouse and pig in vivo, Ms_Pnm_TE_Shared
Nampt	56.97	30.59	16.99	56.97	71.58	32.29	Shared between mouse and pig in vivo, Ms_Pnm_TE_Shared
Mrpl30	65.05	33.1	8.61	65.05	19.65	189.88	Shared between mouse and pig in vivo, Ms_Pnm_TE_Shared
Hsd17b14	53.05	5.63	6.63	53.05	117.42	92.09	Shared between mouse and pig in vivo, Ms_Pnm_TE_Shared
Tmed10	34.46	34.54	45.34	34.46	24.92	3.11	Shared between mouse and pig in vivo, Ms_Pnm_TE_Shared
Rbm15b	6.25	11.66	4.81	6.25	7.79	59.23	Shared between mouse and pig in vivo, Ms_Pnm_TE_Shared
Fam174a	32.89	26.32	11.85	32.89	129.01	178.27	Shared between mouse and pig in vivo, Ms_Pnm_TE_Shared
Usf2	5.4	20.97	51.92	5.4	3.81	7.06	Shared between mouse and pig in vivo, Ms_Pnm_TE_Shared
Ndufa8	47.11	122.55	145.89	47.11	539.84	494.12	Shared between mouse and pig in vivo, Ms_Pnm_TE_Shared
Tmbim1	19.98	38.92	74.38	19.98	31.7	9.51	Shared between mouse and pig in vivo, Ms_Pnm_TE_Shared
Nr1h2	98.29	32.23	31.26	98.29	21.75	14.66	Shared between mouse and pig in vivo, Ms_Pnm_TE_Shared
Tbcb	62.03	78.91	142.97	62.03	23.18	150.2	Shared between mouse and pig in vivo, Ms_Pnm_TE_Shared
Lrpprc	7.67	4.53	5.72	7.67	34.91	6.89	Shared between mouse and pig in vivo, Ms_Pnm_TE_Shared
Cops7b	7.53	6.62	9.26	7.53	15.77	29.16	Shared between mouse and pig in vivo, Ms_Pnm_TE_Shared
Dlst	5.31	12.4	22.97	5.31	230.09	277.6	Shared between mouse and pig in vivo, Ms_Pnm_TE_Shared
Tsen34	4.84	10.78	7.41	4.84	65	181.5	Shared between mouse and pig in vivo, Ms_Pnm_TE_Shared
Atp5d	2048.78	3830.2	3470.9	2048.78	1927.86	2682.38	Shared between mouse and pig in vivo, Ms_Pnm_TE_Shared
Ccdc86	117.11	85.7	23.03	117.11	1.02	5.26	Shared between mouse and pig in vivo, Ms_Pnm_TE_Shared
Ttll12	32.81	13.17	16.58	32.81	32.33	64.61	Shared between mouse and pig in vivo, Ms_Pnm_TE_Shared
Coq3	11.27	30.84	61.92	11.27	19.72	104.91	Shared between mouse and pig in vivo, Ms_Pnm_TE_Shared
Auh	7.97	22.14	46.77	7.97	434.89	347.78	Shared between mouse and pig in vivo, Ms_Pnm_TE_Shared
Tbca	8.11	6.53	4.98	8.11	531.85	362.83	Shared between mouse and pig in vivo, Ms_Pnm_TE_Shared
Luc7l	15.28	10.36	8.03	15.28	5.93	4.01	Shared between mouse and pig in vivo, Ms_Pnm_TE_Shared
Tmem85	468.5	184.17	110.46	468.5	5.36	10.65	Shared between mouse and pig in vivo, Ms_Pnm_TE_Shared
Arpc5	7.26	13.66	54.33	7.26	220.42	159.59	Shared between mouse and pig in vivo, Ms_Pnm_TE_Shared
Ndufaf3	22.12	31.74	3.32	22.12	502.21	599.45	Shared between mouse and pig in vivo, Ms_Pnm_TE_Shared
Pycr2	3.91	37.14	41.36	3.91	186.79	266.85	Shared between mouse and pig in vivo, Ms_Pnm_TE_Shared
Egln2	15.93	12.9	4.4	15.93	325.44	179.45	Shared between mouse and pig in vivo, Ms_Pnm_TE_Shared
Timm44	28.2	5.25	50.46	28.2	20.81	38.5	Shared between mouse and pig in vivo, Ms_Pnm_TE_Shared
Pla2g15	56.22	31.74	174.56	56.22	124.2	82.43	Shared between mouse and pig in vivo, Ms_Pnm_TE_Shared
Cops2	3.71	5.71	9.13	3.71	71.25	76.69	Shared between mouse and pig in vivo, Ms_Pnm_TE_Shared
E4f1	21.52	16.8	4.69	21.52	3.92	7.14	Shared between mouse and pig in vivo, Ms_Pnm_TE_Shared
Klf4	94.11	22.03	5.27	94.11	4.03	25.39	Shared between mouse and pig in vivo, Ms_Pnm_TE_Shared
Erp29	89.69	134.3	325.37	89.69	114.4	209.7	Shared between mouse and pig in vivo, Ms_Pnm_TE_Shared
Lamp1	146.05	197.46	176.33	146.05	31.54	73.66	Shared between mouse and pig in vivo, Ms_Pnm_TE_Shared
Smpdl3a	201.71	133.99	1249.6	201.71	621.07	399.44	Shared between mouse and pig in vivo, Ms_Pnm_TE_Shared
Abce1	7.49	5.87	12.37	7.49	32.8	92.73	Shared between mouse and pig in vivo, Ms_Pnm_TE_Shared
Fech	27.29	121.49	29.16	27.29	5.35	35.1	Shared between mouse and pig in vivo, Ms_Pnm_TE_Shared
Srp72	6.21	11.61	17.87	6.21	16.45	137.06	Shared between mouse and pig in vivo, Ms_Pnm_TE_Shared
Eef1b2	15096.1	14457.7	7321.41	15096.1	15264.7	8073.05	Shared between mouse and pig in vivo, Ms_Pnm_TE_Shared
Slc25a3	4812.56	2222.7	3868.86	4812.56	223.08	361.52	Shared between mouse and pig in vivo, Ms_Pnm_TE_Shared
Rnf167	22.35	11.72	9.08	22.35	14.29	9.33	Shared between mouse and pig in vivo, Ms_Pnm_TE_Shared
Krt18	21.48	272.47	1469.67	21.48	7587.1	5390.85	Shared between mouse and pig in vivo, Ms_Pnm_TE_Shared
Map1lc3a	1142.96	587.56	186.35	1142.96	35.13	146.67	Shared between mouse and pig in vivo, Ms_Pnm_TE_Shared
Ubtf	52.82	15.16	8.17	52.82	9.45	28.78	Shared between mouse and pig in vivo, Ms_Pnm_TE_Shared
Mcfd2	43.66	8.52	46.2	43.66	154.17	173.67	Shared between mouse and pig in vivo, Ms_Pnm_TE_Shared
Tmem79	23.45	29.3	70.12	23.45	50.24	43.48	Shared between mouse and pig in vivo, Ms_Pnm_TE_Shared
Arl8b	371.63	181.66	199.5	371.63	1948.05	2481.1	Only Pig in vivo, Ms_Pnm_TE_Pnm_Specific
Npepps	1.08	3.8	1.67	1.08	86.57	60.74	Only Pig in vivo, Ms_Pnm_TE_Pnm_Specific
Tpm3	1.41	3.25	7.72	1.41	104.63	60.03	Only Pig in vivo, Ms_Pnm_TE_Pnm_Specific
Kif18b	14.6	2.58	0.06	14.6	16.81	3.98	Only Pig in vivo, Ms_Pnm_TE_Pnm_Specific
Memo1	80.39	53.59	0.52	80.39	112.67	6.48	Only Pig in vivo, Ms_Pnm_TE_Pnm_Specific
D330012F22Rik	3.68	6.98	0.14	3.68	11.92	25.29	Only Pig in vivo, Ms_Pnm_TE_Pnm_Specific
Mylip	3.45	0.6	0.06	3.45	29.17	59.92	Only Pig in vivo, Ms_Pnm_TE_Pnm_Specific
Miox	3.19	0.55	0.06	3.19	190.72	140.18	Only Pig in vivo, Ms_Pnm_TE_Pnm_Specific
Rbm17	4.1	5.13	0.01	4.1	35.83	53.31	Only Pig in vivo, Ms_Pnm_TE_Pnm_Specific
Ttll1	1.53	2.98	0.08	1.53	30.8	22.49	Only Pig in vivo, Ms_Pnm_TE_Pnm_Specific
Slc1a5	11.12	0.04	0.03	11.12	127.28	37.67	Only Pig in vivo, Ms_Pnm_TE_Pnm_Specific
Wdr61	8.02	8.34	0.05	8.02	223.61	252.32	Only Pig in vivo, Ms_Pnm_TE_Pnm_Specific
Tbl2	7.22	0.59	0.72	7.22	31.96	6.1	Only Pig in vivo, Ms_Pnm_TE_Pnm_Specific
Trmt112	13.5	5.44	0.7	13.5	2083.15	2509.88	Only Pig in vivo, Ms_Pnm_TE_Pnm_Specific
2310008H04Rik	3.31	1.87	0.07	3.31	5.33	18.49	Only Pig in vivo, Ms_Pnm_TE_Pnm_Specific
2310039H08Rik	1.47	307.53	59.6	1.47	44.76	49.56	Only Pig in vivo, Ms_Pnm_TE_Pnm_Specific
Dtd1	3.52	0.12	0.04	3.52	98.71	60.09	Only Pig in vivo, Ms_Pnm_TE_Pnm_Specific
Mettl11a	6.65	5.13	0.19	6.65	279.79	198.44	Only Pig in vivo, Ms_Pnm_TE_Pnm_Specific
Pxmp4	27.38	20.96	0.12	27.38	327.28	183.03	Only Pig in vivo, Ms_Pnm_TE_Pnm_Specific
Uqcrh	2.58	6.06	11.56	2.58	13.72	41.32	Only Pig in vivo, Ms_Pnm_TE_Pnm_Specific
Rnaseh2c	32.94	29.56	0.31	32.94	685.19	666.9	Only Pig in vivo, Ms_Pnm_TE_Pnm_Specific
Nfkbia	72.12	11.99	0.44	72.12	31.82	26.23	Only Pig in vivo, Ms_Pnm_TE_Pnm_Specific
2810021B07Rik	1.03	4.03	2.14	1.03	100.58	261.97	Only Pig in vivo, Ms_Pnm_TE_Pnm_Specific
Rab6	2.61	0.96	3.07	2.61	151.95	51.28	Only Pig in vivo, Ms_Pnm_TE_Pnm_Specific
Cyb5	36.08	119.13	1.2	36.08	83.38	98.83	Only Pig in vivo, Ms_Pnm_TE_Pnm_Specific
Eif4a1	5.28	2.62	1.24	5.28	179.84	412.6	Only Pig in vivo, Ms_Pnm_TE_Pnm_Specific
Jagn1	80.17	40.53	0.43	80.17	152.75	484.81	Only Pig in vivo, Ms_Pnm_TE_Pnm_Specific
Fxn	18.94	16.4	0.15	18.94	5.7	52.44	Only Pig in vivo, Ms_Pnm_TE_Pnm_Specific
Isg20l2	1.66	4.35	2.72	1.66	52.48	4.28	Only Pig in vivo, Ms_Pnm_TE_Pnm_Specific
Slc28a3	1.78	3.69	3.9	1.78	197.66	695.25	Only Pig in vivo, Ms_Pnm_TE_Pnm_Specific
Glrx2	12.79	8.49	2.09	12.79	163.97	574.34	Only Pig in vivo, Ms_Pnm_TE_Pnm_Specific
Vkorc1l1	1.39	2.73	2.49	1.39	214.62	317.62	Only Pig in vivo, Ms_Pnm_TE_Pnm_Specific
Tmem86a	19.2	34.59	0.12	19.2	5034.79	2249.85	Only Pig in vivo, Ms_Pnm_TE_Pnm_Specific
Asrgl1	4.23	7.17	0.02	4.23	351.13	140.17	Only Pig in vivo, Ms_Pnm_TE_Pnm_Specific
Dph5	2.18	0.04	0.07	2.18	72.53	241.97	Only Pig in vivo, Ms_Pnm_TE_Pnm_Specific
Akirin1	1.32	0.54	0.87	1.32	54.3	10.08	Only Pig in vivo, Ms_Pnm_TE_Pnm_Specific
Mest	2.31	81.35	2.64	2.31	76.66	59.29	Only Pig in vivo, Ms_Pnm_TE_Pnm_Specific
Galnt11	4.81	0.02	0.23	4.81	141.73	160.37	Only Pig in vivo, Ms_Pnm_TE_Pnm_Specific
Rnaseh2a	14.01	16.03	1.69	14.01	7.16	8.25	Only Pig in vivo, Ms_Pnm_TE_Pnm_Specific
Rps19bp1	160.02	107.22	1.34	160.02	124.94	130.1	Only Pig in vivo, Ms_Pnm_TE_Pnm_Specific
Irf9	2.74	0.03	0.03	2.74	0.15	4.75	Only Pig in vivo, Ms_Pnm_TE_Pnm_Specific
Nudt2	12.91	81.66	0.61	12.91	107.85	36.86	Only Pig in vivo, Ms_Pnm_TE_Pnm_Specific
Cep192	5.84	4.87	2.68	5.84	5.57	14.56	Only Pig in vivo, Ms_Pnm_TE_Pnm_Specific
Katna1	2.86	6.27	43.64	2.86	162.82	256.4	Only Pig in vivo, Ms_Pnm_TE_Pnm_Specific
AC155074.1	7.87	4.57	1.96	7.87	88.77	83.42	Only Pig in vivo, Ms_Pnm_TE_Pnm_Specific
5730403B10Rik	2.86	3.9	0.01	2.86	44.97	12.65	Only Pig in vivo, Ms_Pnm_TE_Pnm_Specific
2310079N02Rik	6.14	10.52	0.1	6.14	118.91	19.03	Only Pig in vivo, Ms_Pnm_TE_Pnm_Specific
Nat5	3.3	3.86	1.21	3.3	206.2	304.23	Only Pig in vivo, Ms_Pnm_TE_Pnm_Specific
Gm128	23.51	0.03	0.07	23.51	23.33	86.68	Only Pig in vivo, Ms_Pnm_TE_Pnm_Specific
Baiap2l1	5.38	0.02	0.07	5.38	54.27	98.46	Only Pig in vivo, Ms_Pnm_TE_Pnm_Specific
Ilf3	3.34	0.58	0.04	3.34	5.93	9.7	Only Pig in vivo, Ms_Pnm_TE_Pnm_Specific
Tob1	1.27	2.39	0.03	1.27	22.18	34.21	Only Pig in vivo, Ms_Pnm_TE_Pnm_Specific
Bckdk	10.74	42.09	0.17	10.74	261.72	530.25	Only Pig in vivo, Ms_Pnm_TE_Pnm_Specific
Sirt5	3.67	0.07	0.04	3.67	32.78	88.92	Only Pig in vivo, Ms_Pnm_TE_Pnm_Specific
N6amt2	40.52	30.49	0.41	40.52	51.06	4.56	Only Pig in vivo, Ms_Pnm_TE_Pnm_Specific
Atp5g1	2.13	1.05	0.9	2.13	124.13	311.48	Only Pig in vivo, Ms_Pnm_TE_Pnm_Specific
Pnrc1	7.49	11.63	0.13	7.49	55.29	31.45	Only Pig in vivo, Ms_Pnm_TE_Pnm_Specific
AC123920.1	5.36	2.95	2.11	5.36	646.02	292.67	Only Pig in vivo, Ms_Pnm_TE_Pnm_Specific
Ints10	1.21	0.75	0.05	1.21	43.06	34.69	Only Pig in vivo, Ms_Pnm_TE_Pnm_Specific
Scand1	2.61	7.72	0.83	2.61	147.63	177.15	Only Pig in vivo, Ms_Pnm_TE_Pnm_Specific
Tmem111	85.07	12	0.12	85.07	194.81	512.11	Only Pig in vivo, Ms_Pnm_TE_Pnm_Specific
Akirin2	119.66	58.14	0.56	119.66	82.27	9.81	Only Pig in vivo, Ms_Pnm_TE_Pnm_Specific
Nat10	3.19	0.91	2.15	3.19	3.25	9.06	Only Pig in vivo, Ms_Pnm_TE_Pnm_Specific
Melk	16.33	2.64	0.1	16.33	83.79	25.62	Only Pig in vivo, Ms_Pnm_TE_Pnm_Specific
Rpl24	3.04	0.89	2.21	3.04	69.12	85.74	Only Pig in vivo, Ms_Pnm_TE_Pnm_Specific
AC122447.1	7.4	4.86	2.76	7.4	2587.71	3346.3	Only Pig in vivo, Ms_Pnm_TE_Pnm_Specific
Hnrnph3	1.53	1.87	2.1	1.53	359.07	181.71	Only Pig in vivo, Ms_Pnm_TE_Pnm_Specific
Nolc1	163.07	28.61	0.8	163.07	20.47	105.82	Only Pig in vivo, Ms_Pnm_TE_Pnm_Specific
Sh3glb1	20.17	28.73	0.04	20.17	102.2	5.36	Only Pig in vivo, Ms_Pnm_TE_Pnm_Specific
Clpb	3.24	1.52	1.66	3.24	63.96	21.05	Only Pig in vivo, Ms_Pnm_TE_Pnm_Specific
2610029G23Rik	3.22	0.72	0.02	3.22	10.75	31.56	Only Pig in vivo, Ms_Pnm_TE_Pnm_Specific
Rfesd	1.32	0.06	91.4	1.32	32.45	67.14	Only Pig in vivo, Ms_Pnm_TE_Pnm_Specific
Best2	4.14	0.12	0.05	4.14	1928.97	1089.95	Only Pig in vivo, Ms_Pnm_TE_Pnm_Specific
C1galt1	1.37	0.43	4.54	1.37	16.95	15.43	Only Pig in vivo, Ms_Pnm_TE_Pnm_Specific
Ocln	3.72	2.96	0.06	3.72	166.99	67.08	Only Pig in vivo, Ms_Pnm_TE_Pnm_Specific
Romo1	17.6	15.79	1.53	17.6	64.28	32.72	Only Pig in vivo, Ms_Pnm_TE_Pnm_Specific
Sumo2	1.09	0.99	0.37	1.09	35.75	46.78	Only Pig in vivo, Ms_Pnm_TE_Pnm_Specific
Ppm1f	6.07	2.45	0.04	6.07	13.57	7.93	Only Pig in vivo, Ms_Pnm_TE_Pnm_Specific
Eif2b2	14.01	7.91	0.25	14.01	96.72	212.28	Only Pig in vivo, Ms_Pnm_TE_Pnm_Specific
Arl6ip4	139.05	153.91	0.24	139.05	32.47	21.26	Only Pig in vivo, Ms_Pnm_TE_Pnm_Specific
Qrsl1	8.34	0.21	2.69	8.34	222.25	96.48	Only Pig in vivo, Ms_Pnm_TE_Pnm_Specific
Nudcd3	2.34	0.65	5.36	2.34	131.47	4.19	Only Pig in vivo, Ms_Pnm_TE_Pnm_Specific
Sec23b	1.54	2.03	3.34	1.54	4.37	50.22	Only Pig in vivo, Ms_Pnm_TE_Pnm_Specific
Ttk	1.47	0.02	0.04	1.47	33.64	37.67	Only Pig in vivo, Ms_Pnm_TE_Pnm_Specific
Adck2	1.13	1.31	6.74	1.13	11.49	4.8	Only Pig in vivo, Ms_Pnm_TE_Pnm_Specific
Trnt1	1.43	0.97	0.61	1.43	20.07	28.18	Only Pig in vivo, Ms_Pnm_TE_Pnm_Specific
Pex11b	2.3	7.85	8.99	2.3	404.64	239.41	Only Pig in vivo, Ms_Pnm_TE_Pnm_Specific
Usp39	10.23	20.25	0.05	10.23	35.33	100.48	Only Pig in vivo, Ms_Pnm_TE_Pnm_Specific
Rhoc	5.56	19.46	0.1	5.56	646.54	584.37	Only Pig in vivo, Ms_Pnm_TE_Pnm_Specific
Rrm1	15.32	9.29	0.97	15.32	7.63	27.17	Only Pig in vivo, Ms_Pnm_TE_Pnm_Specific
Stxbp6	4.01	5.59	0.05	4.01	14.07	169.42	Only Pig in vivo, Ms_Pnm_TE_Pnm_Specific
Sdhaf2	79.44	89.64	0.2	79.44	51.33	75.68	Only Pig in vivo, Ms_Pnm_TE_Pnm_Specific
Rnf5	3.82	0.99	0.31	3.82	61.24	26.75	Only Pig in vivo, Ms_Pnm_TE_Pnm_Specific
Psmd9	31.29	17.24	0.29	31.29	92.43	98.69	Only Pig in vivo, Ms_Pnm_TE_Pnm_Specific
Riok1	10.24	9.75	0.07	10.24	48.81	15.76	Only Pig in vivo, Ms_Pnm_TE_Pnm_Specific
Ydjc	7.17	10.7	2.79	7.17	7.65	43.74	Only Pig in vivo, Ms_Pnm_TE_Pnm_Specific
2810432D09Rik	113.46	25.64	1.01	113.46	23.99	224.85	Only Pig in vivo, Ms_Pnm_TE_Pnm_Specific
Aimp2	18.93	11.53	0.14	18.93	13.14	55.27	Only Pig in vivo, Ms_Pnm_TE_Pnm_Specific
Polm	4.08	11.99	0.8	4.08	29.82	17.85	Only Pig in vivo, Ms_Pnm_TE_Pnm_Specific
Slc35a4	9.11	12.1	2.95	9.11	30.95	53.5	Only Pig in vivo, Ms_Pnm_TE_Pnm_Specific
Csde1	5.78	6.29	2.74	5.78	28.9	24.25	Only Pig in vivo, Ms_Pnm_TE_Pnm_Specific
3110040N11Rik	40.39	18.69	0.39	40.39	133.12	64.36	Only Pig in vivo, Ms_Pnm_TE_Pnm_Specific
Npc1	1.34	0.04	1.49	1.34	53.54	97.95	Only Pig in vivo, Ms_Pnm_TE_Pnm_Specific
Ppcs	12.26	11.95	0.04	12.26	386.5	354.1	Only Pig in vivo, Ms_Pnm_TE_Pnm_Specific
Ppp2cb	4.79	2.76	0.03	4.79	20.04	306.03	Only Pig in vivo, Ms_Pnm_TE_Pnm_Specific
Lsm14a	2.04	6.81	0.06	2.04	67.44	62.45	Only Pig in vivo, Ms_Pnm_TE_Pnm_Specific
Lmbrd1	8.09	5.88	0.66	8.09	251.83	237.19	Only Pig in vivo, Ms_Pnm_TE_Pnm_Specific
Gpr161	5.83	4.83	0.07	5.83	1.29	3.26	Only Pig in vivo, Ms_Pnm_TE_Pnm_Specific
Cdk5rap3	4.49	9.34	0.16	4.49	6.01	6.77	Only Pig in vivo, Ms_Pnm_TE_Pnm_Specific
Prdx2	11.94	1.45	0.43	11.94	82.73	174.83	Only Pig in vivo, Ms_Pnm_TE_Pnm_Specific
Lmo4	2.24	5.22	7.78	2.24	117.56	118.46	Only Pig in vivo, Ms_Pnm_TE_Pnm_Specific
Zbtb40	2.67	2.74	0.07	2.67	16.59	23.45	Only Pig in vivo, Ms_Pnm_TE_Pnm_Specific
Mybl2	7.14	5.39	1.01	7.14	59.66	11.27	Only Pig in vivo, Ms_Pnm_TE_Pnm_Specific
Azi2	2.54	2.12	2.26	2.54	25.15	261.27	Only Pig in vivo, Ms_Pnm_TE_Pnm_Specific
Kdelr3	18.99	30.96	0	18.99	18.47	53.33	Only Pig in vivo, Ms_Pnm_TE_Pnm_Specific
Tubb3	3.47	0.05	0.09	3.47	10.27	7.02	Only Pig in vivo, Ms_Pnm_TE_Pnm_Specific
Pop7	197.03	78.08	2.73	197.03	188.47	133.55	Only Pig in vivo, Ms_Pnm_TE_Pnm_Specific
Dph1	4.12	3.6	0.19	4.12	127.53	143.78	Only Pig in vivo, Ms_Pnm_TE_Pnm_Specific
Ccdc56	2.78	6.95	41.33	2.78	16.84	400.97	Only Pig in vivo, Ms_Pnm_TE_Pnm_Specific
Dnase2a	1.25	0.18	0.02	1.25	86.98	115.41	Only Pig in vivo, Ms_Pnm_TE_Pnm_Specific
Cebpz	7.36	0.83	0.22	7.36	13.25	5.84	Only Pig in vivo, Ms_Pnm_TE_Pnm_Specific
Vps11	1.79	13.15	31	1.79	6.32	24.69	Only Pig in vivo, Ms_Pnm_TE_Pnm_Specific
Prc1	1.99	8.25	0.09	1.99	4.35	8.27	Only Pig in vivo, Ms_Pnm_TE_Pnm_Specific
Tnpo3	2.41	0.15	22.18	2.41	0.42	31.51	Only Pig in vivo, Ms_Pnm_TE_Pnm_Specific
Tbpl1	22.74	4.47	0.04	22.74	48.59	120.38	Only Pig in vivo, Ms_Pnm_TE_Pnm_Specific
Cebpg	5.73	0.9	0.06	5.73	953.93	267.75	Only Pig in vivo, Ms_Pnm_TE_Pnm_Specific
Topors	1.85	1.21	0.49	1.85	7.78	50.32	Only Pig in vivo, Ms_Pnm_TE_Pnm_Specific
2013-09-08	1.43	2.27	2.41	1.43	21.86	16.66	Only Pig in vivo, Ms_Pnm_TE_Pnm_Specific
Nop16	22.66	8.84	0.13	22.66	3.46	7.21	Only Pig in vivo, Ms_Pnm_TE_Pnm_Specific
D10Ertd641e	68.3	17.45	0.94	68.3	230.28	3.66	Only Pig in vivo, Ms_Pnm_TE_Pnm_Specific
Wtap	16.74	17.59	2.66	16.74	157.67	45.91	Only Pig in vivo, Ms_Pnm_TE_Pnm_Specific
Pfdn5	15	6.95	0.67	15	6.4	51.9	Only Pig in vivo, Ms_Pnm_TE_Pnm_Specific
Gdap2	11.34	4.73	0.15	11.34	20.68	53.14	Only Pig in vivo, Ms_Pnm_TE_Pnm_Specific
Crip1	1.4	3.81	10.63	1.4	2951.46	1213.63	Only Pig in vivo, Ms_Pnm_TE_Pnm_Specific
Cxadr	7.63	0.03	0.61	7.63	54.3	153.97	Only Pig in vivo, Ms_Pnm_TE_Pnm_Specific
Adpgk	2.07	18.33	23.96	2.07	50.8	30.48	Only Pig in vivo, Ms_Pnm_TE_Pnm_Specific
AW549877	11.36	13.36	0.25	11.36	38.57	11.97	Only Pig in vivo, Ms_Pnm_TE_Pnm_Specific
Gemin4	1.48	1.8	1.85	1.48	61.79	137.39	Only Pig in vivo, Ms_Pnm_TE_Pnm_Specific
Dhfr	4.21	1.66	1.96	4.21	2.94	10.32	Only Pig in vivo, Ms_Pnm_TE_Pnm_Specific
Rimklb	6.79	0.45	0.05	6.79	192.55	115.01	Only Pig in vivo, Ms_Pnm_TE_Pnm_Specific
Mpzl1	1.49	6.67	55.06	1.49	5.69	7.09	Only Pig in vivo, Ms_Pnm_TE_Pnm_Specific
Pafah1b1	2.75	0.99	1.18	2.75	72.27	57.49	Only Pig in vivo, Ms_Pnm_TE_Pnm_Specific
Alkbh7	2.25	19.61	32.15	2.25	129.12	104.14	Only Pig in vivo, Ms_Pnm_TE_Pnm_Specific
Xpot	2.34	2.9	0.09	2.34	90.36	22.41	Only Pig in vivo, Ms_Pnm_TE_Pnm_Specific
Nup188	2.88	3.36	2.54	2.88	20.64	57.03	Only Pig in vivo, Ms_Pnm_TE_Pnm_Specific
Ccdc93	4.34	0.76	2.98	4.34	5.49	131.12	Only Pig in vivo, Ms_Pnm_TE_Pnm_Specific
Ptpn23	7.18	8.57	0.07	7.18	3.45	3.15	Only Pig in vivo, Ms_Pnm_TE_Pnm_Specific
Slc5a6	48.63	5.84	1.24	48.63	10.91	82.06	Only Pig in vivo, Ms_Pnm_TE_Pnm_Specific
L3mbtl2	31.23	13.95	0.26	31.23	15.38	29.37	Only Pig in vivo, Ms_Pnm_TE_Pnm_Specific
Man1a2	1.62	2.03	0.22	1.62	9.65	4.01	Only Pig in vivo, Ms_Pnm_TE_Pnm_Specific
Dctd	268.02	74.55	2.18	268.02	35.06	141.81	Only Pig in vivo, Ms_Pnm_TE_Pnm_Specific
Mcm4	3.82	1.5	0.87	3.82	30.11	21.41	Only Pig in vivo, Ms_Pnm_TE_Pnm_Specific
Smyd5	31.15	4.1	0.05	31.15	2.75	17.04	Only Pig in vivo, Ms_Pnm_TE_Pnm_Specific
Uxt	2.36	0.29	0.06	2.36	223.48	289.79	Only Pig in vivo, Ms_Pnm_TE_Pnm_Specific
Prdx3	23.94	4.65	0.86	23.94	45.97	281.77	Only Pig in vivo, Ms_Pnm_TE_Pnm_Specific
Rhot2	2.33	3.4	12.52	2.33	4.13	15.65	Only Pig in vivo, Ms_Pnm_TE_Pnm_Specific
Snrpg	11.17	7.62	1	11.17	32.12	30.54	Only Pig in vivo, Ms_Pnm_TE_Pnm_Specific
Asns	2.9	4.27	48.08	2.9	6561.04	13.24	Only Pig in vivo, Ms_Pnm_TE_Pnm_Specific
Rab38	14.47	12.52	0.02	14.47	127.7	156.57	Only Pig in vivo, Ms_Pnm_TE_Pnm_Specific
Eral1	14.61	4.18	0.26	14.61	197.16	265.05	Only Pig in vivo, Ms_Pnm_TE_Pnm_Specific
Sil1	10.83	4.46	0.08	10.83	81.35	159.87	Only Pig in vivo, Ms_Pnm_TE_Pnm_Specific
Snx15	2.62	29.93	22.2	2.62	2.29	65.13	Only Pig in vivo, Ms_Pnm_TE_Pnm_Specific
Cybasc3	9.53	13.46	1.14	9.53	4.63	6.09	Only Pig in vivo, Ms_Pnm_TE_Pnm_Specific
Llph	13.25	2.06	0.11	13.25	5.28	28.6	Only Pig in vivo, Ms_Pnm_TE_Pnm_Specific
Wdr82	1.54	13.23	35.24	1.54	88.71	42.44	Only Pig in vivo, Ms_Pnm_TE_Pnm_Specific
Ccdc71	2.57	11.52	0.14	2.57	9.74	6.79	Only Pig in vivo, Ms_Pnm_TE_Pnm_Specific
Dpm2	44.93	9.94	0.26	44.93	9.26	22.91	Only Pig in vivo, Ms_Pnm_TE_Pnm_Specific
Wasl	8.85	4.8	2.06	8.85	40.55	28.25	Only Pig in vivo, Ms_Pnm_TE_Pnm_Specific
Copb2	2.08	9.71	21.49	2.08	10.82	71.75	Only Pig in vivo, Ms_Pnm_TE_Pnm_Specific
1300001I01Rik	28.09	7.06	0.49	28.09	35.02	118.1	Only Pig in vivo, Ms_Pnm_TE_Pnm_Specific
Tgs1	1.15	0.09	0	1.15	10.9	15.16	Only Pig in vivo, Ms_Pnm_TE_Pnm_Specific
Uhrf2	1.15	3.64	0.07	1.15	0.62	5.05	Only Pig in vivo, Ms_Pnm_TE_Pnm_Specific
Tuba1c	1.32	1.74	5.72	1.32	1357.93	1178.72	Only Pig in vivo, Ms_Pnm_TE_Pnm_Specific
Snrnp25	29.65	7.55	0.26	29.65	580.38	595.25	Only Pig in vivo, Ms_Pnm_TE_Pnm_Specific
Gbf1	5.83	3.78	0.16	5.83	9.08	6.92	Only Pig in vivo, Ms_Pnm_TE_Pnm_Specific
Ddit4	11	11.97	0.88	11	464.65	3.56	Only Pig in vivo, Ms_Pnm_TE_Pnm_Specific
Nanos1	23.74	4.36	0.02	23.74	2.52	14.32	Only Pig in vivo, Ms_Pnm_TE_Pnm_Specific
Tm9sf4	1.49	4.99	4.7	1.49	11.15	15.31	Only Pig in vivo, Ms_Pnm_TE_Pnm_Specific
Sra1	2.36	30.12	13.69	2.36	59.38	545.09	Only Pig in vivo, Ms_Pnm_TE_Pnm_Specific
Arpc3	1.92	6.11	25.5	1.92	206.7	265.28	Only Pig in vivo, Ms_Pnm_TE_Pnm_Specific
Bccip	4.73	0.16	0.06	4.73	251.91	314.61	Only Pig in vivo, Ms_Pnm_TE_Pnm_Specific
Neurl2	4.08	5.91	0.1	4.08	14.13	100.59	Only Pig in vivo, Ms_Pnm_TE_Pnm_Specific
Gm4987	2.02	0.79	0.27	2.02	266.65	314.49	Only Pig in vivo, Ms_Pnm_TE_Pnm_Specific
Atp5e	12.23	10	2.78	12.23	912.84	526.21	Only Pig in vivo, Ms_Pnm_TE_Pnm_Specific
Gpr177	1.64	0.01	13.09	1.64	108.13	109.79	Only Pig in vivo, Ms_Pnm_TE_Pnm_Specific
Mdm4	1.68	0.45	0.03	1.68	9.71	254.36	Only Pig in vivo, Ms_Pnm_TE_Pnm_Specific
Spcs2	1.06	1.74	8.86	1.06	31.13	124.02	Only Pig in vivo, Ms_Pnm_TE_Pnm_Specific
Fam76b	2.21	0.88	2.16	2.21	11.3	8.69	Only Pig in vivo, Ms_Pnm_TE_Pnm_Specific
Rnf130	34.23	11.61	0.11	34.23	148.84	102.64	Only Pig in vivo, Ms_Pnm_TE_Pnm_Specific
Gba	14.32	2.6	0.01	14.32	42.87	161.02	Only Pig in vivo, Ms_Pnm_TE_Pnm_Specific
Slc25a17	11.35	1.98	0.08	11.35	155.68	79.05	Only Pig in vivo, Ms_Pnm_TE_Pnm_Specific
Naa50	86.13	42.42	2.35	86.13	31.23	65.83	Only Pig in vivo, Ms_Pnm_TE_Pnm_Specific
Ddx11	4.94	0.63	0.1	4.94	0.55	36.85	Only Pig in vivo, Ms_Pnm_TE_Pnm_Specific
Msrb2	42.43	13.64	0	42.43	177.6	150.66	Only Pig in vivo, Ms_Pnm_TE_Pnm_Specific
Eef1d	6.08	2.91	0.08	6.08	642.9	1290.76	Only Pig in vivo, Ms_Pnm_TE_Pnm_Specific
Atp6v1c2	1.26	0.05	0.05	1.26	1047.66	676.87	Only Pig in vivo, Ms_Pnm_TE_Pnm_Specific
Tceb1	8.06	2.58	1.27	8.06	21.23	63.44	Only Pig in vivo, Ms_Pnm_TE_Pnm_Specific
Ppp1cb	1.69	0.8	8.23	1.69	86.95	77.47	Only Pig in vivo, Ms_Pnm_TE_Pnm_Specific
Rfc3	16.38	13.94	0.03	16.38	91.14	110.35	Only Pig in vivo, Ms_Pnm_TE_Pnm_Specific
AC114632.1	1.75	1.03	0.17	1.75	795.4	756.17	Only Pig in vivo, Ms_Pnm_TE_Pnm_Specific
Top1	20.74	10.2	0.88	20.74	22.85	27.78	Only Pig in vivo, Ms_Pnm_TE_Pnm_Specific
Tmem104	1.28	9.67	4.97	1.28	0.68	118.96	Only Pig in vivo, Ms_Pnm_TE_Pnm_Specific
Acsl3	1.21	1.66	2.8	1.21	5.81	68.43	Only Pig in vivo, Ms_Pnm_TE_Pnm_Specific
Pcf11	1.02	0.65	0.36	1.02	1.13	12.47	Only Pig in vivo, Ms_Pnm_TE_Pnm_Specific
Hbs1l	3.63	6.74	2.98	3.63	11.49	33.13	Only Pig in vivo, Ms_Pnm_TE_Pnm_Specific
Atg12	4.12	3.46	0.07	4.12	62.98	103.82	Only Pig in vivo, Ms_Pnm_TE_Pnm_Specific
Fxyd4	13.86	4.91	0.37	13.86	285.1	369.63	Only Pig in vivo, Ms_Pnm_TE_Pnm_Specific
Rnmtl1	106.31	28.66	0.03	106.31	35.49	31.75	Only Pig in vivo, Ms_Pnm_TE_Pnm_Specific
Mrpl16	62.76	22.88	0.48	62.76	1300.16	806.85	Only Pig in vivo, Ms_Pnm_TE_Pnm_Specific
Hnrnpa0	14.28	31.75	2.53	14.28	5.51	44.95	Only Pig in vivo, Ms_Pnm_TE_Pnm_Specific
Fahd2a	1.11	113.38	82.46	1.11	898.04	463.01	Only Pig in vivo, Ms_Pnm_TE_Pnm_Specific
1810026J23Rik	1.52	6.49	0.15	1.52	1.82	7.7	Only Pig in vivo, Ms_Pnm_TE_Pnm_Specific
Nlrx1	4.14	1.1	0.05	4.14	33.13	17.98	Only Pig in vivo, Ms_Pnm_TE_Pnm_Specific
Cryz	3.39	7.58	0.05	3.39	8.66	69.28	Only Pig in vivo, Ms_Pnm_TE_Pnm_Specific
Wac	4.88	1.34	1.16	4.88	35.23	10.85	Only Pig in vivo, Ms_Pnm_TE_Pnm_Specific
Spry2	1.07	5.73	0.18	1.07	22.63	8.08	Only Pig in vivo, Ms_Pnm_TE_Pnm_Specific
Camk2g	12.8	7.85	0.03	12.8	24.55	45.31	Only Pig in vivo, Ms_Pnm_TE_Pnm_Specific
Fam20b	2.63	0.44	0.12	2.63	14.22	17.82	Only Pig in vivo, Ms_Pnm_TE_Pnm_Specific
1500003O03Rik	7.47	4.05	2.95	7.47	26.71	65.46	Only Pig in vivo, Ms_Pnm_TE_Pnm_Specific
Snx21	1.52	0.74	0.01	1.52	13.97	4.05	Only Pig in vivo, Ms_Pnm_TE_Pnm_Specific
Nipsnap1	7.34	5.26	0.13	7.34	83.25	5.29	Only Pig in vivo, Ms_Pnm_TE_Pnm_Specific
Smc6	15.71	12.27	1.2	15.71	5.37	6.79	Only Pig in vivo, Ms_Pnm_TE_Pnm_Specific
Apip	4.75	22.94	2.08	4.75	671.73	337.82	Only Pig in vivo, Ms_Pnm_TE_Pnm_Specific
Nhej1	15.89	5.71	0	15.89	138.77	50.27	Only Pig in vivo, Ms_Pnm_TE_Pnm_Specific
Cirh1a	49.84	10.82	0.18	49.84	18.28	74.76	Only Pig in vivo, Ms_Pnm_TE_Pnm_Specific
Prpsap2	20.75	14.21	2.85	20.75	15.68	31.25	Only Pig in vivo, Ms_Pnm_TE_Pnm_Specific
Aen	2.49	3.21	5.06	2.49	13.97	13.66	Only Pig in vivo, Ms_Pnm_TE_Pnm_Specific
Cox6c	4.92	6.97	1.96	4.92	17.53	20.38	Only Pig in vivo, Ms_Pnm_TE_Pnm_Specific
Pcyox1	1.88	5.14	19.25	1.88	44.3	105.62	Only Pig in vivo, Ms_Pnm_TE_Pnm_Specific
Marveld3	6.11	1.84	0.04	6.11	44.08	8.11	Only Pig in vivo, Ms_Pnm_TE_Pnm_Specific
Mad2l1	2.22	2.63	7.72	2.22	22.6	13.1	Only Pig in vivo, Ms_Pnm_TE_Pnm_Specific
Dnttip2	10.53	4.82	1.98	10.53	38.27	139.04	Only Pig in vivo, Ms_Pnm_TE_Pnm_Specific
Mknk1	13.99	1.59	0.23	13.99	85.59	29.61	Only Pig in vivo, Ms_Pnm_TE_Pnm_Specific
Arih1	5.72	0.91	0.01	5.72	0.17	3.06	Only Pig in vivo, Ms_Pnm_TE_Pnm_Specific
Eefsec	2.06	29.2	24.08	2.06	16.28	6.36	Only Pig in vivo, Ms_Pnm_TE_Pnm_Specific
2013-03-09	14.95	17.94	0.18	14.95	41.87	22.87	Only Pig in vivo, Ms_Pnm_TE_Pnm_Specific
Ccdc84	34.98	12.97	0.06	34.98	36.37	17.9	Only Pig in vivo, Ms_Pnm_TE_Pnm_Specific
Rad51c	1.55	0.06	0.05	1.55	19.83	43.43	Only Pig in vivo, Ms_Pnm_TE_Pnm_Specific
Tsen2	4.8	1.15	0.03	4.8	4.35	24.81	Only Pig in vivo, Ms_Pnm_TE_Pnm_Specific
Nsmce4a	41.28	22.35	0.12	41.28	34.35	48.56	Only Pig in vivo, Ms_Pnm_TE_Pnm_Specific
Lrrfip1	1.35	1	32.85	1.35	16.16	11.25	Only Pig in vivo, Ms_Pnm_TE_Pnm_Specific
Papd4	1.42	1.33	3.67	1.42	59.2	143.51	Only Pig in vivo, Ms_Pnm_TE_Pnm_Specific
2610318N02Rik	1.79	1.8	0.03	1.79	25.74	107.34	Only Pig in vivo, Ms_Pnm_TE_Pnm_Specific
1110008J03Rik	3.47	0.63	0.01	3.47	66.84	57.3	Only Pig in vivo, Ms_Pnm_TE_Pnm_Specific
Lonp2	1.48	3.95	0.99	1.48	120.45	24.32	Only Pig in vivo, Ms_Pnm_TE_Pnm_Specific
Rps28	5.53	0	0	5.53	225.22	198.51	Only Pig in vivo, Ms_Pnm_TE_Pnm_Specific
Pacsin2	1.78	3.31	0.12	1.78	33.8	10.85	Only Pig in vivo, Ms_Pnm_TE_Pnm_Specific
Fkbp11	49.66	13.77	0.37	49.66	96.98	406.84	Only Pig in vivo, Ms_Pnm_TE_Pnm_Specific
Xrn2	5.53	9.05	0.16	5.53	26.04	89.28	Only Pig in vivo, Ms_Pnm_TE_Pnm_Specific
Tle1	4.39	2.2	0.03	4.39	74.22	96.31	Only Pig in vivo, Ms_Pnm_TE_Pnm_Specific
Prune	2.6	4.07	3.09	2.6	110.02	23.6	Only Pig in vivo, Ms_Pnm_TE_Pnm_Specific
Gatc	2.75	16.39	14.3	2.75	135.07	16.23	Only Pig in vivo, Ms_Pnm_TE_Pnm_Specific
2310047B19Rik	1.95	3.67	1.44	1.95	246.88	429.53	Only Pig in vivo, Ms_Pnm_TE_Pnm_Specific
Hyi	5.38	6.7	0.16	5.38	66.75	46.07	Only Pig in vivo, Ms_Pnm_TE_Pnm_Specific
Med27	59.02	0.93	0.13	59.02	12.74	14.39	Only Pig in vivo, Ms_Pnm_TE_Pnm_Specific
Opa1	1.7	0.19	0.06	1.7	5.25	14.76	Only Pig in vivo, Ms_Pnm_TE_Pnm_Specific
Dgcr8	1.22	0.36	0.03	1.22	25.41	18.53	Only Pig in vivo, Ms_Pnm_TE_Pnm_Specific
Myst1	40.26	31.48	0.09	40.26	33.11	70.42	Only Pig in vivo, Ms_Pnm_TE_Pnm_Specific
Snx30	1.28	0.83	11.73	1.28	17.98	64.15	Only Pig in vivo, Ms_Pnm_TE_Pnm_Specific
Pes1	3.18	0.85	2.13	3.18	21.73	78.74	Only Pig in vivo, Ms_Pnm_TE_Pnm_Specific
Trmt2a	5.18	7.4	0.07	5.18	0.89	4.31	Only Pig in vivo, Ms_Pnm_TE_Pnm_Specific
Ephx2	14.38	1.08	0.06	14.38	85.72	123.85	Only Pig in vivo, Ms_Pnm_TE_Pnm_Specific
Cited1	2466.48	129.22	2.65	2466.48	0.53	7.03	Only Pig in vivo, Ms_Pnm_TE_Pnm_Specific
Casp6	29.19	14.85	0.06	29.19	92.74	262.62	Only Pig in vivo, Ms_Pnm_TE_Pnm_Specific
Ocel1	1.99	6.92	0.82	1.99	47.13	136.45	Only Pig in vivo, Ms_Pnm_TE_Pnm_Specific
Fam105b	20.45	0.02	0.81	20.45	4.99	6.33	Only Pig in vivo, Ms_Pnm_TE_Pnm_Specific
Fam173a	7.71	40.41	0.35	7.71	569.17	517.35	Only Pig in vivo, Ms_Pnm_TE_Pnm_Specific
Fbxl12	2.52	15.12	5.74	2.52	12.42	34.42	Only Pig in vivo, Ms_Pnm_TE_Pnm_Specific
Polr1a	13.63	0.6	2.15	13.63	3.57	10.56	Only Pig in vivo, Ms_Pnm_TE_Pnm_Specific
Mrpl51	5.85	2.55	1.31	5.85	28.09	52.62	Only Pig in vivo, Ms_Pnm_TE_Pnm_Specific
Skp2	3.58	1.77	0.08	3.58	14.36	126.39	Only Pig in vivo, Ms_Pnm_TE_Pnm_Specific
1810029B16Rik	6.07	0.89	0.02	6.07	269.04	323.71	Only Pig in vivo, Ms_Pnm_TE_Pnm_Specific
Ppih	1.22	0.83	0.01	1.22	4.63	119.47	Only Pig in vivo, Ms_Pnm_TE_Pnm_Specific
BC056474	1.91	2.13	4.71	1.91	49.2	495.6	Only Pig in vivo, Ms_Pnm_TE_Pnm_Specific
Ostm1	5.1	9.18	1.93	5.1	23.29	55.02	Only Pig in vivo, Ms_Pnm_TE_Pnm_Specific
Vapb	1.82	2.29	6.52	1.82	64.73	29.12	Only Pig in vivo, Ms_Pnm_TE_Pnm_Specific
Fbxo7	2.28	14.97	28.45	2.28	71.1	21.38	Only Pig in vivo, Ms_Pnm_TE_Pnm_Specific
Tmem167b	24.52	6.38	0.82	24.52	60.93	239	Only Pig in vivo, Ms_Pnm_TE_Pnm_Specific
1110007C09Rik	15.6	13.81	0.12	15.6	17.62	139.43	Only Pig in vivo, Ms_Pnm_TE_Pnm_Specific
Gins1	53.43	4.24	0.11	53.43	10.46	6.16	Only Pig in vivo, Ms_Pnm_TE_Pnm_Specific
Nrf1	14.6	13.85	2.24	14.6	31.17	87.73	Only Pig in vivo, Ms_Pnm_TE_Pnm_Specific
Dgcr14	11.43	3.32	0.25	11.43	14.94	6.17	Only Pig in vivo, Ms_Pnm_TE_Pnm_Specific
Col4a3bp	3.98	4.67	0.93	3.98	2.26	35.97	Only Pig in vivo, Ms_Pnm_TE_Pnm_Specific
Nup43	2.72	2.28	0.97	2.72	2.15	181.64	Only Pig in vivo, Ms_Pnm_TE_Pnm_Specific
Itgb1	2.09	1.09	1.81	2.09	15.2	4.41	Only Pig in vivo, Ms_Pnm_TE_Pnm_Specific
Gpr89	7.51	0.12	0.09	7.51	133.22	105.7	Only Pig in vivo, Ms_Pnm_TE_Pnm_Specific
Slc25a22	9.71	4.37	0.05	9.71	13.52	125.16	Only Pig in vivo, Ms_Pnm_TE_Pnm_Specific
Angel2	2.33	1.86	0.05	2.33	15.83	18.09	Only Pig in vivo, Ms_Pnm_TE_Pnm_Specific
Aifm1	2.33	3.68	0.03	2.33	9.84	13.68	Only Pig in vivo, Ms_Pnm_TE_Pnm_Specific
Sms	4.94	1.63	0.07	4.94	93.84	85.45	Only Pig in vivo, Ms_Pnm_TE_Pnm_Specific
Pla2g7	1.1	0.03	0	1.1	6.98	169.78	Only Pig in vivo, Ms_Pnm_TE_Pnm_Specific
Adat2	37.13	12.51	0.28	37.13	95.64	107.87	Only Pig in vivo, Ms_Pnm_TE_Pnm_Specific
Igf2bp1	16.1	14.13	1.61	16.1	15.2	22.89	Only Pig in vivo, Ms_Pnm_TE_Pnm_Specific
Eif4ebp2	1.11	36.99	1.65	1.11	2.27	3.37	Only Pig in vivo, Ms_Pnm_TE_Pnm_Specific
Dffa	12.11	8.63	0.04	12.11	117.94	192.05	Only Pig in vivo, Ms_Pnm_TE_Pnm_Specific
Dtwd2	3.44	3	0.37	3.44	15.86	16.19	Only Pig in vivo, Ms_Pnm_TE_Pnm_Specific
Ankmy2	27.13	16.86	0.14	27.13	13.31	105.92	Only Pig in vivo, Ms_Pnm_TE_Pnm_Specific
Eprs	28.53	11.01	2.96	28.53	5.02	41.59	Only Pig in vivo, Ms_Pnm_TE_Pnm_Specific
Gnptg	60.2	6.52	0.02	60.2	767.87	607.99	Only Pig in vivo, Ms_Pnm_TE_Pnm_Specific
Ddrgk1	12.55	11.43	0.04	12.55	121.74	195.12	Only Pig in vivo, Ms_Pnm_TE_Pnm_Specific
Asf1b	30.43	68.05	0.11	30.43	12.83	16.57	Only Pig in vivo, Ms_Pnm_TE_Pnm_Specific
Haus2	9.85	2.12	0.03	9.85	73.38	409.84	Only Pig in vivo, Ms_Pnm_TE_Pnm_Specific
Pkm2	2.72	4.43	6.22	2.72	77.46	205.27	Only Pig in vivo, Ms_Pnm_TE_Pnm_Specific
Pgap3	5.95	0.11	0.03	5.95	5.58	37.68	Only Pig in vivo, Ms_Pnm_TE_Pnm_Specific
E430025E21Rik	6.98	5.74	0.99	6.98	55.1	86.8	Only Pig in vivo, Ms_Pnm_TE_Pnm_Specific
Tbc1d20	10.24	1.7	1.07	10.24	8.4	8.52	Only Pig in vivo, Ms_Pnm_TE_Pnm_Specific
Gnl3	86.5	42.92	0.71	86.5	7.74	55.82	Only Pig in vivo, Ms_Pnm_TE_Pnm_Specific
Myst2	2.25	5.97	6.71	2.25	0.04	29.15	Only Pig in vivo, Ms_Pnm_TE_Pnm_Specific
Fancg	2.29	0.03	0	2.29	12.8	81.43	Only Pig in vivo, Ms_Pnm_TE_Pnm_Specific
Dnaja1	4.43	1.88	1.36	4.43	315.92	582.31	Only Pig in vivo, Ms_Pnm_TE_Pnm_Specific
Oraov1	7.32	2.09	0.03	7.32	173.76	229.87	Only Pig in vivo, Ms_Pnm_TE_Pnm_Specific
Ccny	4.85	6.08	0.03	4.85	190.29	149.28	Only Pig in vivo, Ms_Pnm_TE_Pnm_Specific
H2afz	1.31	3.83	3.11	1.31	170.67	226.67	Only Pig in vivo, Ms_Pnm_TE_Pnm_Specific
BC005537	6.37	4.82	0.03	6.37	96.92	8.81	Only Pig in vivo, Ms_Pnm_TE_Pnm_Specific
Rnps1	13.96	5	2.18	13.96	17.14	81.48	Only Pig in vivo, Ms_Pnm_TE_Pnm_Specific
Wdr41	1.2	0.03	0.05	1.2	14.48	37.56	Only Pig in vivo, Ms_Pnm_TE_Pnm_Specific
Tspan13	32.56	21.1	0.05	32.56	221.13	334.16	Only Pig in vivo, Ms_Pnm_TE_Pnm_Specific
Ppt2	154.45	14.23	1.32	154.45	366.49	1653.49	Only Pig in vivo, Ms_Pnm_TE_Pnm_Specific
1110036O03Rik	10.43	0.05	0.06	10.43	1.15	3.05	Only Pig in vivo, Ms_Pnm_TE_Pnm_Specific
Pisd	5.33	4.29	1.17	5.33	31.23	36.67	Only Pig in vivo, Ms_Pnm_TE_Pnm_Specific
Exoc5	4.09	2.78	1.1	4.09	13.45	145.71	Only Pig in vivo, Ms_Pnm_TE_Pnm_Specific
Zranb1	1.98	0.03	0.02	1.98	2.96	4.89	Only Pig in vivo, Ms_Pnm_TE_Pnm_Specific
Mettl4	1.75	2.13	2.27	1.75	26.17	14.66	Only Pig in vivo, Ms_Pnm_TE_Pnm_Specific
Slc39a11	2.29	1.41	10.7	2.29	22.87	28.31	Only Pig in vivo, Ms_Pnm_TE_Pnm_Specific
Myh10	2.27	8.27	41.36	2.27	3.65	20.15	Only Pig in vivo, Ms_Pnm_TE_Pnm_Specific
Taf5	2.57	10.81	11.63	2.57	6.91	3.49	Only Pig in vivo, Ms_Pnm_TE_Pnm_Specific
Polr2l	13.15	6.19	0.08	13.15	17.05	55.83	Only Pig in vivo, Ms_Pnm_TE_Pnm_Specific
Snx10	1.58	0.77	0.21	1.58	59.4	188.4	Only Pig in vivo, Ms_Pnm_TE_Pnm_Specific
Spg20	2.99	3.38	0.2	2.99	42.97	18.56	Only Pig in vivo, Ms_Pnm_TE_Pnm_Specific
Gmppb	1.35	1.06	6.18	1.35	58.59	11.53	Only Pig in vivo, Ms_Pnm_TE_Pnm_Specific
Bola1	23.8	12.45	0.1	23.8	142.28	513.74	Only Pig in vivo, Ms_Pnm_TE_Pnm_Specific
Usp5	12.7	19.87	1.56	12.7	12.84	27.86	Only Pig in vivo, Ms_Pnm_TE_Pnm_Specific
Ankhd1	2.08	0.08	0.04	2.08	13.93	15.35	Only Pig in vivo, Ms_Pnm_TE_Pnm_Specific
Rbm19	36.79	24.56	1.2	36.79	19.69	16.57	Only Pig in vivo, Ms_Pnm_TE_Pnm_Specific
Uhmk1	1.33	1.88	10.45	1.33	31.24	3.24	Only Pig in vivo, Ms_Pnm_TE_Pnm_Specific
Cutc	22.5	89.07	0.09	22.5	98.53	210.14	Only Pig in vivo, Ms_Pnm_TE_Pnm_Specific
Mtrf1l	2.27	6.43	0.03	2.27	40.2	104.6	Only Pig in vivo, Ms_Pnm_TE_Pnm_Specific
Gnpda1	2.98	3.44	2.51	2.98	172.35	134.78	Only Pig in vivo, Ms_Pnm_TE_Pnm_Specific
Rpl38	20.41	15.12	1.47	20.41	90.47	70.37	Only Pig in vivo, Ms_Pnm_TE_Pnm_Specific
Myg1	96.22	3.47	0.08	96.22	159.84	16.56	Only Pig in vivo, Ms_Pnm_TE_Pnm_Specific
Mcat	25.95	38.49	0.07	25.95	62.29	95.24	Only Pig in vivo, Ms_Pnm_TE_Pnm_Specific
Zdhhc9	1.43	0.02	10.38	1.43	507.49	356.72	Only Pig in vivo, Ms_Pnm_TE_Pnm_Specific
Dnm1l	2.02	0.58	0.04	2.02	62.39	151.52	Only Pig in vivo, Ms_Pnm_TE_Pnm_Specific
Glipr2	2.78	70.99	99.83	2.78	73.05	5.8	Only Pig in vivo, Ms_Pnm_TE_Pnm_Specific
Slco4c1	11.22	0.59	0.07	11.22	35.47	59.3	Only Pig in vivo, Ms_Pnm_TE_Pnm_Specific
Mrps30	145.15	110.78	0.13	145.15	784.3	642.59	Only Pig in vivo, Ms_Pnm_TE_Pnm_Specific
Psmg3	91.66	19.88	0.66	91.66	4.96	6.6	Only Pig in vivo, Ms_Pnm_TE_Pnm_Specific
Tsr1	1.18	0.54	2.01	1.18	0.47	30.9	Only Pig in vivo, Ms_Pnm_TE_Pnm_Specific
Tubgcp2	3.83	0.69	0.03	3.83	68.51	5.44	Only Pig in vivo, Ms_Pnm_TE_Pnm_Specific
L2hgdh	14.88	2.4	0.61	14.88	3.66	28.92	Only Pig in vivo, Ms_Pnm_TE_Pnm_Specific
Orc1l	1.15	0.22	0.15	1.15	6.18	22.03	Only Pig in vivo, Ms_Pnm_TE_Pnm_Specific
Tubgcp3	3.73	5.12	0.15	3.73	7.58	12.06	Only Pig in vivo, Ms_Pnm_TE_Pnm_Specific
Fam119a	4.51	18.33	0.47	4.51	343.08	740.59	Only Pig in vivo, Ms_Pnm_TE_Pnm_Specific
A130010J15Rik	2.3	1.18	0.01	2.3	36.7	408.61	Only Pig in vivo, Ms_Pnm_TE_Pnm_Specific
Zfp64	1.42	5.06	15.48	1.42	12.14	53.03	Only Pig in vivo, Ms_Pnm_TE_Pnm_Specific
Ipo9	8.05	5	2.09	8.05	23.49	35.55	Only Pig in vivo, Ms_Pnm_TE_Pnm_Specific
Pycrl	6.19	32.13	1.31	6.19	16.69	49.84	Only Pig in vivo, Ms_Pnm_TE_Pnm_Specific
Tmem120b	26.63	3.74	0.1	26.63	8.94	3.9	Only Pig in vivo, Ms_Pnm_TE_Pnm_Specific
Gmpr2	4.52	3.88	0.02	4.52	33.17	35.67	Only Pig in vivo, Ms_Pnm_TE_Pnm_Specific
Mrpl24	9.17	11.02	0.06	9.17	129.47	35.42	Only Pig in vivo, Ms_Pnm_TE_Pnm_Specific
Slc25a36	2.97	2.04	1.83	2.97	93.21	343.42	Only Pig in vivo, Ms_Pnm_TE_Pnm_Specific
Leprot	2.62	4.55	21.71	2.62	20.41	4.31	Only Pig in vivo, Ms_Pnm_TE_Pnm_Specific
Cox17	10.59	6.79	1.91	10.59	8.77	8.47	Only Pig in vivo, Ms_Pnm_TE_Pnm_Specific
Ccdc59	18.64	6.84	0.19	18.64	59.83	163.58	Only Pig in vivo, Ms_Pnm_TE_Pnm_Specific
Letm1	2.27	5.99	2.25	2.27	29.96	81.09	Only Pig in vivo, Ms_Pnm_TE_Pnm_Specific
Nudt9	21.82	41.91	0.02	21.82	507.7	1411.54	Only Pig in vivo, Ms_Pnm_TE_Pnm_Specific
Anp32e	17.37	1.06	0.27	17.37	11.43	13.59	Only Pig in vivo, Ms_Pnm_TE_Pnm_Specific
Tmed9	11.27	11.45	0.07	11.27	110.2	359.56	Only Pig in vivo, Ms_Pnm_TE_Pnm_Specific
Chrac1	60.63	13.09	0.61	60.63	74.93	20.99	Only Pig in vivo, Ms_Pnm_TE_Pnm_Specific
Eif3a	17.04	3.92	0.8	17.04	8.2	9.82	Only Pig in vivo, Ms_Pnm_TE_Pnm_Specific
Atp6v0a4	7.49	6.1	0.1	7.49	131.38	194.09	Only Pig in vivo, Ms_Pnm_TE_Pnm_Specific
Lyrm2	1.2	1.25	0.03	1.2	3.68	22.48	Only Pig in vivo, Ms_Pnm_TE_Pnm_Specific
Fads3	7.89	2.42	0.01	7.89	66.97	19.88	Only Pig in vivo, Ms_Pnm_TE_Pnm_Specific
Mrto4	29.99	12.18	2.36	29.99	90	49.62	Only Pig in vivo, Ms_Pnm_TE_Pnm_Specific
Dhrs1	2.96	1.22	88.81	2.96	269.66	27.99	Only Pig in vivo, Ms_Pnm_TE_Pnm_Specific
Picalm	12.65	7.22	0.66	12.65	3.57	3.41	Only Pig in vivo, Ms_Pnm_TE_Pnm_Specific
Spna2	3.3	6.76	1.58	3.3	14.28	27.85	Only Pig in vivo, Ms_Pnm_TE_Pnm_Specific
Cks2	7.25	0.63	0.95	7.25	46.65	32.69	Only Pig in vivo, Ms_Pnm_TE_Pnm_Specific
AC160116.1	1.43	1.61	0.43	1.43	702.88	1130.14	Only Pig in vivo, Ms_Pnm_TE_Pnm_Specific
Aga	2.19	0	17.63	2.19	25.54	359.58	Only Pig in vivo, Ms_Pnm_TE_Pnm_Specific
Rlf	1.6	0.05	0.04	1.6	13.63	8.14	Only Pig in vivo, Ms_Pnm_TE_Pnm_Specific
Atpbd4	8.21	2.85	0.05	8.21	14.64	3.28	Only Pig in vivo, Ms_Pnm_TE_Pnm_Specific
Haus3	6.27	3.29	0.03	6.27	9.94	13.23	Only Pig in vivo, Ms_Pnm_TE_Pnm_Specific
3110002H16Rik	19.25	6.53	0.87	19.25	63.69	28.32	Only Pig in vivo, Ms_Pnm_TE_Pnm_Specific
Rab28	27.11	47.08	0.24	27.11	168.34	134.48	Only Pig in vivo, Ms_Pnm_TE_Pnm_Specific
Hspa2	15.39	1.86	0.09	15.39	3.82	5.6	Only Pig in vivo, Ms_Pnm_TE_Pnm_Specific
AC107815.1	15.05	0.49	0	15.05	47.57	25.32	Only Pig in vivo, Ms_Pnm_TE_Pnm_Specific
Mios	2.19	0.88	0.24	2.19	17.55	37.13	Only Pig in vivo, Ms_Pnm_TE_Pnm_Specific
Bag3	5.61	25.75	2.9	5.61	51.24	78.77	Only Pig in vivo, Ms_Pnm_TE_Pnm_Specific
AC164179.1	10.09	5.09	1.12	10.09	402.74	100.33	Only Pig in vivo, Ms_Pnm_TE_Pnm_Specific
Znrf3	1.13	4.72	0.04	1.13	0.56	12.59	Only Pig in vivo, Ms_Pnm_TE_Pnm_Specific
Cat	1.06	53.12	1.86	1.06	29.34	9.82	Only Pig in vivo, Ms_Pnm_TE_Pnm_Specific
Psph	15.26	9.05	0.06	15.26	1965.57	106.87	Only Pig in vivo, Ms_Pnm_TE_Pnm_Specific
Dgkz	1.85	9.72	37.98	1.85	18.72	27.26	Only Pig in vivo, Ms_Pnm_TE_Pnm_Specific
Klhl12	5.01	1.34	0.88	5.01	7.36	4.84	Only Pig in vivo, Ms_Pnm_TE_Pnm_Specific
Ctsh	5.2	1.54	0.04	5.2	405.13	808.5	Only Pig in vivo, Ms_Pnm_TE_Pnm_Specific
Sesn1	2.02	14.78	0.07	2.02	129.93	153.84	Only Pig in vivo, Ms_Pnm_TE_Pnm_Specific
Prmt7	2.71	10.43	27.45	2.71	129.47	23	Only Pig in vivo, Ms_Pnm_TE_Pnm_Specific
Abhd13	2.62	3.69	0.02	2.62	35.41	294.55	Only Pig in vivo, Ms_Pnm_TE_Pnm_Specific
Faah	2.44	0.41	3.92	2.44	8.83	75.57	Only Pig in vivo, Ms_Pnm_TE_Pnm_Specific
Robld3	11.86	19.31	0.39	11.86	26.4	77.53	Only Pig in vivo, Ms_Pnm_TE_Pnm_Specific
Pnpo	1.59	2.17	9.59	1.59	380.69	1068.66	Only Pig in vivo, Ms_Pnm_TE_Pnm_Specific
Dcaf8	2.97	3	12.25	2.97	4.43	20.41	Only Pig in vivo, Ms_Pnm_TE_Pnm_Specific
Smtn	2.22	5.92	16.43	2.22	8.29	9.06	Only Pig in vivo, Ms_Pnm_TE_Pnm_Specific
Hmgxb3	5.5	5.42	1	5.5	1	3.42	Only Pig in vivo, Ms_Pnm_TE_Pnm_Specific
Ddx56	31	22.51	1.34	31	21.28	48.14	Only Pig in vivo, Ms_Pnm_TE_Pnm_Specific
Laptm4a	128.04	161.45	0.78	128.04	384.88	267.78	Only Pig in vivo, Ms_Pnm_TE_Pnm_Specific
Sart1	14.94	10.08	0.11	14.94	3.23	3.19	Only Pig in vivo, Ms_Pnm_TE_Pnm_Specific
Cdc37	59.27	115.46	2.01	59.27	28.38	52.28	Only Pig in vivo, Ms_Pnm_TE_Pnm_Specific
Slc25a28	4.19	7.67	0.73	4.19	10.05	145.81	Only Pig in vivo, Ms_Pnm_TE_Pnm_Specific
Tmed2	1.1	0.5	1.21	1.1	495.26	673.32	Only Pig in vivo, Ms_Pnm_TE_Pnm_Specific
Xrcc2	1.76	0.09	0.03	1.76	20.65	75.08	Only Pig in vivo, Ms_Pnm_TE_Pnm_Specific
Nudt8	1.94	18.04	11.68	1.94	32.73	100.26	Only Pig in vivo, Ms_Pnm_TE_Pnm_Specific
Cdk8	1.63	0.34	0.04	1.63	9.46	4.21	Only Pig in vivo, Ms_Pnm_TE_Pnm_Specific
Amz2	3.19	2.99	0.04	3.19	159.89	68.67	Only Pig in vivo, Ms_Pnm_TE_Pnm_Specific
Pdcd5	1.23	6.58	4.41	1.23	74.1	61.62	Only Pig in vivo, Ms_Pnm_TE_Pnm_Specific
Carhsp1	13.59	9.07	0.14	13.59	57.38	222.67	Only Pig in vivo, Ms_Pnm_TE_Pnm_Specific
Mrps5	1.71	2.99	0.16	1.71	38.9	106.45	Only Pig in vivo, Ms_Pnm_TE_Pnm_Specific
Zscan21	9.17	0	0.09	9.17	61.71	141.77	Only Pig in vivo, Ms_Pnm_TE_Pnm_Specific
Grhpr	11.06	32.38	0.36	11.06	102.34	122.64	Only Pig in vivo, Ms_Pnm_TE_Pnm_Specific
Suds3	10.84	14.78	0.29	10.84	196.3	370.22	Only Pig in vivo, Ms_Pnm_TE_Pnm_Specific
Btf3l4	2.25	2.41	1.01	2.25	72.5	432.46	Only Pig in vivo, Ms_Pnm_TE_Pnm_Specific
Creb3	20.16	2.3	0.06	20.16	61.64	124.02	Only Pig in vivo, Ms_Pnm_TE_Pnm_Specific
Wdr8	13.13	19.5	0.09	13.13	6.15	22.26	Only Pig in vivo, Ms_Pnm_TE_Pnm_Specific
Aph1a	1.77	0.84	0.37	1.77	369.15	329.07	Only Pig in vivo, Ms_Pnm_TE_Pnm_Specific
Appbp2	5.53	4.02	2.83	5.53	152.98	269.04	Only Pig in vivo, Ms_Pnm_TE_Pnm_Specific
Rqcd1	21.18	9.91	0.98	21.18	3.42	65.52	Only Pig in vivo, Ms_Pnm_TE_Pnm_Specific
Ipo4	28.16	12.95	0.41	28.16	23.76	11.84	Only Pig in vivo, Ms_Pnm_TE_Pnm_Specific
Rps6	5.51	8.2	0.17	5.51	2135.03	1570.75	Only Pig in vivo, Ms_Pnm_TE_Pnm_Specific
Rbm6	1.82	2.05	0.06	1.82	4.13	8.18	Only Pig in vivo, Ms_Pnm_TE_Pnm_Specific
Ralgds	2.48	6.68	20.46	2.48	29.72	7.34	Only Pig in vivo, Ms_Pnm_TE_Pnm_Specific
Hira	10.5	7.64	2.96	10.5	18.89	13.19	Only Pig in vivo, Ms_Pnm_TE_Pnm_Specific
Nol10	5.26	0.3	0.26	5.26	25.57	72.99	Only Pig in vivo, Ms_Pnm_TE_Pnm_Specific
Cog8	1.46	14.48	0	1.46	23.41	35.31	Only Pig in vivo, Ms_Pnm_TE_Pnm_Specific
Rhov	4.86	0.79	0	4.86	311.49	194.89	Only Pig in vivo, Ms_Pnm_TE_Pnm_Specific
Hsd17b10	1.96	0.5	88.32	1.96	1065.26	243.73	Only Pig in vivo, Ms_Pnm_TE_Pnm_Specific
Ppp1r13b	1.68	0.04	7.62	1.68	6.69	15.87	Only Pig in vivo, Ms_Pnm_TE_Pnm_Specific
Adsl	14.19	1.26	0.45	14.19	450.32	302.84	Only Pig in vivo, Ms_Pnm_TE_Pnm_Specific
Epb4.1l5	1.88	4.37	4.71	1.88	69.31	28.91	Only Pig in vivo, Ms_Pnm_TE_Pnm_Specific
Ptrh2	12.48	4.69	2.62	12.48	22.8	257.06	Only Pig in vivo, Ms_Pnm_TE_Pnm_Specific
Ube2j2	5.57	2.47	1.96	5.57	23	109.7	Only Pig in vivo, Ms_Pnm_TE_Pnm_Specific
Vps26a	71.45	22.9	2.46	71.45	108.83	243.02	Only Pig in vivo, Ms_Pnm_TE_Pnm_Specific
Med4	23.44	11.26	0.31	23.44	37.72	32.79	Only Pig in vivo, Ms_Pnm_TE_Pnm_Specific
1700001O22Rik	2.78	0.46	0.06	2.78	0.29	12.92	Only Pig in vivo, Ms_Pnm_TE_Pnm_Specific
Txnl4b	1.14	8.87	0.29	1.14	33.16	7.61	Only Pig in vivo, Ms_Pnm_TE_Pnm_Specific
Ggct	4.24	1.91	0.08	4.24	95	231.73	Only Pig in vivo, Ms_Pnm_TE_Pnm_Specific
Cited2	4.31	2.31	2.4	4.31	12.97	5.8	Only Pig in vivo, Ms_Pnm_TE_Pnm_Specific
Cuedc2	1.55	40.67	164.89	1.55	29.58	258.21	Only Pig in vivo, Ms_Pnm_TE_Pnm_Specific
Vars2	2.87	11.46	32.05	2.87	15	41.89	Only Pig in vivo, Ms_Pnm_TE_Pnm_Specific
Id1	29.78	10.26	0.29	29.78	0.31	9.99	Only Pig in vivo, Ms_Pnm_TE_Pnm_Specific
Brpf1	15.57	5.62	2.78	15.57	3.86	3.31	Only Pig in vivo, Ms_Pnm_TE_Pnm_Specific
Rps4x	4.05	3.58	0.63	4.05	1680.85	1323.94	Only Pig in vivo, Ms_Pnm_TE_Pnm_Specific
Deaf1	2.48	7.42	15.87	2.48	3.64	12.68	Only Pig in vivo, Ms_Pnm_TE_Pnm_Specific
AC154532.2	6.12	3.66	0.97	6.12	85.93	159.5	Only Pig in vivo, Ms_Pnm_TE_Pnm_Specific
Pfdn2	1.78	2.29	1.93	1.78	52.23	173.38	Only Pig in vivo, Ms_Pnm_TE_Pnm_Specific
Dtwd1	3.24	9.99	0.05	3.24	25.75	110.89	Only Pig in vivo, Ms_Pnm_TE_Pnm_Specific
Wdr24	3.05	3.39	0.06	3.05	9.57	4.16	Only Pig in vivo, Ms_Pnm_TE_Pnm_Specific
Baz1b	11.65	1.46	0.12	11.65	0.64	26.65	Only Pig in vivo, Ms_Pnm_TE_Pnm_Specific
Ldhb	2.97	0.44	0	2.97	52.78	58.45	Only Pig in vivo, Ms_Pnm_TE_Pnm_Specific
Gspt2	3.6	9.21	0.53	3.6	18.31	25.64	Only Pig in vivo, Ms_Pnm_TE_Pnm_Specific
Cog1	4.81	5.14	0.26	4.81	21.67	6.51	Only Pig in vivo, Ms_Pnm_TE_Pnm_Specific
Ppp2ca	2.03	1.98	2.51	2.03	419.82	672.57	Only Pig in vivo, Ms_Pnm_TE_Pnm_Specific
Hmgb2	1.92	0.78	0.92	1.92	2525.96	1776.95	Only Pig in vivo, Ms_Pnm_TE_Pnm_Specific
Ing1	9.91	22.2	0.17	9.91	86.4	269.96	Only Pig in vivo, Ms_Pnm_TE_Pnm_Specific
Depdc1b	2.04	15.91	0.09	2.04	26.05	46.46	Only Pig in vivo, Ms_Pnm_TE_Pnm_Specific
Eea1	1.42	0.06	0.07	1.42	38.58	45.56	Only Pig in vivo, Ms_Pnm_TE_Pnm_Specific
Arl2bp	2.13	13.15	0.19	2.13	129.98	14.12	Only Pig in vivo, Ms_Pnm_TE_Pnm_Specific
Ecsit	50.64	8.14	0.39	50.64	101.96	62.06	Only Pig in vivo, Ms_Pnm_TE_Pnm_Specific
Ndrg3	4.16	6.48	0.9	4.16	12.47	77.95	Only Pig in vivo, Ms_Pnm_TE_Pnm_Specific
Tubg2	1.04	1.9	0.09	1.04	23.25	3.86	Only Pig in vivo, Ms_Pnm_TE_Pnm_Specific
Dusp1	4.9	12.06	0.05	4.9	72.88	210.57	Only Pig in vivo, Ms_Pnm_TE_Pnm_Specific
Nars2	3.97	4.96	1.49	3.97	18.16	24.35	Only Pig in vivo, Ms_Pnm_TE_Pnm_Specific
Sfrs12	6.29	12.3	0.11	6.29	6.46	8.67	Only Pig in vivo, Ms_Pnm_TE_Pnm_Specific
Dkc1	9.19	0.66	1.72	9.19	86.37	134.27	Only Pig in vivo, Ms_Pnm_TE_Pnm_Specific
Spty2d1	1.57	0.26	0.03	1.57	38.94	143.06	Only Pig in vivo, Ms_Pnm_TE_Pnm_Specific
Slc25a19	1.61	4.68	9.8	1.61	28.5	55.81	Only Pig in vivo, Ms_Pnm_TE_Pnm_Specific
Pwwp2a	1.02	2.37	0.06	1.02	30.06	36.75	Only Pig in vivo, Ms_Pnm_TE_Pnm_Specific
Bckdha	1.89	5.64	15.43	1.89	132.65	110.89	Only Pig in vivo, Ms_Pnm_TE_Pnm_Specific
Prr14	16.85	16.95	0.19	16.85	16.08	6.21	Only Pig in vivo, Ms_Pnm_TE_Pnm_Specific
Tmed4	2.3	4.62	0.06	2.3	156.02	668.77	Only Pig in vivo, Ms_Pnm_TE_Pnm_Specific
Aplf	2.5	7.29	0.04	2.5	21.2	38.01	Only Pig in vivo, Ms_Pnm_TE_Pnm_Specific
Smek1	2.81	2.59	6.09	2.81	1.98	23.15	Only Pig in vivo, Ms_Pnm_TE_Pnm_Specific
Crat	2.24	4.51	4.7	2.24	60.84	87.92	Only Pig in vivo, Ms_Pnm_TE_Pnm_Specific
Hccs	2.23	3.15	0.01	2.23	25.27	171.35	Only Pig in vivo, Ms_Pnm_TE_Pnm_Specific
Bid	8.14	6.34	0.03	8.14	683.36	598.29	Only Pig in vivo, Ms_Pnm_TE_Pnm_Specific
Grsf1	5.88	5.19	0.03	5.88	40.45	31.55	Only Pig in vivo, Ms_Pnm_TE_Pnm_Specific
P2rx4	15.68	13.88	0.14	15.68	20.49	110.55	Only Pig in vivo, Ms_Pnm_TE_Pnm_Specific
Lgals8	48.01	37.68	0.05	48.01	1.09	65.2	Only Pig in vivo, Ms_Pnm_TE_Pnm_Specific
Klhdc2	2.68	3.06	5.17	2.68	103.29	6.87	Only Pig in vivo, Ms_Pnm_TE_Pnm_Specific
2410015M20Rik	58.1	18.01	0.49	58.1	28.44	20.65	Only Pig in vivo, Ms_Pnm_TE_Pnm_Specific
Rhob	1.09	2.11	0.41	1.09	4.83	12.15	Only Pig in vivo, Ms_Pnm_TE_Pnm_Specific
Slc25a32	20.8	18.3	1.54	20.8	33.96	81.94	Only Pig in vivo, Ms_Pnm_TE_Pnm_Specific
Efna1	4.98	0.04	0.05	4.98	107.11	28.52	Only Pig in vivo, Ms_Pnm_TE_Pnm_Specific
D030056L22Rik	2.31	0.3	0.62	2.31	21.22	25.92	Only Pig in vivo, Ms_Pnm_TE_Pnm_Specific
Qtrt1	45.69	34.26	0.26	45.69	36.88	29.78	Only Pig in vivo, Ms_Pnm_TE_Pnm_Specific
Gadd45g	1.03	0.4	62.33	1.03	21.45	5.85	Only Pig in vivo, Ms_Pnm_TE_Pnm_Specific
Vcp	1.84	1.12	0.52	1.84	154.41	104.1	Only Pig in vivo, Ms_Pnm_TE_Pnm_Specific
Rdx	1.86	1.52	0.05	1.86	97.62	17.17	Only Pig in vivo, Ms_Pnm_TE_Pnm_Specific
Gosr2	8.08	7.35	0.09	8.08	12.97	66.61	Only Pig in vivo, Ms_Pnm_TE_Pnm_Specific
Zc3h13	2.45	0.22	0.07	2.45	17.03	10.59	Only Pig in vivo, Ms_Pnm_TE_Pnm_Specific
Ext2	2.04	2.93	3.43	2.04	30.18	40.86	Only Pig in vivo, Ms_Pnm_TE_Pnm_Specific
Atp5k	19.74	1.96	0.56	19.74	19.07	15.5	Only Pig in vivo, Ms_Pnm_TE_Pnm_Specific
Reps1	2.55	0.75	28.43	2.55	17.21	92.34	Only Pig in vivo, Ms_Pnm_TE_Pnm_Specific
Dcaf15	18.64	10.8	0.11	18.64	1.9	19.16	Only Pig in vivo, Ms_Pnm_TE_Pnm_Specific
Ccdc51	15.74	0.29	1.6	15.74	23.79	232.3	Only Pig in vivo, Ms_Pnm_TE_Pnm_Specific
Mtr	2.34	0.95	0.09	2.34	1.04	13.7	Only Pig in vivo, Ms_Pnm_TE_Pnm_Specific
Acta1	1.49	3	5.42	1.49	122.31	64.68	Only Pig in vivo, Ms_Pnm_TE_Pnm_Specific
Taf1d	4	0.9	2.07	4	402.18	189.89	Only Pig in vivo, Ms_Pnm_TE_Pnm_Specific
Fdps	1.3	0.22	0.11	1.3	203.12	172.17	Only Pig in vivo, Ms_Pnm_TE_Pnm_Specific
Ube2t	35.92	35.5	0.58	35.92	51.3	33.93	Only Pig in vivo, Ms_Pnm_TE_Pnm_Specific
Pcmt1	4.23	11.8	0	4.23	38.61	16.38	Only Pig in vivo, Ms_Pnm_TE_Pnm_Specific
Mrm1	2.14	5.1	0.01	2.14	18.57	69.88	Only Pig in vivo, Ms_Pnm_TE_Pnm_Specific
Vps72	15.6	4.78	1.54	15.6	10.24	20.23	Only Pig in vivo, Ms_Pnm_TE_Pnm_Specific
Dab2	1.27	31.26	20.8	1.27	53.73	33.42	Only Pig in vivo, Ms_Pnm_TE_Pnm_Specific
Socs6	1.67	0.73	0.73	1.67	28.65	32.69	Only Pig in vivo, Ms_Pnm_TE_Pnm_Specific
4930420K17Rik	4	0.89	0.03	4	78.18	329.97	Only Pig in vivo, Ms_Pnm_TE_Pnm_Specific
Ccdc50	1.98	1.13	1.87	1.98	60.38	16.61	Only Pig in vivo, Ms_Pnm_TE_Pnm_Specific
Vrk2	3.28	2.29	0.11	3.28	7.92	10.27	Only Pig in vivo, Ms_Pnm_TE_Pnm_Specific
Nat12	3.05	3.9	2.6	3.05	28.83	59.21	Only Pig in vivo, Ms_Pnm_TE_Pnm_Specific
Phpt1	4.95	4.1	0.64	4.95	65.11	43.15	Only Pig in vivo, Ms_Pnm_TE_Pnm_Specific
Copg	2.69	2.85	0.06	2.69	86.01	13.69	Only Pig in vivo, Ms_Pnm_TE_Pnm_Specific
Aamp	243.12	107.96	106.63	243.12	11.15	1.71	Only Mouse in vivo,Ms_Pnm_TE_Ms_Specific
Fam108c	91.29	91.29	141.04	91.29	2.85	2.25	Only Mouse in vivo,Ms_Pnm_TE_Ms_Specific
Atg7	12.95	6.67	8.32	12.95	18.5	0.13	Only Mouse in vivo,Ms_Pnm_TE_Ms_Specific
9530068E07Rik	63.79	19.94	55.68	63.79	32.37	0.21	Only Mouse in vivo,Ms_Pnm_TE_Ms_Specific
Pink1	13.52	35.22	20.21	13.52	20.16	0.13	Only Mouse in vivo,Ms_Pnm_TE_Ms_Specific
Coil	8.25	4.62	35.5	8.25	0.24	0.06	Only Mouse in vivo,Ms_Pnm_TE_Ms_Specific
Dcakd	3.98	36.01	6.57	3.98	2.99	0.05	Only Mouse in vivo,Ms_Pnm_TE_Ms_Specific
Rhog	82.36	58.78	94.94	82.36	0.11	0	Only Mouse in vivo,Ms_Pnm_TE_Ms_Specific
Pold2	6.21	3.82	35.72	6.21	52.98	0.18	Only Mouse in vivo,Ms_Pnm_TE_Ms_Specific
Tinf2	44.46	40.61	17.16	44.46	3.77	0.03	Only Mouse in vivo,Ms_Pnm_TE_Ms_Specific
Ftsjd2	8.64	5.05	11.47	8.64	9.05	0.15	Only Mouse in vivo,Ms_Pnm_TE_Ms_Specific
Rbpms2	307.28	249.52	86.16	307.28	7.18	0.28	Only Mouse in vivo,Ms_Pnm_TE_Ms_Specific
1110054O05Rik	41.95	29.68	10.25	41.95	4.45	0.04	Only Mouse in vivo,Ms_Pnm_TE_Ms_Specific
Serpine2	21.64	130.23	201.96	21.64	8.77	0.12	Only Mouse in vivo,Ms_Pnm_TE_Ms_Specific
Gpr137	3.61	22.04	5.84	3.61	1.29	0.14	Only Mouse in vivo,Ms_Pnm_TE_Ms_Specific
Cdc37l1	24.9	58	78.43	24.9	13.38	24.34	Only Mouse in vivo,Ms_Pnm_TE_Ms_Specific
Wdr91	5.32	11.86	6.78	5.32	2.68	0.15	Only Mouse in vivo,Ms_Pnm_TE_Ms_Specific
Rnf41	64.64	72.09	36.33	64.64	0.12	0	Only Mouse in vivo,Ms_Pnm_TE_Ms_Specific
Rexo1	4.97	4.1	9.08	4.97	0.06	0.01	Only Mouse in vivo,Ms_Pnm_TE_Ms_Specific
Sars	3.92	7.24	14.63	3.92	468.02	1.72	Only Mouse in vivo,Ms_Pnm_TE_Ms_Specific
Srprb	66.25	13.37	43.57	66.25	0.29	0.14	Only Mouse in vivo,Ms_Pnm_TE_Ms_Specific
Pigs	22.55	9.05	8.1	22.55	18.23	2.33	Only Mouse in vivo,Ms_Pnm_TE_Ms_Specific
Med10	117.92	0.38	28.88	117.92	27.67	0.2	Only Mouse in vivo,Ms_Pnm_TE_Ms_Specific
Mlst8	17.13	0.79	16.56	17.13	15.71	0.06	Only Mouse in vivo,Ms_Pnm_TE_Ms_Specific
Gpx3	78.08	450.39	453.65	78.08	77.95	1.14	Only Mouse in vivo,Ms_Pnm_TE_Ms_Specific
Rragd	37.69	55.11	40.12	37.69	0	0	Only Mouse in vivo,Ms_Pnm_TE_Ms_Specific
Rragc	4.55	0.11	9.11	4.55	10.61	0.89	Only Mouse in vivo,Ms_Pnm_TE_Ms_Specific
Nras	18.51	26.17	7.55	18.51	20.48	0	Only Mouse in vivo,Ms_Pnm_TE_Ms_Specific
Akap8	14.29	8.89	6.07	14.29	10.72	0.2	Only Mouse in vivo,Ms_Pnm_TE_Ms_Specific
Ss18	13.9	12.11	8.31	13.9	12.36	0.36	Only Mouse in vivo,Ms_Pnm_TE_Ms_Specific
Gins3	57.04	33.79	4.05	57.04	0.1	0.04	Only Mouse in vivo,Ms_Pnm_TE_Ms_Specific
Dffb	17.77	8.78	13.4	17.77	0	0	Only Mouse in vivo,Ms_Pnm_TE_Ms_Specific
Calu	6.36	5.88	19.82	6.36	0.05	0.13	Only Mouse in vivo,Ms_Pnm_TE_Ms_Specific
Pard6b	9.13	24.92	26.66	9.13	8.2	0	Only Mouse in vivo,Ms_Pnm_TE_Ms_Specific
Toe1	3.51	5.92	13.16	3.51	20.14	2.59	Only Mouse in vivo,Ms_Pnm_TE_Ms_Specific
Zfp637	79.7	36.79	30	79.7	0.08	0.32	Only Mouse in vivo,Ms_Pnm_TE_Ms_Specific
AI316807	17.59	40.25	55.28	17.59	38.45	0.1	Only Mouse in vivo,Ms_Pnm_TE_Ms_Specific
Arhgap1	5.58	2.02	15.36	5.58	8.85	0.13	Only Mouse in vivo,Ms_Pnm_TE_Ms_Specific
Eef1e1	133.23	30.22	39.05	133.23	6.13	0.8	Only Mouse in vivo,Ms_Pnm_TE_Ms_Specific
Snrnp48	114	81.26	46.31	114	9.6	0.04	Only Mouse in vivo,Ms_Pnm_TE_Ms_Specific
Psmd12	35.12	26.21	18.74	35.12	1.35	1.71	Only Mouse in vivo,Ms_Pnm_TE_Ms_Specific
Ppard	3.25	14.97	4.63	3.25	0.08	0.07	Only Mouse in vivo,Ms_Pnm_TE_Ms_Specific
1600029D21Rik	140.92	1405.83	844.24	140.92	0.1	0	Only Mouse in vivo,Ms_Pnm_TE_Ms_Specific
Cyb5r1	39.54	91.89	261.72	39.54	9.56	0.27	Only Mouse in vivo,Ms_Pnm_TE_Ms_Specific
Zswim7	86.26	225.01	12.04	86.26	0.42	0	Only Mouse in vivo,Ms_Pnm_TE_Ms_Specific
Mtf1	4.18	3.11	5.81	4.18	0.11	0.1	Only Mouse in vivo,Ms_Pnm_TE_Ms_Specific
Fgfr1op	13.4	4.79	15.55	13.4	3.49	0.16	Only Mouse in vivo,Ms_Pnm_TE_Ms_Specific
Kptn	18.96	4.21	27.45	18.96	0.94	0.04	Only Mouse in vivo,Ms_Pnm_TE_Ms_Specific
Smarcad1	13.42	18.98	5.57	13.42	2.11	0.18	Only Mouse in vivo,Ms_Pnm_TE_Ms_Specific
Tcf15	8.45	8.1	7.65	8.45	0.23	0.22	Only Mouse in vivo,Ms_Pnm_TE_Ms_Specific
Gpn3	30.84	9.25	48.46	30.84	0.44	0.18	Only Mouse in vivo,Ms_Pnm_TE_Ms_Specific
Smndc1	48.57	33.02	15.39	48.57	0.85	0.08	Only Mouse in vivo,Ms_Pnm_TE_Ms_Specific
Ewsr1	3.19	2.77	3.18	3.19	0.23	0.62	Only Mouse in vivo,Ms_Pnm_TE_Ms_Specific
D17Wsu92e	21.19	21.16	60.97	21.19	47.37	0.04	Only Mouse in vivo,Ms_Pnm_TE_Ms_Specific
Nkiras2	29.99	54.59	49.76	29.99	1.48	0	Only Mouse in vivo,Ms_Pnm_TE_Ms_Specific
Ccdc25	41.12	24.13	45.88	41.12	4.34	0.51	Only Mouse in vivo,Ms_Pnm_TE_Ms_Specific
Ddx19b	8.15	8.95	9.67	8.15	14.08	1.33	Only Mouse in vivo,Ms_Pnm_TE_Ms_Specific
Sox13	10.87	10.48	3.12	10.87	0.27	0.29	Only Mouse in vivo,Ms_Pnm_TE_Ms_Specific
Fam72a	123.08	100.19	26.49	123.08	0.05	0.2	Only Mouse in vivo,Ms_Pnm_TE_Ms_Specific
Ctbs	14.45	18.66	20.63	14.45	23.26	0	Only Mouse in vivo,Ms_Pnm_TE_Ms_Specific
Wdtc1	105.8	43.76	51.91	105.8	4.15	0.11	Only Mouse in vivo,Ms_Pnm_TE_Ms_Specific
Dhx32	7.44	16.92	11.82	7.44	11.63	0.18	Only Mouse in vivo,Ms_Pnm_TE_Ms_Specific
Ahsa2	158.46	63.21	119.21	158.46	0.45	0.08	Only Mouse in vivo,Ms_Pnm_TE_Ms_Specific
Stx3	3.19	6.98	4.07	3.19	15.83	0.14	Only Mouse in vivo,Ms_Pnm_TE_Ms_Specific
Lrig2	5.63	19.84	8.18	5.63	2.56	0.14	Only Mouse in vivo,Ms_Pnm_TE_Ms_Specific
Ccnl2	31.21	20.98	23.33	31.21	74.78	0.83	Only Mouse in vivo,Ms_Pnm_TE_Ms_Specific
Xpr1	6.35	0.22	5.9	6.35	0.19	1.37	Only Mouse in vivo,Ms_Pnm_TE_Ms_Specific
Hcfc1	13.89	11.52	18.78	13.89	1.55	0.15	Only Mouse in vivo,Ms_Pnm_TE_Ms_Specific
Dhodh	7.61	4.77	18.75	7.61	11.38	0	Only Mouse in vivo,Ms_Pnm_TE_Ms_Specific
Med21	25.39	10.91	11.24	25.39	0.49	0.07	Only Mouse in vivo,Ms_Pnm_TE_Ms_Specific
Gab1	4.47	7.02	18.3	4.47	1.51	0.4	Only Mouse in vivo,Ms_Pnm_TE_Ms_Specific
Tbccd1	10.4	0.74	15.22	10.4	0.08	0.02	Only Mouse in vivo,Ms_Pnm_TE_Ms_Specific
Ulk1	93.82	25.56	26.48	93.82	2.14	0.2	Only Mouse in vivo,Ms_Pnm_TE_Ms_Specific
Ap1m1	23.21	30.71	34.43	23.21	4.44	0.79	Only Mouse in vivo,Ms_Pnm_TE_Ms_Specific
Fmr1nb	105.44	30.8	52.98	105.44	30.98	0	Only Mouse in vivo,Ms_Pnm_TE_Ms_Specific
Prkcc	3.63	0.68	11.94	3.63	0.09	0.18	Only Mouse in vivo,Ms_Pnm_TE_Ms_Specific
Txndc5	14.55	11.33	33.88	14.55	0.17	0	Only Mouse in vivo,Ms_Pnm_TE_Ms_Specific
Mtap4	26.05	41.75	53.52	26.05	4.99	0.18	Only Mouse in vivo,Ms_Pnm_TE_Ms_Specific
Pkn3	5.29	0.2	5.56	5.29	3.74	0.12	Only Mouse in vivo,Ms_Pnm_TE_Ms_Specific
Sfrs1	18.76	10.65	8.01	18.76	0.52	0.31	Only Mouse in vivo,Ms_Pnm_TE_Ms_Specific
Dnajc8	5.96	3.53	8.55	5.96	4.73	0	Only Mouse in vivo,Ms_Pnm_TE_Ms_Specific
Pih1d1	162.35	83.64	204.44	162.35	54.01	0.18	Only Mouse in vivo,Ms_Pnm_TE_Ms_Specific
Acpp	4.63	0.05	11.45	4.63	0.1	0.2	Only Mouse in vivo,Ms_Pnm_TE_Ms_Specific
2610528E23Rik	150.27	123.69	98.91	150.27	4.14	0.16	Only Mouse in vivo,Ms_Pnm_TE_Ms_Specific
Actn4	68.03	83.67	229.87	68.03	2.46	18.25	Only Mouse in vivo,Ms_Pnm_TE_Ms_Specific
Npepl1	5.58	32.97	132.46	5.58	9.46	0.21	Only Mouse in vivo,Ms_Pnm_TE_Ms_Specific
Sh3glb2	7.03	36.37	23.39	7.03	4.28	0.83	Only Mouse in vivo,Ms_Pnm_TE_Ms_Specific
Thop1	153.48	42.63	38	153.48	12.98	2.05	Only Mouse in vivo,Ms_Pnm_TE_Ms_Specific
Exosc8	44.77	35.75	28.53	44.77	2.24	0	Only Mouse in vivo,Ms_Pnm_TE_Ms_Specific
Prpf40a	8.88	4.99	13.26	8.88	24.07	0.1	Only Mouse in vivo,Ms_Pnm_TE_Ms_Specific
Map2k7	12.75	13.19	8.91	12.75	0.22	0.15	Only Mouse in vivo,Ms_Pnm_TE_Ms_Specific
Med11	31.07	24.56	53.9	31.07	0.15	0.07	Only Mouse in vivo,Ms_Pnm_TE_Ms_Specific
Dnajc9	6.01	14.02	41.76	6.01	27.55	0.24	Only Mouse in vivo,Ms_Pnm_TE_Ms_Specific
Ppic	96.05	207.36	125.63	96.05	0	0	Only Mouse in vivo,Ms_Pnm_TE_Ms_Specific
Zc3h10	12.17	3.74	6.11	12.17	0	0	Only Mouse in vivo,Ms_Pnm_TE_Ms_Specific
Mtvr2	7.29	11.26	65.2	7.29	2.3	0.19	Only Mouse in vivo,Ms_Pnm_TE_Ms_Specific
Suv420h2	8.61	20.64	65.37	8.61	0.03	0.11	Only Mouse in vivo,Ms_Pnm_TE_Ms_Specific
Slc5a11	28.47	38.56	39.36	28.47	0.3	0.23	Only Mouse in vivo,Ms_Pnm_TE_Ms_Specific
Scamp2	163.92	123.31	113.59	163.92	0.39	0.33	Only Mouse in vivo,Ms_Pnm_TE_Ms_Specific
Ywhae	548.28	499.4	510.72	548.28	29.23	2.64	Only Mouse in vivo,Ms_Pnm_TE_Ms_Specific
Aldh9a1	8.94	17.93	4.81	8.94	72.5	0.45	Only Mouse in vivo,Ms_Pnm_TE_Ms_Specific
Dohh	40.86	63.63	7.73	40.86	0.13	0.06	Only Mouse in vivo,Ms_Pnm_TE_Ms_Specific
Uap1	10.2	9.9	11.55	10.2	0.26	0.07	Only Mouse in vivo,Ms_Pnm_TE_Ms_Specific
Htr5b	19.11	38.77	21.15	19.11	0.11	0	Only Mouse in vivo,Ms_Pnm_TE_Ms_Specific
Mbd6	7.7	9.18	15.64	7.7	0.01	0	Only Mouse in vivo,Ms_Pnm_TE_Ms_Specific
Rps11	696.1	255.35	75.35	696.1	0	0	Only Mouse in vivo,Ms_Pnm_TE_Ms_Specific
Smg5	81.14	57.69	39.24	81.14	5.06	0.95	Only Mouse in vivo,Ms_Pnm_TE_Ms_Specific
Rassf1	11.05	9.79	17.23	11.05	54.91	0.16	Only Mouse in vivo,Ms_Pnm_TE_Ms_Specific
Cebpa	98.99	1.24	44.47	98.99	0.11	0.11	Only Mouse in vivo,Ms_Pnm_TE_Ms_Specific
Snrnp40	283.07	244.89	100.95	283.07	36.67	0.62	Only Mouse in vivo,Ms_Pnm_TE_Ms_Specific
Pycard	63.25	76.27	143.37	63.25	0.12	0	Only Mouse in vivo,Ms_Pnm_TE_Ms_Specific
Map4k1	11.61	6.46	8.79	11.61	0.28	0.22	Only Mouse in vivo,Ms_Pnm_TE_Ms_Specific
Pigu	7.35	3.34	16.69	7.35	23.31	0	Only Mouse in vivo,Ms_Pnm_TE_Ms_Specific
Ccs	11.01	0.03	10.23	11.01	4.1	0.16	Only Mouse in vivo,Ms_Pnm_TE_Ms_Specific
Ggnbp2	12.51	18.44	30.85	12.51	31	0.17	Only Mouse in vivo,Ms_Pnm_TE_Ms_Specific
Tm2d2	263.24	158.41	426.78	263.24	15.07	0	Only Mouse in vivo,Ms_Pnm_TE_Ms_Specific
6530401N04Rik	18.42	155.37	61.28	18.42	85.12	0.08	Only Mouse in vivo,Ms_Pnm_TE_Ms_Specific
6430527G18Rik	3.51	10.39	4.68	3.51	3.91	0.12	Only Mouse in vivo,Ms_Pnm_TE_Ms_Specific
Laptm4b	21.17	38.2	105.57	21.17	12.65	0.21	Only Mouse in vivo,Ms_Pnm_TE_Ms_Specific
Magoh-rs1	284.23	101.77	124.37	284.23	0.58	0.05	Only Mouse in vivo,Ms_Pnm_TE_Ms_Specific
D14Ertd436e	17.51	11.04	13.14	17.51	6.43	0.2	Only Mouse in vivo,Ms_Pnm_TE_Ms_Specific
D10Wsu52e	46.18	21.59	10.18	46.18	3.4	0.16	Only Mouse in vivo,Ms_Pnm_TE_Ms_Specific
Cherp	24.6	8.14	12.23	24.6	21.29	0.17	Only Mouse in vivo,Ms_Pnm_TE_Ms_Specific
Pold3	75.04	18.69	19.97	75.04	12.37	0.97	Only Mouse in vivo,Ms_Pnm_TE_Ms_Specific
Dom3z	20.26	9.09	48.32	20.26	16.12	0.48	Only Mouse in vivo,Ms_Pnm_TE_Ms_Specific
Apoe	13.24	88.36	12.91	13.24	3.24	1.22	Only Mouse in vivo,Ms_Pnm_TE_Ms_Specific
Pmpcb	56.86	36.27	66.33	56.86	13.23	0.03	Only Mouse in vivo,Ms_Pnm_TE_Ms_Specific
Dynlrb1	5.68	137.26	47.21	5.68	23.46	0.28	Only Mouse in vivo,Ms_Pnm_TE_Ms_Specific
Upf1	4.89	10.26	7.92	4.89	0.19	0.16	Only Mouse in vivo,Ms_Pnm_TE_Ms_Specific
Ssbp1	27.01	22.93	20.23	27.01	46.78	0.97	Only Mouse in vivo,Ms_Pnm_TE_Ms_Specific
Gtl3	636.8	479.95	585.4	636.8	0.15	0.29	Only Mouse in vivo,Ms_Pnm_TE_Ms_Specific
Timm9	723.93	442.42	227.71	723.93	1.92	1.9	Only Mouse in vivo,Ms_Pnm_TE_Ms_Specific
Pctk1	27.29	13.41	9.85	27.29	0.57	0.08	Only Mouse in vivo,Ms_Pnm_TE_Ms_Specific
Pdlim5	5.93	3.62	3.6	5.93	5.52	0.04	Only Mouse in vivo,Ms_Pnm_TE_Ms_Specific
Cenpk	10.41	0.09	32.33	10.41	8.81	0.21	Only Mouse in vivo,Ms_Pnm_TE_Ms_Specific
Itpa	47.54	29.12	8.7	47.54	135.07	0.8	Only Mouse in vivo,Ms_Pnm_TE_Ms_Specific
Tnk2	12.34	4.97	10.25	12.34	0.42	0.61	Only Mouse in vivo,Ms_Pnm_TE_Ms_Specific
Alox12	6.28	27.93	42.07	6.28	2.38	2.37	Only Mouse in vivo,Ms_Pnm_TE_Ms_Specific
Prkra	11.49	9.6	21.98	11.49	1.32	0.03	Only Mouse in vivo,Ms_Pnm_TE_Ms_Specific
Fam132b	4.99	0.48	24.59	4.99	0	0.18	Only Mouse in vivo,Ms_Pnm_TE_Ms_Specific
Trpc4ap	3.93	0.81	6.32	3.93	4.2	5.55	Only Mouse in vivo,Ms_Pnm_TE_Ms_Specific
Ipo5	26.7	6.59	22.97	26.7	2.01	0.14	Only Mouse in vivo,Ms_Pnm_TE_Ms_Specific
Usp3	5.13	11.23	25.1	5.13	55.42	0.56	Only Mouse in vivo,Ms_Pnm_TE_Ms_Specific
Tpr	6.56	4.35	10.4	6.56	0.15	0.1	Only Mouse in vivo,Ms_Pnm_TE_Ms_Specific
Slmo2	91.99	96.38	89.5	91.99	1.14	0.54	Only Mouse in vivo,Ms_Pnm_TE_Ms_Specific
D19Wsu162e	14.61	7.74	31.78	14.61	0.12	0.11	Only Mouse in vivo,Ms_Pnm_TE_Ms_Specific
Numa1	5.69	8.01	22.88	5.69	0.1	0.06	Only Mouse in vivo,Ms_Pnm_TE_Ms_Specific
Amacr	12.31	50.46	42.31	12.31	36.85	0.11	Only Mouse in vivo,Ms_Pnm_TE_Ms_Specific
Fbxl6	200.51	174.85	291.62	200.51	12.23	0.49	Only Mouse in vivo,Ms_Pnm_TE_Ms_Specific
Pmvk	4.56	98.61	35.93	4.56	62.1	0.25	Only Mouse in vivo,Ms_Pnm_TE_Ms_Specific
Rabep2	12.37	4.66	4.86	12.37	0.33	0.17	Only Mouse in vivo,Ms_Pnm_TE_Ms_Specific
Cln5	5.14	9.94	54.51	5.14	5.68	0.05	Only Mouse in vivo,Ms_Pnm_TE_Ms_Specific
Dusp3	4.29	31.95	47.72	4.29	50.63	0.26	Only Mouse in vivo,Ms_Pnm_TE_Ms_Specific
Mrps35	89.15	183.35	103.1	89.15	8.26	0.04	Only Mouse in vivo,Ms_Pnm_TE_Ms_Specific
Tmem222	72	111.94	146.26	72	3.07	0.12	Only Mouse in vivo,Ms_Pnm_TE_Ms_Specific
Pygo2	37.68	48.42	14.19	37.68	6.39	0.17	Only Mouse in vivo,Ms_Pnm_TE_Ms_Specific
Ttc4	12.14	16.32	29.67	12.14	0.19	105.22	Only Mouse in vivo,Ms_Pnm_TE_Ms_Specific
Chchd8	75.79	78.51	46.82	75.79	89.61	0.47	Only Mouse in vivo,Ms_Pnm_TE_Ms_Specific
Zfpl1	39.6	18.42	10.93	39.6	1.99	1.41	Only Mouse in vivo,Ms_Pnm_TE_Ms_Specific
Pcgf5	181.19	132.81	124.8	181.19	9.81	0	Only Mouse in vivo,Ms_Pnm_TE_Ms_Specific
Eya3	5.66	0.45	7.47	5.66	0.17	0.13	Only Mouse in vivo,Ms_Pnm_TE_Ms_Specific
Clk3	7.51	7.26	9.7	7.51	33.76	0.05	Only Mouse in vivo,Ms_Pnm_TE_Ms_Specific
Tmed3	57.75	35.02	128.72	57.75	446.86	2.41	Only Mouse in vivo,Ms_Pnm_TE_Ms_Specific
Irf3	5.77	10.5	31.87	5.77	2.12	0.05	Only Mouse in vivo,Ms_Pnm_TE_Ms_Specific
1110007A13Rik	8.53	19.99	4.99	8.53	0.2	17.64	Only Mouse in vivo,Ms_Pnm_TE_Ms_Specific
Pdzd11	18.39	19.54	29.13	18.39	9.93	0.28	Only Mouse in vivo,Ms_Pnm_TE_Ms_Specific
9630033F20Rik	236.85	162.53	73.6	236.85	0.07	0.14	Only Mouse in vivo,Ms_Pnm_TE_Ms_Specific
Pex3	17.99	15.19	5.16	17.99	28.88	0.26	Only Mouse in vivo,Ms_Pnm_TE_Ms_Specific
Rhbdd2	5.26	87.26	98.27	5.26	3.7	0.08	Only Mouse in vivo,Ms_Pnm_TE_Ms_Specific
Lmf2	26.97	10.6	23.48	26.97	13.5	1.39	Only Mouse in vivo,Ms_Pnm_TE_Ms_Specific
Dgat1	25.73	22.33	95.63	25.73	7.33	0.31	Only Mouse in vivo,Ms_Pnm_TE_Ms_Specific
Rad51ap1	39.35	13.66	10.47	39.35	0.14	0.13	Only Mouse in vivo,Ms_Pnm_TE_Ms_Specific
Smg7	26.9	10.63	6.83	26.9	1.16	0.17	Only Mouse in vivo,Ms_Pnm_TE_Ms_Specific
Bre	21.94	23.22	67.9	21.94	1.83	1.93	Only Mouse in vivo,Ms_Pnm_TE_Ms_Specific
Slc39a1	11.78	15.58	3.55	11.78	2.15	2.52	Only Mouse in vivo,Ms_Pnm_TE_Ms_Specific
Tyw3	9.86	0.01	10.46	9.86	0.06	0.11	Only Mouse in vivo,Ms_Pnm_TE_Ms_Specific
Alkbh4	35.82	28.82	8.24	35.82	3.36	1.79	Only Mouse in vivo,Ms_Pnm_TE_Ms_Specific
Snx16	544.04	192.13	124.59	544.04	7.96	0.04	Only Mouse in vivo,Ms_Pnm_TE_Ms_Specific
Osbpl7	3.87	4.91	3.8	3.87	2.2	0.12	Only Mouse in vivo,Ms_Pnm_TE_Ms_Specific
Tpst2	31.55	37.41	105.93	31.55	11.93	0.39	Only Mouse in vivo,Ms_Pnm_TE_Ms_Specific
Nudt4	278.96	46.94	35.21	278.96	2.19	0.5	Only Mouse in vivo,Ms_Pnm_TE_Ms_Specific
Rfc4	71.09	61.97	23.13	71.09	81.06	0.28	Only Mouse in vivo,Ms_Pnm_TE_Ms_Specific
Adal	11.14	6.68	3.62	11.14	0.1	0.06	Only Mouse in vivo,Ms_Pnm_TE_Ms_Specific
Mpst	11.65	4.37	32.73	11.65	35.35	0.59	Only Mouse in vivo,Ms_Pnm_TE_Ms_Specific
Stx4a	32.24	49.5	9.97	32.24	10.95	0.2	Only Mouse in vivo,Ms_Pnm_TE_Ms_Specific
Orc5l	10.68	21.72	4.62	10.68	0	0	Only Mouse in vivo,Ms_Pnm_TE_Ms_Specific
Adck5	6.27	10.61	3.42	6.27	27.04	0.28	Only Mouse in vivo,Ms_Pnm_TE_Ms_Specific
Tmem17	13.67	67.76	61.2	13.67	0.22	0	Only Mouse in vivo,Ms_Pnm_TE_Ms_Specific
Tmem68	15.27	2.7	10.87	15.27	2.37	0.07	Only Mouse in vivo,Ms_Pnm_TE_Ms_Specific
Ascc1	65.97	70.17	76.48	65.97	7.49	0.15	Only Mouse in vivo,Ms_Pnm_TE_Ms_Specific
Kctd5	18.03	25.19	17.61	18.03	0.18	0.08	Only Mouse in vivo,Ms_Pnm_TE_Ms_Specific
Stt3b	14.45	21.64	32.3	14.45	37.05	0.41	Only Mouse in vivo,Ms_Pnm_TE_Ms_Specific
Eif4e2	44.67	29.84	37.41	44.67	28.04	0.48	Only Mouse in vivo,Ms_Pnm_TE_Ms_Specific
Vps26b	3.75	11.73	32.91	3.75	6.46	2.93	Only Mouse in vivo,Ms_Pnm_TE_Ms_Specific
Cpne1	7.98	2.34	7.62	7.98	38.75	0.24	Only Mouse in vivo,Ms_Pnm_TE_Ms_Specific
Baz2a	6.79	6.15	24.63	6.79	0.16	0.2	Only Mouse in vivo,Ms_Pnm_TE_Ms_Specific
Tbc1d10c	8.15	21.22	27.57	8.15	0.41	0.13	Only Mouse in vivo,Ms_Pnm_TE_Ms_Specific
BC030867	52.44	12.61	10.07	52.44	3.94	0.16	Only Mouse in vivo,Ms_Pnm_TE_Ms_Specific
Chmp6	11.53	26.12	34.4	11.53	0.07	0.07	Only Mouse in vivo,Ms_Pnm_TE_Ms_Specific
Magt1	4.75	0.57	13.13	4.75	0.41	0	Only Mouse in vivo,Ms_Pnm_TE_Ms_Specific
Rbck1	9.69	42.55	33.59	9.69	0.36	0.06	Only Mouse in vivo,Ms_Pnm_TE_Ms_Specific
Mrps22	91.01	98.7	17.97	91.01	122.34	0.3	Only Mouse in vivo,Ms_Pnm_TE_Ms_Specific
Mrps28	450.84	412.21	353.18	450.84	1.35	11.02	Only Mouse in vivo,Ms_Pnm_TE_Ms_Specific
Pet112l	5.82	10.28	14.09	5.82	5.06	0.03	Only Mouse in vivo,Ms_Pnm_TE_Ms_Specific
Dpagt1	10.57	15.78	32.55	10.57	0.26	0.03	Only Mouse in vivo,Ms_Pnm_TE_Ms_Specific
Ppie	121.52	21.23	38.47	121.52	5.5	0.25	Only Mouse in vivo,Ms_Pnm_TE_Ms_Specific
Ccdc130	6.55	4.51	11.85	6.55	1.72	0.13	Only Mouse in vivo,Ms_Pnm_TE_Ms_Specific
Med9	103.8	131.55	26.6	103.8	1.35	0.06	Only Mouse in vivo,Ms_Pnm_TE_Ms_Specific
Fgfr1op2	35.36	99.49	68.02	35.36	7.22	0.03	Only Mouse in vivo,Ms_Pnm_TE_Ms_Specific
Trib3	17.97	9.34	18.8	17.97	11.93	0.16	Only Mouse in vivo,Ms_Pnm_TE_Ms_Specific
4930471M23Rik	22.03	12.21	55.67	22.03	0.62	0	Only Mouse in vivo,Ms_Pnm_TE_Ms_Specific
Cpeb2	6.85	3.28	8.01	6.85	0.06	0.03	Only Mouse in vivo,Ms_Pnm_TE_Ms_Specific
Socs7	3.31	4.49	10.04	3.31	0.21	0.1	Only Mouse in vivo,Ms_Pnm_TE_Ms_Specific
Gpat2	11.52	15.1	8.93	11.52	0.82	0.34	Only Mouse in vivo,Ms_Pnm_TE_Ms_Specific
Dolpp1	8.72	14.85	18.07	8.72	8.45	0.12	Only Mouse in vivo,Ms_Pnm_TE_Ms_Specific
Akt1s1	154.5	74.88	34.52	154.5	0.61	0.21	Only Mouse in vivo,Ms_Pnm_TE_Ms_Specific
Pmf1	150.95	146.06	109.17	150.95	0.29	14.45	Only Mouse in vivo,Ms_Pnm_TE_Ms_Specific
Tax1bp1	6.53	0.75	5	6.53	1.12	0.03	Only Mouse in vivo,Ms_Pnm_TE_Ms_Specific
Ppp1ca	342.86	379.95	809.22	342.86	44.12	2.17	Only Mouse in vivo,Ms_Pnm_TE_Ms_Specific
Pxmp3	22.14	14.94	89.18	22.14	4.63	64.03	Only Mouse in vivo,Ms_Pnm_TE_Ms_Specific
Miip	38.28	15.86	45.47	38.28	7.48	0.39	Only Mouse in vivo,Ms_Pnm_TE_Ms_Specific
Trp53inp2	3.03	3.15	8.97	3.03	0.3	0	Only Mouse in vivo,Ms_Pnm_TE_Ms_Specific
Nub1	76.39	20.93	32.14	76.39	2.07	0.17	Only Mouse in vivo,Ms_Pnm_TE_Ms_Specific
Vezf1	6.18	1.04	13.77	6.18	0.12	0	Only Mouse in vivo,Ms_Pnm_TE_Ms_Specific
Tpra1	6.29	8.94	37	6.29	27.83	137.63	Only Mouse in vivo,Ms_Pnm_TE_Ms_Specific
Pbk	6.62	0.02	29.27	6.62	25.06	0.21	Only Mouse in vivo,Ms_Pnm_TE_Ms_Specific
Kif5b	139.81	142.07	128.14	139.81	26.93	0.13	Only Mouse in vivo,Ms_Pnm_TE_Ms_Specific
Fam40a	3.22	9.78	44.4	3.22	4.98	0.4	Only Mouse in vivo,Ms_Pnm_TE_Ms_Specific
Rchy1	26.91	25.92	33.8	26.91	70.66	0.24	Only Mouse in vivo,Ms_Pnm_TE_Ms_Specific
Rpl36al	40.65	54.75	5.95	40.65	0	0	Only Mouse in vivo,Ms_Pnm_TE_Ms_Specific
Zbtb24	10.88	5.99	3.72	10.88	1.16	0.26	Only Mouse in vivo,Ms_Pnm_TE_Ms_Specific
C1ql4	40.77	29.27	19.99	40.77	0	0	Only Mouse in vivo,Ms_Pnm_TE_Ms_Specific
Arl6ip6	46.31	39.88	40.22	46.31	113.79	0.6	Only Mouse in vivo,Ms_Pnm_TE_Ms_Specific
Dcun1d5	40.16	65.47	67.13	40.16	15.7	0.36	Only Mouse in vivo,Ms_Pnm_TE_Ms_Specific
Fam114a2	7.14	7.5	3	7.14	0	0	Only Mouse in vivo,Ms_Pnm_TE_Ms_Specific
Csrnp1	7.7	16.66	40.16	7.7	6.99	0.09	Only Mouse in vivo,Ms_Pnm_TE_Ms_Specific
Rtf1	5.44	0.24	3.79	5.44	0.92	0.17	Only Mouse in vivo,Ms_Pnm_TE_Ms_Specific
B3galt4	13.59	27.96	34.09	13.59	31.23	0.31	Only Mouse in vivo,Ms_Pnm_TE_Ms_Specific
Dio3	6.37	0.07	44.61	6.37	0	0	Only Mouse in vivo,Ms_Pnm_TE_Ms_Specific
Bcl2l1	8.36	9.07	3.04	8.36	2.75	0	Only Mouse in vivo,Ms_Pnm_TE_Ms_Specific
Si	13.04	0.03	33.6	13.04	1.19	0.06	Only Mouse in vivo,Ms_Pnm_TE_Ms_Specific
AA467197	66.1	440.76	405.6	66.1	0.24	0.07	Only Mouse in vivo,Ms_Pnm_TE_Ms_Specific
Gltpd1	19.21	5.84	23.44	19.21	0.69	63.99	Only Mouse in vivo,Ms_Pnm_TE_Ms_Specific
Hdhd2	15.23	15.72	9.14	15.23	33.2	0.19	Only Mouse in vivo,Ms_Pnm_TE_Ms_Specific
Zfp385a	6.55	1.29	5.8	6.55	0.16	0.1	Only Mouse in vivo,Ms_Pnm_TE_Ms_Specific
Gpd2	13.89	4.74	12.94	13.89	28.14	0.1	Only Mouse in vivo,Ms_Pnm_TE_Ms_Specific
1700019E19Rik	31.16	14.64	87.15	31.16	0.65	0.07	Only Mouse in vivo,Ms_Pnm_TE_Ms_Specific
Tor2a	391.95	140.33	208.59	391.95	0	0	Only Mouse in vivo,Ms_Pnm_TE_Ms_Specific
Sesn2	28.73	16.69	8.58	28.73	16.78	0.13	Only Mouse in vivo,Ms_Pnm_TE_Ms_Specific
Whamm	9.99	35.54	5.31	9.99	1.64	0.22	Only Mouse in vivo,Ms_Pnm_TE_Ms_Specific
Add1	14.7	78.99	85.87	14.7	0.14	18.36	Only Mouse in vivo,Ms_Pnm_TE_Ms_Specific
C1d	4.75	7.15	5.77	4.75	1.78	0.05	Only Mouse in vivo,Ms_Pnm_TE_Ms_Specific
Suv39h2	3.62	0.05	6.93	3.62	26.47	0.64	Only Mouse in vivo,Ms_Pnm_TE_Ms_Specific
H2afy	21.45	43.22	119.71	21.45	16.21	0.14	Only Mouse in vivo,Ms_Pnm_TE_Ms_Specific
Fam117b	19.45	5.11	9.44	19.45	1.6	62.11	Only Mouse in vivo,Ms_Pnm_TE_Ms_Specific
Ldlr	11.17	10.72	44.38	11.17	0	0.08	Only Mouse in vivo,Ms_Pnm_TE_Ms_Specific
Mrps14	7.71	11.61	13.96	7.71	0.19	56.73	Only Mouse in vivo,Ms_Pnm_TE_Ms_Specific
Tmem208	91.78	37.15	9	91.78	1.06	0.31	Only Mouse in vivo,Ms_Pnm_TE_Ms_Specific
Safb2	3.4	1.26	11.38	3.4	16.75	2.01	Only Mouse in vivo,Ms_Pnm_TE_Ms_Specific
Oat	6.55	9.72	56.93	6.55	23.6	0.05	Only Mouse in vivo,Ms_Pnm_TE_Ms_Specific
Wdr81	14.79	5.64	3.79	14.79	2.44	0.55	Only Mouse in vivo,Ms_Pnm_TE_Ms_Specific
Armc1	339.38	238.19	192.21	339.38	0.85	0.04	Only Mouse in vivo,Ms_Pnm_TE_Ms_Specific
[truncated: 792 more rows]

## Sheet: Pnm Pnt ICM shared expression
Gene Symbol	RPKM value of Morula (Pig in vivo)	RPKM value of Blast (Pig in vivo)	RPKM value of TE (Pig in vivo)	RPKM value of Morula (Pig in vitro)	RPKM of Blast (Pig in vitro)	RPKM of TE (Pig in vivo)	ICM specific genes in Pig in vivo or in vitro ( Expressed, RPKM > 1 in morula)
Pir	27.78	3.08	0.15	13.66	12.74	0.66	Shared between pig in vivo and vitro
Ftsjd2	5.75	9.05	0.15	14.88	11.83	5.56	Shared between pig in vivo and vitro
Rab8b	6.35	10.39	0.09	11.16	15.31	2.31	Shared between pig in vivo and vitro
Mbd2	20.95	11.52	0.27	43.38	13.15	2.86	Shared between pig in vivo and vitro
B3gnt4	11.27	28.72	0.46	250.3	44.99	17.58	Shared between pig in vivo and vitro
Med10	15.06	27.67	0.2	31.82	29.01	7.65	Shared between pig in vivo and vitro
Stoml1	4.31	6.56	0.09	25.88	8.09	1.55	Shared between pig in vivo and vitro
Gramd1b	4.74	8.96	0.3	3.47	5.64	0.24	Shared between pig in vivo and vitro
4930502E18Rik	19.05	11.07	0.05	10.25	6.16	0	Shared between pig in vivo and vitro
2610301G19Rik	17.16	5.05	0.17	21.05	16.5	7.37	Shared between pig in vivo and vitro
Dhx32	4.5	11.63	0.18	8.86	14.61	6.03	Shared between pig in vivo and vitro
Hspa12b	30.91	2.94	0.08	4.63	2.83	0.11	Shared between pig in vivo and vitro
Pon2	6.66	13.23	0.18	6.06	5.61	0.29	Shared between pig in vivo and vitro
Sorbs1	45.63	85.04	0.42	21.1	39.63	15.32	Shared between pig in vivo and vitro
Xpc	8.76	23.73	0.48	42.88	28.46	5.4	Shared between pig in vivo and vitro
Fam149a	28.55	4.12	0.16	9.3	4.37	0.08	Shared between pig in vivo and vitro
Camsap1	15.16	14.83	0.08	11.95	13.56	6.14	Shared between pig in vivo and vitro
Mst1	9.03	4.28	0.05	16.64	8.98	0.14	Shared between pig in vivo and vitro
Eif2c3	47.76	36.32	1.11	28.13	28	6.95	Shared between pig in vivo and vitro
Nudt18	9.68	16.02	0.27	34.18	16.91	3.71	Shared between pig in vivo and vitro
Dnajc7	26.88	24.8	0.17	16.24	6.87	0.05	Shared between pig in vivo and vitro
Tm2d3	23.03	28.81	8.99	77.92	68.18	14.94	Shared between pig in vivo and vitro
Mfsd2a	123.75	4.56	0.3	168.92	5.04	0.13	Shared between pig in vivo and vitro
N6amt2	168.09	51.06	4.56	132.99	99.23	37.42	Shared between pig in vivo and vitro
Laptm4b	93.8	12.65	0.21	52.49	15.39	4.8	Shared between pig in vivo and vitro
Ensa	6.49	15.67	0.34	13.72	9.28	0.07	Shared between pig in vivo and vitro
Phf1	5.44	5.16	0.07	6.11	5.36	0.37	Shared between pig in vivo and vitro
Chaf1a	48.73	15.72	0.27	30.79	27.7	12.8	Shared between pig in vivo and vitro
Ik	44.05	19.96	2.46	41.26	10.94	0.78	Shared between pig in vivo and vitro
Poldip3	71.42	10.98	0.94	45.41	41.23	13.35	Shared between pig in vivo and vitro
Supt7l	26.17	3.89	0.13	24.57	7.98	0.1	Shared between pig in vivo and vitro
Dusp3	13.5	50.63	0.26	8.56	12.29	1.19	Shared between pig in vivo and vitro
Msra	4.29	18.08	0.2	9.65	37.52	17.4	Shared between pig in vivo and vitro
Xrcc5	40.65	11.52	0.24	31.78	14.78	6.3	Shared between pig in vivo and vitro
Pygo2	21.06	6.39	0.17	6.59	17.07	5.35	Shared between pig in vivo and vitro
Tpst2	22.88	11.93	0.39	33.94	37.55	16.68	Shared between pig in vivo and vitro
Mpst	1032.07	35.35	0.59	364.04	116.38	32.63	Shared between pig in vivo and vitro
Ankra2	28.77	36.75	0.23	15.04	16.85	3.14	Shared between pig in vivo and vitro
St7l	19.81	42.11	0.03	16.58	10.51	0.4	Shared between pig in vivo and vitro
Orc3l	19.97	21.44	0.31	8.55	4.86	0.36	Shared between pig in vivo and vitro
8430419L09Rik	5.17	6.43	0.16	20.21	5.09	0.06	Shared between pig in vivo and vitro
Zfp84	31.73	12.57	0.26	31.65	27.41	11.57	Shared between pig in vivo and vitro
Ufsp2	4.3	3.52	0.04	30.24	12.4	0.17	Shared between pig in vivo and vitro
Hdgfrp2	29.05	16.68	0.29	36.85	30.01	7.61	Shared between pig in vivo and vitro
Rbm34	39.11	7.87	0.21	9.9	15.73	1.45	Shared between pig in vivo and vitro
Stat2	51.5	9.75	0.27	27.76	15.46	4.93	Shared between pig in vivo and vitro
Lztr1	6.53	1.89	0.14	9.15	6.64	0.82	Shared between pig in vivo and vitro
Phc1	15.34	2.36	0.07	9.34	9.64	0.35	Shared between pig in vivo and vitro
Arfgap2	15.89	10.15	0.34	10.87	6.9	0.14	Shared between pig in vivo and vitro
Rprd1b	49.15	6.26	0.19	58.39	35.79	7.2	Shared between pig in vivo and vitro
Pigo	8.12	11.46	3.34	25.83	22.87	6.05	Shared between pig in vivo and vitro
Oat	38.07	23.6	0.05	25.8	9.98	0.15	Shared between pig in vivo and vitro
Hexim1	133.9	49.47	11.52	127.43	105.49	35.8	Shared between pig in vivo and vitro
Wdr55	84.74	14.65	0.2	68.18	33.53	16.41	Shared between pig in vivo and vitro
Rnf25	64.56	9.79	0.38	130.87	48.76	7.33	Shared between pig in vivo and vitro
Tecr	138.95	144.94	1.08	169.93	214.84	75.66	Shared between pig in vivo and vitro
Dnajb7	82.77	63.62	6.18	79.76	70.18	29.89	Shared between pig in vivo and vitro
Rcsd1	10.08	6.39	0.35	9.23	17.36	1.13	Shared between pig in vivo and vitro
Ing2	22.49	37.45	0.15	11.92	12.38	2.63	Shared between pig in vivo and vitro
Ckmt1	273.22	59.44	9.51	349.03	99.37	42.3	Shared between pig in vivo and vitro
Ldhd	5.8	7.02	0.15	17.74	80.31	31.62	Shared between pig in vivo and vitro
Tmem192	11.93	8.29	0	22.48	11.6	0.22	Shared between pig in vivo and vitro
Rnf10	16.77	11.63	0.79	28.75	11	3.64	Shared between pig in vivo and vitro
Pkn1	25.99	18.39	1.58	23.68	21.67	5.96	Shared between pig in vivo and vitro
0610030E20Rik	14.45	12.69	0	12.05	13.77	1.78	Shared between pig in vivo and vitro
Ankrd37	15.99	18.7	0.13	3.44	8.25	0.05	Shared between pig in vivo and vitro
Sdcbp2	20.61	17.51	0.24	60.77	28.22	12.95	Shared between pig in vivo and vitro
Vrk3	21.63	10.68	0.02	12.65	16.94	7.02	Shared between pig in vivo and vitro
Mcart1	17.05	11.85	0.06	20	9.84	0	Shared between pig in vivo and vitro
Klhdc10	44.21	4.75	0.18	42.32	27.04	5.75	Shared between pig in vivo and vitro
Bcl2l13	18.17	3.41	0.26	18.6	8.1	0.27	Shared between pig in vivo and vitro
Dolk	15.67	49.81	0.26	40.84	15.71	5.92	Shared between pig in vivo and vitro
Ddx54	142.27	35.36	16.98	121.73	76.49	27.08	Shared between pig in vivo and vitro
Abcf2	11.35	5.64	0.2	20.06	8.63	0.48	Shared between pig in vivo and vitro
Slc39a7	13.5	23.05	4.95	30.62	24.93	9.93	Shared between pig in vivo and vitro
Atxn10	94.93	179.97	0.47	89.15	225.95	100.02	Shared between pig in vivo and vitro
Exosc9	40.94	10.87	0.18	18.16	18.25	5.6	Shared between pig in vivo and vitro
Nsd1	8.96	2.38	0.35	5.57	5.21	0.22	Shared between pig in vivo and vitro
Eif1b	473.22	491.37	216.88	402.78	325.1	162.13	Shared between pig in vivo and vitro
Lactb	3.85	14.54	0.18	6.33	11.69	1.9	Shared between pig in vivo and vitro
Coasy	19.09	18.76	0.14	27.1	32.9	15.67	Shared between pig in vivo and vitro
Tst	64.8	15.97	0.3	91.02	68.39	29.25	Shared between pig in vivo and vitro
Ric8	73.27	50.07	0.31	53.56	43.63	11.92	Shared between pig in vivo and vitro
Rab34	173.63	7.92	0.25	55.81	33.89	0.16	Shared between pig in vivo and vitro
Timm17a	71.6	53.61	14.85	78.2	123.26	19.69	Shared between pig in vivo and vitro
Tmem132a	4.49	4.78	0.47	21.59	9.21	4.02	Shared between pig in vivo and vitro
Ccnb2	10.7	19.13	0.68	12.6	5.63	0.02	Shared between pig in vivo and vitro
Asxl1	10.03	4.55	0.22	9.22	4.8	0.6	Shared between pig in vivo and vitro
Nipsnap1	37.68	83.25	5.29	101.05	47.11	0.25	Shared between pig in vivo and vitro
Ncapd2	3.74	7.81	0.2	12.2	11.04	3.38	Shared between pig in vivo and vitro
Prosc	47.23	6.86	0.11	22.28	5.56	0.08	Shared between pig in vivo and vitro
Psmd11	32.44	7.59	0.12	9.33	8.67	0.13	Shared between pig in vivo and vitro
Trim27	15	25.51	0.13	34	15.5	2.8	Shared between pig in vivo and vitro
Ppox	17.77	47.73	2.53	43.37	70.44	11.07	Shared between pig in vivo and vitro
Timeless	8.48	4.21	0.33	9.12	6.23	0.18	Shared between pig in vivo and vitro
Zfp335	20.62	5.25	0.82	30.21	19.33	8.32	Shared between pig in vivo and vitro
Dnajc18	59.55	4.59	0.18	72.39	36.79	6.38	Shared between pig in vivo and vitro
Hax1	323.02	45.13	0.38	103.19	79.77	23.73	Shared between pig in vivo and vitro
Hdac3	15.01	6.95	0.13	20.42	13.7	0.05	Shared between pig in vivo and vitro
Gatsl3	48.44	82.13	0.36	46.99	69.24	21.98	Shared between pig in vivo and vitro
Hddc3	21.27	11.47	0.24	12.75	35.6	10.75	Shared between pig in vivo and vitro
Slc20a1	46.69	27.4	0.34	23.4	7.02	1.24	Shared between pig in vivo and vitro
Nit1	18.87	12.84	0.77	23.66	21.12	5.37	Shared between pig in vivo and vitro
Pvrl3	34.97	56.39	0.23	16.5	8.22	1.16	Shared between pig in vivo and vitro
Yod1	8.19	12.26	0.1	38.23	19.79	4.33	Shared between pig in vivo and vitro
Chid1	84.67	51.38	19.16	129.27	124.69	51.32	Shared between pig in vivo and vitro
Traf4	21.34	10.45	0.28	22.7	12.03	0.29	Shared between pig in vivo and vitro
Fam58b	83.21	17.88	3.8	52.08	23.53	9.23	Shared between pig in vivo and vitro
Ccnd3	52.44	10.37	0.23	24.21	46.73	17.3	Shared between pig in vivo and vitro
Sik3	16.06	1.51	0.07	16.57	4.85	0.11	Shared between pig in vivo and vitro
Dtx2	39.47	14.73	6.97	36.9	28.28	6.45	Shared between pig in vivo and vitro
1110034B05Rik	20.02	8.78	0.15	10.55	12.91	3.3	Shared between pig in vivo and vitro
Snap47	23.97	10.78	0.12	23.27	10.26	0.03	Shared between pig in vivo and vitro
Polg	22.69	14.85	1.83	26.41	14.45	6.11	Shared between pig in vivo and vitro
Rag1ap1	38.01	245.39	51.01	20.01	129.18	23.66	Shared between pig in vivo and vitro
Cspp1	5.35	3.17	0.13	7.07	3.86	0.5	Shared between pig in vivo and vitro
Suclg2	28.08	19.01	0.3	27.62	33.16	3.41	Shared between pig in vivo and vitro
D19Ertd737e	30.08	10.12	0.33	32.16	13.27	4.13	Shared between pig in vivo and vitro
Fbxo22	50.54	63.39	15.72	79.89	72.76	27.6	Shared between pig in vivo and vitro
Zbtb48	12.61	5.73	0.44	32.07	21.7	0.83	Shared between pig in vivo and vitro
1810048J11Rik	7.86	2.31	0.42	4.34	4.42	0.47	Shared between pig in vivo and vitro
Fn3krp	19.31	11.91	2.17	41.71	34.31	16.14	Shared between pig in vivo and vitro
Fgfr4	15.6	15.16	0.12	6.53	6.28	0.1	Shared between pig in vivo and vitro
Lpar1	54.36	19.16	0.4	14.24	11.66	0.27	Shared between pig in vivo and vitro
Ppig	18.5	14.06	0.28	12.27	9.94	0.92	Shared between pig in vivo and vitro
Phf17	3.02	6.9	0.09	3.15	2.27	0.12	Shared between pig in vivo and vitro
Stx6	11.07	5.42	0.27	14.98	21.74	7.65	Shared between pig in vivo and vitro
Shmt2	32.64	35.1	1.15	17.91	29.16	8.43	Shared between pig in vivo and vitro
Tmem27	3.56	77.37	0.3	20.48	45.04	16.65	Shared between pig in vivo and vitro
BC005537	30.75	96.92	8.81	40.1	113.63	56.8	Shared between pig in vivo and vitro
Ndufb5	33.79	41.61	14.23	35.28	205.33	43.19	Shared between pig in vivo and vitro
Pcp4l1	44.96	461.8	127.99	22.02	361.85	38.12	Shared between pig in vivo and vitro
Fam110a	15.72	12.79	0.27	12.83	15.46	1.08	Shared between pig in vivo and vitro
Kif2c	13.03	5.8	0.29	11.42	10.45	3.37	Shared between pig in vivo and vitro
Xrcc1	23.78	10.27	0.52	5.81	12.78	2.01	Shared between pig in vivo and vitro
Abtb2	15.02	2.8	0.16	4.09	4.23	0.18	Shared between pig in vivo and vitro
Pigf	25.29	45.44	0.31	26.16	29	2.75	Shared between pig in vivo and vitro
Uhmk1	58.77	31.24	3.24	58.06	16.02	0.55	Shared between pig in vivo and vitro
Bpnt1	31.1	23.04	0.03	15.96	4.96	0.56	Shared between pig in vivo and vitro
Scin	27.98	29.67	0.51	36.31	33.83	9.25	Shared between pig in vivo and vitro
Ubtd2	39.89	30.33	0.16	29.84	30.92	13.78	Shared between pig in vivo and vitro
Med7	75.93	56.85	0.05	51.02	45.54	15.73	Shared between pig in vivo and vitro
Nlk	16.5	5.49	0.09	16.01	11.83	1.23	Shared between pig in vivo and vitro
Alg5	72.28	88.78	12.67	70.15	147.89	66.03	Shared between pig in vivo and vitro
Uprt	8.21	12.99	0.04	5.28	5.7	0.74	Shared between pig in vivo and vitro
Mrpl48	80.69	75.21	2.8	71.72	68.73	34.08	Shared between pig in vivo and vitro
Tsc2	8.82	2.61	0.27	11.88	7.02	2.12	Shared between pig in vivo and vitro
Gpatch8	19.32	7.85	0.07	7.08	5.62	0	Shared between pig in vivo and vitro
Cnrip1	124.71	5.96	0.32	70.33	34.16	12.05	Shared between pig in vivo and vitro
Cchcr1	4.72	10.74	0.31	10.08	29.23	12.16	Shared between pig in vivo and vitro
Fut4	7.69	6.45	0.09	23.3	28.75	13.81	Shared between pig in vivo and vitro
Rnf138	184.35	88.5	40.01	180.91	83.47	39.67	Shared between pig in vivo and vitro
2410076I21Rik	12.04	5.38	0.2	9.12	6.16	0.1	Shared between pig in vivo and vitro
Acvr1	5.86	2.65	0.14	8.5	3.11	0.07	Shared between pig in vivo and vitro
Nme6	307.26	135.08	0.61	209.79	165.98	73.77	Shared between pig in vivo and vitro
6330409N04Rik	21.19	15.9	0.06	36.57	21.05	1.39	Shared between pig in vivo and vitro
Stk19	11.1	8.42	0.25	5.35	14.29	5.71	Shared between pig in vivo and vitro
Nsmaf	29.5	6.23	0.28	24.21	4.15	0.09	Shared between pig in vivo and vitro
Brd2	17.3	32.1	0.38	20.63	21.64	7.63	Shared between pig in vivo and vitro
Cox15	48.49	46.58	18.52	29.68	23.9	11.43	Shared between pig in vivo and vitro
AC112261.3	7.89	23.33	0.09	20.25	48.32	23.76	Shared between pig in vivo and vitro
Cd47	43.78	7.38	1.07	18.6	15.23	3.26	Shared between pig in vivo and vitro
Manea	12.89	12.68	0.08	7.29	5.64	0.06	Shared between pig in vivo and vitro
CT025667.1	14.06	5.56	0.38	9.07	8.8	0	Shared between pig in vivo and vitro
Spag7	18.03	62.51	0.28	13.32	55.33	1.13	Shared between pig in vivo and vitro
Sh3gl1	26.9	55.6	13.86	30.35	70.17	30.12	Shared between pig in vivo and vitro
Pex11a	28.07	19.56	0.29	10.16	27.78	7.29	Shared between pig in vivo and vitro
Bcor	8.65	1.8	0.12	5.72	1.51	0.13	Shared between pig in vivo and vitro
Rmnd5a	13.99	14.98	0.2	9.15	4.01	0.09	Shared between pig in vivo and vitro
Tmbim4	27.16	45.4	16.75	45.1	60.28	27.91	Shared between pig in vivo and vitro
Khnyn	13.36	8.99	0.34	9.6	7.2	0.08	Shared between pig in vivo and vitro
Ralgds	23.68	29.72	7.34	51.63	37.71	14.9	Shared between pig in vivo and vitro
Gdpd2	8.84	43.85	0.18	14.96	47.85	17.39	Shared between pig in vivo and vitro
Exo1	6.56	10.6	0.05	3.56	3.13	0.39	Shared between pig in vivo and vitro
Pth1r	35.61	5.11	0.1	16.16	6.46	0.08	Shared between pig in vivo and vitro
Nfe2l2	162.05	74.82	0.62	31.24	40.78	6.33	Shared between pig in vivo and vitro
Ube2q1	109.61	105.75	31.45	195.3	96.82	43.48	Shared between pig in vivo and vitro
Catsper2	8.32	19.86	0.13	15.72	36.31	10.2	Shared between pig in vivo and vitro
Usp7	20.38	8.13	0.25	11.05	14.1	7.02	Shared between pig in vivo and vitro
Mov10	3.64	10.85	0.34	5.03	10.48	2.69	Shared between pig in vivo and vitro
Pgm3	30.9	32.42	0.24	19.11	27.37	6.18	Shared between pig in vivo and vitro
Gng2	51.98	30.51	0.25	40.67	28.75	5.02	Shared between pig in vivo and vitro
Taf11	96.18	44.68	0.29	37.14	71.39	35.3	Shared between pig in vivo and vitro
Top1mt	41.49	11.52	0.15	41.83	14.39	4.57	Shared between pig in vivo and vitro
Klraq1	4.84	26.25	0.44	3.3	7.44	2.46	Shared between pig in vivo and vitro
Slc35b4	22.88	11.39	0.05	26.84	36.7	2.69	Shared between pig in vivo and vitro
Pop4	19.17	14.72	0.33	23.16	15.66	0.06	Shared between pig in vivo and vitro
Apba3	16.19	8.42	0.26	8.23	7.96	2.08	Shared between pig in vivo and vitro
Igbp1	100.2	67.97	0.26	93.39	45.62	9.02	Shared between pig in vivo and vitro
Mertk	4.38	5.44	0.28	3.82	4.97	0.3	Shared between pig in vivo and vitro
Tmem203	119.36	46.02	0.44	138.78	128.42	39.34	Shared between pig in vivo and vitro
Camk1	13.77	33.94	0.32	15.22	63.48	30.66	Shared between pig in vivo and vitro
Wbscr27	72.29	8.21	0	101.45	96.87	44.2	Shared between pig in vivo and vitro
Nthl1	26.41	23.07	0.69	150.54	124.35	40.53	Shared between pig in vivo and vitro
Dmd	12.55	5.84	0.26	8.27	2.23	0.06	Shared between pig in vivo and vitro
Wdr6	5.46	3.94	0.2	9.63	12.38	3.44	Shared between pig in vivo and vitro
Zfp647	22.84	5.04	0.6	54.7	17.14	4.86	Shared between pig in vivo and vitro
Atpaf1	7.51	29.81	0.27	18.89	16.9	0.15	Shared between pig in vivo and vitro
Ing3	11.75	3.64	0.09	14.52	5.51	0.1	Shared between pig in vivo and vitro
Efna1	813.54	107.11	28.52	277.86	223.83	29.79	Shared between pig in vivo and vitro
Sfrs8	14.91	10.76	0.17	6.57	9.72	4.3	Shared between pig in vivo and vitro
Zfp281	26.94	11.51	0.27	8.43	4.48	0.93	Shared between pig in vivo and vitro
Ptgr2	57.48	14.78	0.46	9.9	17.4	6.14	Shared between pig in vivo and vitro
Tmem42	34.84	155.65	66.71	84	130.14	52.95	Shared between pig in vivo and vitro
Gpt2	132.06	11.54	0.08	73.9	12.24	1.25	Shared between pig in vivo and vitro
Exosc3	19.73	4.79	0.1	3.98	5.43	0.08	Shared between pig in vivo and vitro
Ckap2	8.4	6.63	1.38	8.01	7.08	0.08	Shared between pig in vivo and vitro
Kdm5b	32.23	14.52	0.39	33.96	22.28	8.12	Shared between pig in vivo and vitro
Tmed10	302.69	24.92	3.11	168.01	372.54	129.49	Shared between pig in vivo and vitro
Nmral1	6.59	5.36	0.1	84.34	32.29	5.42	Shared between pig in vivo and vitro
Trim6	56.76	12.27	0.53	55.32	29.66	5.77	Shared between pig in vivo and vitro
Gga3	23.32	5.37	0.4	9.68	8.48	2.11	Shared between pig in vivo and vitro
Rad9	4.34	4.14	0.4	5.24	11.42	0.08	Shared between pig in vivo and vitro
Pcmt1	21.52	38.61	16.38	41.87	44.9	14.86	Shared between pig in vivo and vitro
Ccdc19	11.69	5.88	0.22	39.86	27.25	3.32	Shared between pig in vivo and vitro
Capzb	30.75	22	2.03	24.43	47.64	20.74	Shared between pig in vivo and vitro
Fmnl1	30.08	5.12	0.18	23.96	20.25	7.69	Shared between pig in vivo and vitro
Grhl2	51.02	3.82	0.06	54	12.74	2.82	Shared between pig in vivo and vitro
Smox	0.89	5.7	18.52	3.21	4.64	0.66	Only Pig in vitro, Pnm_Pnt_ICM_Pnm_Specific
2310001A20Rik	1.54	2.02	2	5.69	16.42	6.44	Only Pig in vitro, Pnm_Pnt_ICM_Pnm_Specific
Tinf2	0.05	3.77	0.03	7.43	3.89	0.07	Only Pig in vitro, Pnm_Pnt_ICM_Pnm_Specific
Alg10b	0.72	6.51	0.07	7.07	8.22	0.03	Only Pig in vitro, Pnm_Pnt_ICM_Pnm_Specific
Gpr137	40.97	1.29	0.14	57.86	23.64	4.99	Only Pig in vitro, Pnm_Pnt_ICM_Pnm_Specific
Bace1	0.13	1.01	0.48	11.09	5.77	0.19	Only Pig in vitro, Pnm_Pnt_ICM_Pnm_Specific
D330012F22Rik	19.67	11.92	25.29	20.74	22.35	4.91	Only Pig in vitro, Pnm_Pnt_ICM_Pnm_Specific
Wdr61	527.92	223.61	252.32	268.43	204.2	83.83	Only Pig in vitro, Pnm_Pnt_ICM_Pnm_Specific
Mdga1	4.7	0.23	1.34	6.59	3.76	0.63	Only Pig in vitro, Pnm_Pnt_ICM_Pnm_Specific
Sirt3	0.39	6.45	0.12	19.42	9.81	0.41	Only Pig in vitro, Pnm_Pnt_ICM_Pnm_Specific
Tceanc	43.97	37.01	102.63	15.2	20.14	0.22	Only Pig in vitro, Pnm_Pnt_ICM_Pnm_Specific
Mllt4	7.77	1.98	0.58	4.04	9.14	1.39	Only Pig in vitro, Pnm_Pnt_ICM_Pnm_Specific
Ckmt2	223.77	37.26	36.2	52.76	154.85	73.64	Only Pig in vitro, Pnm_Pnt_ICM_Pnm_Specific
Tnpo2	0.68	0.58	0.11	5.15	2.82	0.28	Only Pig in vitro, Pnm_Pnt_ICM_Pnm_Specific
Nfkbia	175.46	31.82	26.23	26.15	21.37	4.1	Only Pig in vitro, Pnm_Pnt_ICM_Pnm_Specific
Tprgl	12.57	49.93	130.13	40.39	46.78	9.19	Only Pig in vitro, Pnm_Pnt_ICM_Pnm_Specific
Ppap2b	12.47	0.13	0.12	13.55	4.4	0.06	Only Pig in vitro, Pnm_Pnt_ICM_Pnm_Specific
Padi6	0.08	0.1	0.07	5.04	2.42	0.08	Only Pig in vitro, Pnm_Pnt_ICM_Pnm_Specific
Acpl2	1.78	6.33	0.12	5.5	7.27	0.1	Only Pig in vitro, Pnm_Pnt_ICM_Pnm_Specific
Snx19	5.69	1.01	0.35	16.24	8.46	0.38	Only Pig in vitro, Pnm_Pnt_ICM_Pnm_Specific
Bbx	17.51	4.82	0.21	30.84	26.71	3.89	Only Pig in vitro, Pnm_Pnt_ICM_Pnm_Specific
Cblc	38.38	18.5	51.11	35.12	24.75	6.79	Only Pig in vitro, Pnm_Pnt_ICM_Pnm_Specific
Grk4	1.31	4.41	0.48	4.56	7.64	0.12	Only Pig in vitro, Pnm_Pnt_ICM_Pnm_Specific
Wrnip1	119.05	103.44	84.15	255.06	247.89	98.53	Only Pig in vitro, Pnm_Pnt_ICM_Pnm_Specific
Fam122a	57.24	41.21	64.61	65.61	75.91	24.84	Only Pig in vitro, Pnm_Pnt_ICM_Pnm_Specific
Nrg4	0.59	12.28	0.4	15.31	14.24	0.38	Only Pig in vitro, Pnm_Pnt_ICM_Pnm_Specific
Pola2	20.5	5.73	4.98	10.74	13.87	4.99	Only Pig in vitro, Pnm_Pnt_ICM_Pnm_Specific
Gtl3	13.31	0.15	0.29	10.02	10.72	0.03	Only Pig in vitro, Pnm_Pnt_ICM_Pnm_Specific
Pftk1	8.39	0.18	0.08	6.76	6.25	0	Only Pig in vitro, Pnm_Pnt_ICM_Pnm_Specific
Rassf2	18.69	0.31	0.3	8.37	3.53	0.12	Only Pig in vitro, Pnm_Pnt_ICM_Pnm_Specific
Map4k2	2.08	1.31	10.97	8.48	3.32	0.16	Only Pig in vitro, Pnm_Pnt_ICM_Pnm_Specific
Apbb3	3.73	2.05	0.27	5.69	6.46	0.17	Only Pig in vitro, Pnm_Pnt_ICM_Pnm_Specific
Efna4	159.73	75.12	97.1	107.57	133.42	31.21	Only Pig in vitro, Pnm_Pnt_ICM_Pnm_Specific
Trip10	7.26	7.06	2.47	13.78	17.11	5.83	Only Pig in vitro, Pnm_Pnt_ICM_Pnm_Specific
Nbn	41.36	6.8	23.19	4.59	5.1	0.04	Only Pig in vitro, Pnm_Pnt_ICM_Pnm_Specific
Paqr5	14.9	0.26	0.1	11.53	6.01	0.15	Only Pig in vitro, Pnm_Pnt_ICM_Pnm_Specific
Mbip	135.82	63.98	359.76	48.33	70.22	34.1	Only Pig in vitro, Pnm_Pnt_ICM_Pnm_Specific
Ndufa9	281.9	231.46	173.08	277.43	758.22	322.76	Only Pig in vitro, Pnm_Pnt_ICM_Pnm_Specific
6030458C11Rik	31.18	20.65	181.06	21.42	18.42	6.07	Only Pig in vitro, Pnm_Pnt_ICM_Pnm_Specific
Sft2d2	12.48	0.73	0.46	13.56	29.69	1.43	Only Pig in vitro, Pnm_Pnt_ICM_Pnm_Specific
1700019N12Rik	26.29	1.29	0.46	12.28	18.87	0	Only Pig in vitro, Pnm_Pnt_ICM_Pnm_Specific
Slc25a26	145.87	129.54	294.36	48.98	103.8	38.01	Only Pig in vitro, Pnm_Pnt_ICM_Pnm_Specific
Tgfbi	4.27	0.29	0.12	15.04	4.28	0.15	Only Pig in vitro, Pnm_Pnt_ICM_Pnm_Specific
Anxa6	0.09	25.87	8.77	4.26	19.4	9.04	Only Pig in vitro, Pnm_Pnt_ICM_Pnm_Specific
Trim50	2.43	20.24	66.49	7.3	44.73	11.73	Only Pig in vitro, Pnm_Pnt_ICM_Pnm_Specific
4930471M23Rik	0.7	0.62	0	11.62	13.46	4.01	Only Pig in vitro, Pnm_Pnt_ICM_Pnm_Specific
Ccdc56	39.73	16.84	400.97	165.59	156.44	47.13	Only Pig in vitro, Pnm_Pnt_ICM_Pnm_Specific
Slc9a1	2.24	0.26	0.16	10.35	3.41	0.58	Only Pig in vitro, Pnm_Pnt_ICM_Pnm_Specific
Cndp2	30.68	91.22	163.08	19.15	34.62	8.85	Only Pig in vitro, Pnm_Pnt_ICM_Pnm_Specific
Ubqln4	16.57	1.97	0.08	7.96	10.68	1.59	Only Pig in vitro, Pnm_Pnt_ICM_Pnm_Specific
Ilvbl	36.11	131.69	227.55	88.99	268.34	116.92	Only Pig in vitro, Pnm_Pnt_ICM_Pnm_Specific
Zmym5	48.5	40.96	39.48	25.64	28.53	10.98	Only Pig in vitro, Pnm_Pnt_ICM_Pnm_Specific
Fetub	0.34	11.4	47.33	46.78	135.95	54.8	Only Pig in vitro, Pnm_Pnt_ICM_Pnm_Specific
Rab3d	0.21	0.06	0.06	3.28	8.22	0.1	Only Pig in vitro, Pnm_Pnt_ICM_Pnm_Specific
Plek2	10.37	0.2	0.03	16.95	3.98	0.12	Only Pig in vitro, Pnm_Pnt_ICM_Pnm_Specific
Rimklb	418.79	192.55	115.01	290.76	254	116.42	Only Pig in vitro, Pnm_Pnt_ICM_Pnm_Specific
Car9	17.44	16.4	71.65	56.06	13.43	1.76	Only Pig in vitro, Pnm_Pnt_ICM_Pnm_Specific
AI597479	67.89	2.99	4.76	42.52	25.05	9.76	Only Pig in vitro, Pnm_Pnt_ICM_Pnm_Specific
Supt3h	25.21	22.48	16.59	22.23	31.48	8.57	Only Pig in vitro, Pnm_Pnt_ICM_Pnm_Specific
Fbxl5	21.73	12.28	36.79	3.99	14.34	5.11	Only Pig in vitro, Pnm_Pnt_ICM_Pnm_Specific
Naa40	36.33	0.25	0	13	7.81	0.09	Only Pig in vitro, Pnm_Pnt_ICM_Pnm_Specific
Dctd	48.95	35.06	141.81	17.63	18.66	6.08	Only Pig in vitro, Pnm_Pnt_ICM_Pnm_Specific
Tmem231	0.04	7.77	0.05	31.39	20.84	0.09	Only Pig in vitro, Pnm_Pnt_ICM_Pnm_Specific
Rhot2	13.22	4.13	15.65	9.63	11.64	3.87	Only Pig in vitro, Pnm_Pnt_ICM_Pnm_Specific
Mtmr15	12.97	0.21	0.18	9.83	9.35	0.9	Only Pig in vitro, Pnm_Pnt_ICM_Pnm_Specific
Tex10	10.68	22.81	16.37	9.42	14.01	3.31	Only Pig in vitro, Pnm_Pnt_ICM_Pnm_Specific
Zdhhc18	20.45	5.06	19.27	39.14	42.11	15.85	Only Pig in vitro, Pnm_Pnt_ICM_Pnm_Specific
Snx15	42.97	2.29	65.13	16.74	7.13	0.61	Only Pig in vitro, Pnm_Pnt_ICM_Pnm_Specific
Kif4	2.32	4.58	0.18	3.33	1.49	0.08	Only Pig in vitro, Pnm_Pnt_ICM_Pnm_Specific
Zdhhc17	12.38	21.22	220.4	6.92	9.21	0.1	Only Pig in vitro, Pnm_Pnt_ICM_Pnm_Specific
Ywhag	2.42	3.37	0.06	13.72	8.86	0.4	Only Pig in vitro, Pnm_Pnt_ICM_Pnm_Specific
Copb2	6.12	10.82	71.75	8.87	21.26	9.23	Only Pig in vitro, Pnm_Pnt_ICM_Pnm_Specific
Cirbp	53.98	52.42	86.74	30.31	70.2	29.16	Only Pig in vitro, Pnm_Pnt_ICM_Pnm_Specific
Xkr8	55.53	9.67	49.17	39.4	23.11	6.76	Only Pig in vitro, Pnm_Pnt_ICM_Pnm_Specific
Tcf3	22.29	9.17	18.52	14.19	12.75	6.16	Only Pig in vitro, Pnm_Pnt_ICM_Pnm_Specific
Atp6v0e	87.77	148.22	665.86	202.18	505.82	240.88	Only Pig in vitro, Pnm_Pnt_ICM_Pnm_Specific
Rusc1	1.36	3.86	62.2	11.97	9.73	1.14	Only Pig in vitro, Pnm_Pnt_ICM_Pnm_Specific
Tsn	105.48	1.41	0.48	48.74	74.91	31.16	Only Pig in vitro, Pnm_Pnt_ICM_Pnm_Specific
Zfp330	46.4	4.77	0.07	55.36	50.92	15.92	Only Pig in vitro, Pnm_Pnt_ICM_Pnm_Specific
Arpc3	116.18	206.7	265.28	105.66	287.22	116.47	Only Pig in vitro, Pnm_Pnt_ICM_Pnm_Specific
Fam73b	2.91	0.35	0.16	7.05	11.54	0.81	Only Pig in vitro, Pnm_Pnt_ICM_Pnm_Specific
Pqlc1	4.68	5.87	2.79	10.4	21.01	6.19	Only Pig in vitro, Pnm_Pnt_ICM_Pnm_Specific
Isoc1	52.18	14.13	140.3	34.96	27.21	10.84	Only Pig in vitro, Pnm_Pnt_ICM_Pnm_Specific
4732418C07Rik	23.52	2.68	0.63	4.13	6.31	0.03	Only Pig in vitro, Pnm_Pnt_ICM_Pnm_Specific
Mdm4	29.62	9.71	254.36	37.32	13.03	1.15	Only Pig in vitro, Pnm_Pnt_ICM_Pnm_Specific
Rmnd1	41.62	3.99	125.13	13.01	29.86	13.25	Only Pig in vitro, Pnm_Pnt_ICM_Pnm_Specific
Fst	59.57	142.6	140.45	684.89	301.11	109.49	Only Pig in vitro, Pnm_Pnt_ICM_Pnm_Specific
Ppan	294.61	45.28	69.29	356.18	231.47	91.31	Only Pig in vitro, Pnm_Pnt_ICM_Pnm_Specific
2810006K23Rik	75.23	10.39	256.59	257.13	88.35	38.74	Only Pig in vitro, Pnm_Pnt_ICM_Pnm_Specific
Ddx11	3.25	0.55	36.85	4.9	3.39	0.2	Only Pig in vitro, Pnm_Pnt_ICM_Pnm_Specific
Smpd4	20.65	3.35	26.15	36.03	26.67	5.82	Only Pig in vitro, Pnm_Pnt_ICM_Pnm_Specific
R3hdm1	2.4	0.4	0.23	4.29	1.89	0.08	Only Pig in vitro, Pnm_Pnt_ICM_Pnm_Specific
Rfc3	155.05	91.14	110.35	86.22	59.67	24.61	Only Pig in vitro, Pnm_Pnt_ICM_Pnm_Specific
Mad2l2	375.1	38.09	315.7	392.97	320.45	141.43	Only Pig in vitro, Pnm_Pnt_ICM_Pnm_Specific
D3Ertd751e	6.05	0.79	0.2	6.87	32.16	8.3	Only Pig in vitro, Pnm_Pnt_ICM_Pnm_Specific
Ctsk	21.34	0.72	0.15	4.11	8.06	0.15	Only Pig in vitro, Pnm_Pnt_ICM_Pnm_Specific
Cdc42se1	110.29	16.32	26.88	23.62	52.7	25.47	Only Pig in vitro, Pnm_Pnt_ICM_Pnm_Specific
Tiprl	698.91	137.15	261.47	471.81	238.31	108.31	Only Pig in vitro, Pnm_Pnt_ICM_Pnm_Specific
Csnk1g2	35.48	16.88	65.46	40.4	35.73	9.89	Only Pig in vitro, Pnm_Pnt_ICM_Pnm_Specific
Nop2	81.19	11.71	9.27	51.57	28.5	1.72	Only Pig in vitro, Pnm_Pnt_ICM_Pnm_Specific
Nudt6	0	19.53	49.79	5.59	53.5	11.59	Only Pig in vitro, Pnm_Pnt_ICM_Pnm_Specific
Klhdc9	0.12	3.3	0.15	7.64	19.87	1.06	Only Pig in vitro, Pnm_Pnt_ICM_Pnm_Specific
Parn	12.61	32.36	39.18	6.78	8.6	1.69	Only Pig in vitro, Pnm_Pnt_ICM_Pnm_Specific
Pkib	151.75	0.55	0.19	5.04	9.82	0.1	Only Pig in vitro, Pnm_Pnt_ICM_Pnm_Specific
Hic2	1.33	0.24	11.98	7.77	8.99	1.37	Only Pig in vitro, Pnm_Pnt_ICM_Pnm_Specific
Gpn2	57.95	24.57	18.91	60.37	43.45	7.54	Only Pig in vitro, Pnm_Pnt_ICM_Pnm_Specific
Gyltl1b	5.19	12.23	150.61	25.74	87.27	40.51	Only Pig in vitro, Pnm_Pnt_ICM_Pnm_Specific
Mid2	2.26	23.84	22.9	9.62	14.62	5.44	Only Pig in vitro, Pnm_Pnt_ICM_Pnm_Specific
Pcyox1	24.66	44.3	105.62	42.04	52.3	18.15	Only Pig in vitro, Pnm_Pnt_ICM_Pnm_Specific
2012-03-09	8.05	41.87	22.87	143.92	51.66	12.26	Only Pig in vitro, Pnm_Pnt_ICM_Pnm_Specific
Rnf20	5.5	0.52	0.27	3.93	2.47	0.23	Only Pig in vitro, Pnm_Pnt_ICM_Pnm_Specific
Rnf38	11.36	0.06	0.05	12.74	2.74	0.04	Only Pig in vitro, Pnm_Pnt_ICM_Pnm_Specific
Ubxn8	9.99	16.76	17.65	16.47	13.04	2.35	Only Pig in vitro, Pnm_Pnt_ICM_Pnm_Specific
Nsmce4a	35.92	34.35	48.56	22.07	38.78	16.05	Only Pig in vitro, Pnm_Pnt_ICM_Pnm_Specific
Atp5sl	78.42	64.46	98.72	147.57	112.47	45.08	Only Pig in vitro, Pnm_Pnt_ICM_Pnm_Specific
1110008J03Rik	82.56	66.84	57.3	76.55	64.71	15.26	Only Pig in vitro, Pnm_Pnt_ICM_Pnm_Specific
Dnaja4	0.1	9.91	0.14	8.07	2.96	0.2	Only Pig in vitro, Pnm_Pnt_ICM_Pnm_Specific
Tshz1	1.91	8.94	0.13	8.48	8.32	0.88	Only Pig in vitro, Pnm_Pnt_ICM_Pnm_Specific
Pole2	22.03	0.18	0.24	5.24	10.53	0.08	Only Pig in vitro, Pnm_Pnt_ICM_Pnm_Specific
Araf	3.66	18.65	10.82	31.21	43.94	20.39	Only Pig in vitro, Pnm_Pnt_ICM_Pnm_Specific
Med25	1.3	8.72	0.3	13.66	10.9	3.34	Only Pig in vitro, Pnm_Pnt_ICM_Pnm_Specific
Pdss1	311.77	32.81	421.55	14.62	11.57	4.05	Only Pig in vitro, Pnm_Pnt_ICM_Pnm_Specific
Cldn5	62.01	19.22	28.01	47.23	74.7	37.06	Only Pig in vitro, Pnm_Pnt_ICM_Pnm_Specific
Fam105b	12.44	4.99	6.33	10.21	7.6	0.16	Only Pig in vitro, Pnm_Pnt_ICM_Pnm_Specific
Ufm1	10.88	6.54	0	14.15	27.13	1.24	Only Pig in vitro, Pnm_Pnt_ICM_Pnm_Specific
Btbd3	2.14	0.81	30.67	4.75	4.87	0.29	Only Pig in vitro, Pnm_Pnt_ICM_Pnm_Specific
Rab8a	13.2	32.93	30.73	27.22	17.78	5.5	Only Pig in vitro, Pnm_Pnt_ICM_Pnm_Specific
Ostm1	49.97	23.29	55.02	17.86	28.54	11.18	Only Pig in vitro, Pnm_Pnt_ICM_Pnm_Specific
Atp6v1e1	755.05	788.11	1000.83	1098.57	1198.12	597.58	Only Pig in vitro, Pnm_Pnt_ICM_Pnm_Specific
Fbxw4	1.54	18.14	0.24	28.9	13.2	3.52	Only Pig in vitro, Pnm_Pnt_ICM_Pnm_Specific
Car2	81.42	1.58	0.21	75.36	25.75	11.69	Only Pig in vitro, Pnm_Pnt_ICM_Pnm_Specific
Nrf1	42.23	31.17	87.73	82.11	47.69	19.06	Only Pig in vitro, Pnm_Pnt_ICM_Pnm_Specific
Nup43	23.85	2.15	181.64	13.78	25.31	8.38	Only Pig in vitro, Pnm_Pnt_ICM_Pnm_Specific
Zxdc	29.11	26.36	36.88	24.08	33.22	12.78	Only Pig in vitro, Pnm_Pnt_ICM_Pnm_Specific
Angel2	22.72	15.83	18.09	3.19	6.79	0.14	Only Pig in vitro, Pnm_Pnt_ICM_Pnm_Specific
H47	2048.45	835.31	824.97	1702.65	1505.24	629.99	Only Pig in vitro, Pnm_Pnt_ICM_Pnm_Specific
Pla2g7	69.16	6.98	169.78	3.86	5.02	0.17	Only Pig in vitro, Pnm_Pnt_ICM_Pnm_Specific
Adat2	224.95	95.64	107.87	194.63	59.35	14.42	Only Pig in vitro, Pnm_Pnt_ICM_Pnm_Specific
Pcif1	9.47	3.01	5.75	17.4	16.4	6.74	Only Pig in vitro, Pnm_Pnt_ICM_Pnm_Specific
Eapp	53.96	0.18	0.17	35.56	32.33	0.13	Only Pig in vitro, Pnm_Pnt_ICM_Pnm_Specific
Gsg1	6.94	0.28	0.17	21.91	11.38	1.85	Only Pig in vitro, Pnm_Pnt_ICM_Pnm_Specific
St6galnac4	295.14	5.89	56.9	224.53	69.82	27.14	Only Pig in vitro, Pnm_Pnt_ICM_Pnm_Specific
Elovl2	129.38	20.84	44.25	33.95	12.1	0.12	Only Pig in vitro, Pnm_Pnt_ICM_Pnm_Specific
Lancl1	1.66	10.53	0.49	3.14	12.89	3.37	Only Pig in vitro, Pnm_Pnt_ICM_Pnm_Specific
Azi1	0.56	0.36	37.47	8.06	6.72	0.42	Only Pig in vitro, Pnm_Pnt_ICM_Pnm_Specific
Rabif	69.67	44.11	101.77	89.25	80.13	39.21	Only Pig in vitro, Pnm_Pnt_ICM_Pnm_Specific
Fam78b	15.11	0	0	71.51	12.02	0.1	Only Pig in vitro, Pnm_Pnt_ICM_Pnm_Specific
Tcf19	12.41	4.58	2.41	10.51	16.68	2.55	Only Pig in vitro, Pnm_Pnt_ICM_Pnm_Specific
Gnl3	31.91	7.74	55.82	15.79	7.67	0.05	Only Pig in vitro, Pnm_Pnt_ICM_Pnm_Specific
Sds	140.88	0.33	0.04	246.9	5.16	0.41	Only Pig in vitro, Pnm_Pnt_ICM_Pnm_Specific
Slc25a5	243.92	380.19	1128.58	339.9	1315.18	471.73	Only Pig in vitro, Pnm_Pnt_ICM_Pnm_Specific
Rbm9	23.4	19.19	67.27	31.21	16.52	0.69	Only Pig in vitro, Pnm_Pnt_ICM_Pnm_Specific
1110038F14Rik	94.45	63.35	38.27	48.47	92.24	40.37	Only Pig in vitro, Pnm_Pnt_ICM_Pnm_Specific
Tmem55a	0	0.06	0.13	10.01	7.52	0	Only Pig in vitro, Pnm_Pnt_ICM_Pnm_Specific
Tmem98	11.86	0.1	0.09	14.92	5.59	0.23	Only Pig in vitro, Pnm_Pnt_ICM_Pnm_Specific
Rnps1	112.18	17.14	81.48	78.04	36.99	15.85	Only Pig in vitro, Pnm_Pnt_ICM_Pnm_Specific
2610029I01Rik	7.9	1.03	0.29	5.5	8.31	0.6	Only Pig in vitro, Pnm_Pnt_ICM_Pnm_Specific
Khdrbs3	16	6.1	10.48	30.25	15.25	2.82	Only Pig in vitro, Pnm_Pnt_ICM_Pnm_Specific
Sgsm3	0.96	0.15	0.17	20.99	9.23	0.05	Only Pig in vitro, Pnm_Pnt_ICM_Pnm_Specific
Rbms2	0	0.03	0.1	9.82	3.16	0.08	Only Pig in vitro, Pnm_Pnt_ICM_Pnm_Specific
Prpf31	63.06	37.17	161.61	89.68	82.64	23.91	Only Pig in vitro, Pnm_Pnt_ICM_Pnm_Specific
Slc39a11	7.33	22.87	28.31	10.75	39.95	14.51	Only Pig in vitro, Pnm_Pnt_ICM_Pnm_Specific
Gnmt	93.92	0.24	0.09	39.55	10.75	2.12	Only Pig in vitro, Pnm_Pnt_ICM_Pnm_Specific
Fbxl3	5.88	26.42	37.16	4.78	3.76	0.02	Only Pig in vitro, Pnm_Pnt_ICM_Pnm_Specific
Aatf	47.26	21	56.51	26.2	29.13	13.6	Only Pig in vitro, Pnm_Pnt_ICM_Pnm_Specific
Saps1	6.12	0.5	0.13	9.75	4.37	0.17	Only Pig in vitro, Pnm_Pnt_ICM_Pnm_Specific
Clp1	43.96	0.31	0.08	20.9	11.58	0.2	Only Pig in vitro, Pnm_Pnt_ICM_Pnm_Specific
Srd5a3	47.07	87.92	354.56	56.81	54.93	19.44	Only Pig in vitro, Pnm_Pnt_ICM_Pnm_Specific
Tomm40l	2.31	3.56	0.33	4.26	9.78	0.06	Only Pig in vitro, Pnm_Pnt_ICM_Pnm_Specific
Pbx4	1.78	6.42	0.15	3.16	17.31	4.21	Only Pig in vitro, Pnm_Pnt_ICM_Pnm_Specific
Uqcrfs1	3970.09	2923.71	2105.05	3535.44	6596.35	3264.97	Only Pig in vitro, Pnm_Pnt_ICM_Pnm_Specific
Agl	5.51	23.8	64.16	19.05	19.25	8.99	Only Pig in vitro, Pnm_Pnt_ICM_Pnm_Specific
Rilpl2	2.3	2.48	0.24	18.98	8.86	0.23	Only Pig in vitro, Pnm_Pnt_ICM_Pnm_Specific
Pla2g12b	0	0.05	0.1	6.98	5.39	0.24	Only Pig in vitro, Pnm_Pnt_ICM_Pnm_Specific
Tbc1d13	4.79	2.62	0.19	3.85	5.92	0	Only Pig in vitro, Pnm_Pnt_ICM_Pnm_Specific
A130010J15Rik	108.63	36.7	408.61	92.75	116.66	38.15	Only Pig in vitro, Pnm_Pnt_ICM_Pnm_Specific
Runx1t1	24.93	0.16	0.13	39.33	8.16	0.07	Only Pig in vitro, Pnm_Pnt_ICM_Pnm_Specific
Cry2	0.42	1.08	0.13	6.83	4.99	0.4	Only Pig in vitro, Pnm_Pnt_ICM_Pnm_Specific
E130306D19Rik	38.18	22.23	66.97	43.25	77.8	29.85	Only Pig in vitro, Pnm_Pnt_ICM_Pnm_Specific
Adamts8	4.19	0.25	0.06	6.65	3.09	0.19	Only Pig in vitro, Pnm_Pnt_ICM_Pnm_Specific
Hsdl2	38.59	2.06	0.14	9.88	10.22	2.05	Only Pig in vitro, Pnm_Pnt_ICM_Pnm_Specific
Dalrd3	213.16	130.11	118.4	173.64	197.21	92.56	Only Pig in vitro, Pnm_Pnt_ICM_Pnm_Specific
Psma6	60.46	26.09	294.14	58.03	40.1	3.23	Only Pig in vitro, Pnm_Pnt_ICM_Pnm_Specific
Fam199x	9.46	0.04	0.18	48.32	8.02	0.03	Only Pig in vitro, Pnm_Pnt_ICM_Pnm_Specific
Tmem101	0	8.27	67.31	9.77	13.41	0	Only Pig in vitro, Pnm_Pnt_ICM_Pnm_Specific
Zfp668	29.48	3.34	4.61	23.13	9.83	1.94	Only Pig in vitro, Pnm_Pnt_ICM_Pnm_Specific
Gsk3a	0.49	0.25	0.24	4.86	9.69	2.66	Only Pig in vitro, Pnm_Pnt_ICM_Pnm_Specific
Ehd1	1.21	5.37	0	5.33	5.3	0.25	Only Pig in vitro, Pnm_Pnt_ICM_Pnm_Specific
Cluap1	8.99	12.82	21.93	6.17	10.34	0.2	Only Pig in vitro, Pnm_Pnt_ICM_Pnm_Specific
Slc7a15	11.84	0.33	0.27	16.29	6.48	0.47	Only Pig in vitro, Pnm_Pnt_ICM_Pnm_Specific
Aga	51.86	25.54	359.58	68.94	160.53	50.6	Only Pig in vitro, Pnm_Pnt_ICM_Pnm_Specific
Atpbd4	119	14.64	3.28	148.73	72.88	23.9	Only Pig in vitro, Pnm_Pnt_ICM_Pnm_Specific
Ddx55	9.15	1.49	0.15	7.98	3.72	0.07	Only Pig in vitro, Pnm_Pnt_ICM_Pnm_Specific
Fam92a	126.28	11.26	44.55	63.99	7.68	0.21	Only Pig in vitro, Pnm_Pnt_ICM_Pnm_Specific
Mmab	2.21	19.96	0.49	19.6	54.96	14.38	Only Pig in vitro, Pnm_Pnt_ICM_Pnm_Specific
Dhrs7	105.05	29.36	245.79	46.75	56.86	0.36	Only Pig in vitro, Pnm_Pnt_ICM_Pnm_Specific
Anxa11	1.21	8.23	0.23	6.02	10.64	0.16	Only Pig in vitro, Pnm_Pnt_ICM_Pnm_Specific
Ttc23l	7.85	0.06	0.11	13.41	2.86	0.04	Only Pig in vitro, Pnm_Pnt_ICM_Pnm_Specific
Gk5	0.56	7	0.03	7.28	9.84	1.29	Only Pig in vitro, Pnm_Pnt_ICM_Pnm_Specific
Fchsd2	9.99	0.41	0.67	13.43	6.69	0.35	Only Pig in vitro, Pnm_Pnt_ICM_Pnm_Specific
1110032A03Rik	6.19	1.72	0.25	13.34	6.27	0.1	Only Pig in vitro, Pnm_Pnt_ICM_Pnm_Specific
Cul4a	22.51	13.46	53.03	19.72	18.61	6.19	Only Pig in vitro, Pnm_Pnt_ICM_Pnm_Specific
Ube3c	0.07	5.3	0.04	4.36	5.5	0.1	Only Pig in vitro, Pnm_Pnt_ICM_Pnm_Specific
Slc25a13	17.84	12.9	14.92	6.36	4.33	0.7	Only Pig in vitro, Pnm_Pnt_ICM_Pnm_Specific
Gramd1a	0.9	2.57	0.11	3.32	3.13	0.23	Only Pig in vitro, Pnm_Pnt_ICM_Pnm_Specific
Fut8	3.58	1.12	0.1	4.85	3.88	0.13	Only Pig in vitro, Pnm_Pnt_ICM_Pnm_Specific
B3gnt8	1.03	6.32	0.2	4.25	9.95	2.21	Only Pig in vitro, Pnm_Pnt_ICM_Pnm_Specific
Mrpl46	218.06	71.76	118.26	135.1	42.74	18.75	Only Pig in vitro, Pnm_Pnt_ICM_Pnm_Specific
Smtn	13.45	8.29	9.06	18.82	11.24	5.19	Only Pig in vitro, Pnm_Pnt_ICM_Pnm_Specific
Ddx56	18.34	21.28	48.14	44.83	26.56	10.91	Only Pig in vitro, Pnm_Pnt_ICM_Pnm_Specific
Tmed1	4.45	2.56	0	3.11	7.04	0.35	Only Pig in vitro, Pnm_Pnt_ICM_Pnm_Specific
Pkia	0.07	16.26	194.85	7.94	22.22	6.46	Only Pig in vitro, Pnm_Pnt_ICM_Pnm_Specific
Tmem129	3.98	8.54	20	18.42	13.81	3.52	Only Pig in vitro, Pnm_Pnt_ICM_Pnm_Specific
Nupl1	66.17	13.88	0.41	62.9	34.29	4.51	Only Pig in vitro, Pnm_Pnt_ICM_Pnm_Specific
Cdc37	91.46	28.38	52.28	124.59	42.19	18.36	Only Pig in vitro, Pnm_Pnt_ICM_Pnm_Specific
Diap1	0.92	1.41	9.15	5.9	13.91	5.08	Only Pig in vitro, Pnm_Pnt_ICM_Pnm_Specific
Xrcc2	112.11	20.65	75.08	45.95	31.19	11.69	Only Pig in vitro, Pnm_Pnt_ICM_Pnm_Specific
Cd40	28.85	0.1	0.14	5.35	5.89	0.15	Only Pig in vitro, Pnm_Pnt_ICM_Pnm_Specific
Fbxo15	6.6	1.02	0.04	16.45	7.49	0.11	Only Pig in vitro, Pnm_Pnt_ICM_Pnm_Specific
Rab25	5.56	133.52	171.95	48.74	274.02	120.03	Only Pig in vitro, Pnm_Pnt_ICM_Pnm_Specific
Spata20	0.07	0.16	0.04	4.01	2.28	0.1	Only Pig in vitro, Pnm_Pnt_ICM_Pnm_Specific
Zscan21	143.91	61.71	141.77	90.11	59.8	28.36	Only Pig in vitro, Pnm_Pnt_ICM_Pnm_Specific
Suox	111.13	19.66	80.36	62.81	34.21	7.32	Only Pig in vitro, Pnm_Pnt_ICM_Pnm_Specific
Lamb1-1	0.61	32.6	0.22	7.16	21.55	6.01	Only Pig in vitro, Pnm_Pnt_ICM_Pnm_Specific
Psme1	395.27	601.04	406.66	629.03	766.83	377.28	Only Pig in vitro, Pnm_Pnt_ICM_Pnm_Specific
Fgl2	11.6	0.04	0.17	29.38	4.72	0.03	Only Pig in vitro, Pnm_Pnt_ICM_Pnm_Specific
C1qa	67.82	10.65	3.28	11.95	25.84	8.93	Only Pig in vitro, Pnm_Pnt_ICM_Pnm_Specific
H1foo	16.89	0	0	56.95	12.3	0.09	Only Pig in vitro, Pnm_Pnt_ICM_Pnm_Specific
Lace1	0.08	11.84	39.66	6.79	10.4	0.45	Only Pig in vitro, Pnm_Pnt_ICM_Pnm_Specific
Ube2j2	67.78	23	109.7	50.4	25.83	12.57	Only Pig in vitro, Pnm_Pnt_ICM_Pnm_Specific
Srd5a1	4.45	2.73	0.22	29.4	8.6	0.24	Only Pig in vitro, Pnm_Pnt_ICM_Pnm_Specific
Cops5	399.64	191.11	185.64	216.04	181.65	90.51	Only Pig in vitro, Pnm_Pnt_ICM_Pnm_Specific
Sdf4	86.83	40.01	21.79	64.6	58.17	10.52	Only Pig in vitro, Pnm_Pnt_ICM_Pnm_Specific
Pcnx	0.34	8.62	0.24	5.52	1.93	0.24	Only Pig in vitro, Pnm_Pnt_ICM_Pnm_Specific
Rest	2.87	6.99	0.15	4.12	2.41	0.06	Only Pig in vitro, Pnm_Pnt_ICM_Pnm_Specific
Syt17	3.58	0.23	0.16	12.47	5.08	0.08	Only Pig in vitro, Pnm_Pnt_ICM_Pnm_Specific
Vars2	14.92	15	41.89	24.76	23.46	7.95	Only Pig in vitro, Pnm_Pnt_ICM_Pnm_Specific
Brpf1	11.95	3.86	3.31	15.54	13.14	1.57	Only Pig in vitro, Pnm_Pnt_ICM_Pnm_Specific
AI597468	14.14	0.4	0.09	30.52	17.14	0.15	Only Pig in vitro, Pnm_Pnt_ICM_Pnm_Specific
Plekhm1	2.37	3.06	0.15	5.21	3.49	0.36	Only Pig in vitro, Pnm_Pnt_ICM_Pnm_Specific
Sfxn1	58.27	35.02	111.18	38.81	34.96	15.51	Only Pig in vitro, Pnm_Pnt_ICM_Pnm_Specific
2012-09-07	44.09	4.55	20.06	24.03	12.82	0.31	Only Pig in vitro, Pnm_Pnt_ICM_Pnm_Specific
Clstn1	0.2	4.91	0.13	4.11	2.71	0.41	Only Pig in vitro, Pnm_Pnt_ICM_Pnm_Specific
Dtwd1	43	25.75	110.89	11.65	14.27	2.97	Only Pig in vitro, Pnm_Pnt_ICM_Pnm_Specific
Ldhb	111.19	52.78	58.45	180.36	152.09	66.64	Only Pig in vitro, Pnm_Pnt_ICM_Pnm_Specific
Ccnh	23.92	6.88	46.04	21.87	15.38	1.13	Only Pig in vitro, Pnm_Pnt_ICM_Pnm_Specific
Stoml2	2464.18	859.19	1066.01	2955.6	1480.06	735.72	Only Pig in vitro, Pnm_Pnt_ICM_Pnm_Specific
Gtf3c5	14.28	4.79	0.09	15.87	10.87	0.81	Only Pig in vitro, Pnm_Pnt_ICM_Pnm_Specific
Gmip	8.19	3.79	24.33	3.43	5.08	0.06	Only Pig in vitro, Pnm_Pnt_ICM_Pnm_Specific
Chst5	12.2	2.77	0.1	8.31	8.05	0.12	Only Pig in vitro, Pnm_Pnt_ICM_Pnm_Specific
1110032A13Rik	88.29	42.16	142.26	106.47	83.14	24.85	Only Pig in vitro, Pnm_Pnt_ICM_Pnm_Specific
Tut1	2.27	12.67	0.11	10.25	8.13	1.92	Only Pig in vitro, Pnm_Pnt_ICM_Pnm_Specific
Agbl5	0.36	7.61	0.19	4.25	13.24	2.97	Only Pig in vitro, Pnm_Pnt_ICM_Pnm_Specific
Pigp	36.59	43.83	55.87	20.77	43.41	15.44	Only Pig in vitro, Pnm_Pnt_ICM_Pnm_Specific
Ldlrap1	0.72	1.46	0.25	22.6	14.07	1.1	Only Pig in vitro, Pnm_Pnt_ICM_Pnm_Specific
Atp6v1a	32.56	1.06	72.64	10.1	6.51	0.1	Only Pig in vitro, Pnm_Pnt_ICM_Pnm_Specific
Cyp2r1	19.31	31.28	68.04	26.1	20.37	3.06	Only Pig in vitro, Pnm_Pnt_ICM_Pnm_Specific
BC061194	0.92	0.09	0.03	7.64	3.16	0.1	Only Pig in vitro, Pnm_Pnt_ICM_Pnm_Specific
Dnajb9	53.34	21.41	84.89	33.92	39.13	14.94	Only Pig in vitro, Pnm_Pnt_ICM_Pnm_Specific
Ptgr1	12.99	9	13.05	14.3	69.87	7.33	Only Pig in vitro, Pnm_Pnt_ICM_Pnm_Specific
Ppa1	235.57	48.02	158.61	91.93	94	27.57	Only Pig in vitro, Pnm_Pnt_ICM_Pnm_Specific
Tmem49	23.69	11.23	97.6	10.6	10.19	0.61	Only Pig in vitro, Pnm_Pnt_ICM_Pnm_Specific
Clptm1	6.06	5.97	75.09	8.07	7.06	1.68	Only Pig in vitro, Pnm_Pnt_ICM_Pnm_Specific
Casd1	1.29	19.26	0.11	3.16	2.9	0.01	Only Pig in vitro, Pnm_Pnt_ICM_Pnm_Specific
Cugbp1	17.89	1.02	0.11	6.07	7.9	0.68	Only Pig in vitro, Pnm_Pnt_ICM_Pnm_Specific
Mrps11	60.41	1.6	32.52	54	15.38	0.24	Only Pig in vitro, Pnm_Pnt_ICM_Pnm_Specific
Fmnl2	0.5	0.91	0.06	3.33	1.96	0.15	Only Pig in vitro, Pnm_Pnt_ICM_Pnm_Specific
Serpinf1	0.72	426.28	0.6	5.5	32.04	14.61	Only Pig in vitro, Pnm_Pnt_ICM_Pnm_Specific
Mkln1	0.15	1.3	0.14	4.41	2.86	0.21	Only Pig in vitro, Pnm_Pnt_ICM_Pnm_Specific
1700025G04Rik	6.74	0.48	28.19	22.38	4.99	0.12	Only Pig in vitro, Pnm_Pnt_ICM_Pnm_Specific
Arg2	214.28	187.72	781.58	120.14	298.91	67.21	Only Pig in vitro, Pnm_Pnt_ICM_Pnm_Specific
Dcaf15	3.8	1.9	19.16	31.67	40.33	9.48	Only Pig in vitro, Pnm_Pnt_ICM_Pnm_Specific
Atp1b1	14.78	0.06	0.03	15.37	9.99	0.02	Only Pig in vitro, Pnm_Pnt_ICM_Pnm_Specific
Pex6	2.81	0.67	0.96	3.49	7.09	2.27	Only Pig in vitro, Pnm_Pnt_ICM_Pnm_Specific
Cops7b	8.36	15.77	29.16	35.93	59.81	0.05	Only Pig in vitro, Pnm_Pnt_ICM_Pnm_Specific
Ccdc86	14.01	1.02	5.26	4.97	9.45	2.08	Only Pig in vitro, Pnm_Pnt_ICM_Pnm_Specific
Chst14	4.72	19.58	27.42	49.55	35.84	6.04	Only Pig in vitro, Pnm_Pnt_ICM_Pnm_Specific
Chd1	3.93	0.63	0.16	3.18	1.58	0.15	Only Pig in vitro, Pnm_Pnt_ICM_Pnm_Specific
Rab6b	13.98	0.91	0.17	17.35	42.72	6.59	Only Pig in vitro, Pnm_Pnt_ICM_Pnm_Specific
Smad5	4.95	1.4	2.28	4.51	6.1	0.06	Only Pig in vitro, Pnm_Pnt_ICM_Pnm_Specific
Rnf167	117.55	14.29	9.33	26.35	20.29	8.48	Only Pig in vitro, Pnm_Pnt_ICM_Pnm_Specific
Aamp	38.69	11.15	1.71	43.49	19.87	16.35	Only Pig in vivo
Tbc1d7	311.41	281.44	107.05	236.73	206.51	257.87	Only Pig in vivo
Strn4	3.9	1.99	0.2	4.16	4.18	6.89	Only Pig in vivo
Alg9	16.41	23.27	0.03	17.38	21.05	45.3	Only Pig in vivo
Mlf1ip	57.48	45.96	0.32	66.31	20.53	30.82	Only Pig in vivo
Gnas	28.05	43.02	10.27	50.86	50.55	59.75	Only Pig in vivo
Atg7	10.52	18.5	0.13	14.59	3.63	6.32	Only Pig in vivo
9530068E07Rik	43.68	32.37	0.21	43.82	21.81	18.97	Only Pig in vivo
Pink1	4.58	20.16	0.13	15.67	32.12	27.55	Only Pig in vivo
Ttc17	9.9	8.36	0.24	9.71	2.96	1.83	Only Pig in vivo
Bin3	8.25	8.41	1.29	24.77	20.23	17.42	Only Pig in vivo
Dlc1	4.05	5.63	0.13	0.41	1.8	6.76	Only Pig in vivo
Kif18b	18.69	16.81	3.98	80.79	24.79	15.94	Only Pig in vivo
Pold2	52.95	52.98	0.18	104.26	115.52	117.68	Only Pig in vivo
Dbndd1	25.18	22.33	0.1	20.46	14.87	25.65	Only Pig in vivo
Rbpms2	50.59	7.18	0.28	24.62	14.55	25.04	Only Pig in vivo
1110054O05Rik	26.24	4.45	0.04	7.15	9.05	21.55	Only Pig in vivo
Serpine2	5.2	8.77	0.12	1.85	1.88	0.13	Only Pig in vivo
Pcx	39.17	70.91	31.22	156.59	164.79	110.45	Only Pig in vivo
Cxcl16	103.15	15.98	0.25	10.99	0.55	4.14	Only Pig in vivo
Tmem80	20.8	16.3	3.33	18.03	22.54	25.3	Only Pig in vivo
Memo1	37.63	112.67	6.48	84.18	99.95	81.8	Only Pig in vivo
Wdr91	8.95	2.68	0.15	21.67	12.63	8.19	Only Pig in vivo
Acadvl	87.2	25.89	0.33	96.55	85.47	49.87	Only Pig in vivo
Slc6a8	2043.71	1009.71	365.63	2298.22	1518.46	964.6	Only Pig in vivo
Sars	302.89	468.02	1.72	259.47	496.11	512.7	Only Pig in vivo
Slc1a5	27.73	127.28	37.67	42.24	92.08	188.45	Only Pig in vivo
Pigs	4.95	18.23	2.33	14.8	13.34	7.12	Only Pig in vivo
Slc7a4	49.69	278.46	1.76	43.25	157.48	150.36	Only Pig in vivo
Ap1g1	13.28	2.23	0.28	3.29	5.56	6.87	Only Pig in vivo
Cog2	16.9	18.45	4.88	16.13	6.95	7.91	Only Pig in vivo
4930579J09Rik	5.9	11.05	0.28	0.2	0.14	0.13	Only Pig in vivo
Rhot1	26.53	18.03	0.21	4.35	5.37	4.84	Only Pig in vivo
Mlst8	20.15	15.71	0.06	25.91	14.03	19.27	Only Pig in vivo
N4bp1	8.82	2.25	0.18	4.59	3.52	6.7	Only Pig in vivo
BC017612	22.93	68.13	0.68	104.34	42.14	11.96	Only Pig in vivo
Tbl2	19.95	31.96	6.1	14.65	15.17	18.31	Only Pig in vivo
Trim13	159.07	39.82	0.34	61.59	22.61	14.94	Only Pig in vivo
Gpx3	9.44	77.95	1.14	68.48	106.01	98.48	Only Pig in vivo
Rragc	7.11	10.61	0.89	7.93	7.11	6.5	Only Pig in vivo
Ndufb9	1045.72	1845.63	913.22	1560.54	1112.27	1520.43	Only Pig in vivo
Akap8	76.69	10.72	0.2	52.31	35.86	38.34	Only Pig in vivo
Ss18	6.83	12.36	0.36	14.6	15.17	12.61	Only Pig in vivo
Mrps10	97.18	68.89	0.23	68.73	83.31	54.07	Only Pig in vivo
Akt2	23.68	3.67	0.16	8.68	5.86	7.93	Only Pig in vivo
Ogg1	57.83	18.92	0.04	73.97	35.76	25.68	Only Pig in vivo
Rccd1	3.92	7.72	0.03	7.68	6.79	14.93	Only Pig in vivo
St6galnac2	89.67	127.29	0.28	107.12	128.42	122.21	Only Pig in vivo
Toe1	116.19	20.14	2.59	99.66	26.2	16.11	Only Pig in vivo
Dcaf11	4.24	8.4	0.15	0.34	0.79	0.38	Only Pig in vivo
Fancl	6.51	7.32	0.21	8.28	6.72	1.39	Only Pig in vivo
Ccdc107	78.15	174.31	62.39	84.74	23.92	116.46	Only Pig in vivo
mmu-mir-22	142.1	187.43	2.13	189.08	238.46	292.7	Only Pig in vivo
Sephs2	652.29	262.08	117.85	414.69	204.79	213.52	Only Pig in vivo
Usp19	3.72	2.67	0.38	7.99	4.1	1.71	Only Pig in vivo
Vps4a	66.84	17.78	3.04	61.77	41.89	48.12	Only Pig in vivo
Ngly1	119.5	76.12	16.14	45.84	13.24	38.62	Only Pig in vivo
Eif3e	81.94	79.37	10.83	30	74.67	80.78	Only Pig in vivo
Sfrs4	29.24	17.1	0.08	36.2	12.62	12.9	Only Pig in vivo
Asl	23.05	37.32	0.69	73.92	55.72	83.87	Only Pig in vivo
Adam8	189.3	347.05	127.73	140.09	393.02	407.43	Only Pig in vivo
AI316807	10.13	38.45	0.1	5.92	8.19	10.87	Only Pig in vivo
Arhgap1	4.8	8.85	0.13	4.54	21.1	9.18	Only Pig in vivo
Mapk1	4.76	8.17	0.33	6.73	4.18	2.1	Only Pig in vivo
Bbs5	30.39	22.83	0.09	4.95	3.5	0.03	Only Pig in vivo
Wbscr22	626.67	250.11	80	837.37	580.34	340.9	Only Pig in vivo
Phlda1	9.14	6.21	0.15	8.28	0.08	0.12	Only Pig in vivo
4930430F08Rik	48.95	59.27	24.77	85.49	101.33	65.57	Only Pig in vivo
Brd8	6.29	11.08	0.28	10.05	4.15	9.15	Only Pig in vivo
Cyb5r1	15.97	9.56	0.27	9.78	23.17	11.71	Only Pig in vivo
Adamtsl4	5.34	1.88	0.17	1.4	5.37	1.17	Only Pig in vivo
Ccpg1	170.55	27.76	0.47	37.27	12.67	14.93	Only Pig in vivo
Cdc45l	71.96	29.25	0.27	31.92	23.83	46.44	Only Pig in vivo
Urb2	77.43	12.9	0.15	36.79	32.12	22.85	Only Pig in vivo
Drap1	23.66	32.41	10.62	81.95	29.96	87.97	Only Pig in vivo
Fgfr1op	11.36	3.49	0.16	9.07	1.3	1.09	Only Pig in vivo
Dpp4	12.48	363.97	58.63	1.71	15.05	55.46	Only Pig in vivo
Trappc3	74.82	34.54	0.13	21.81	43.98	34.49	Only Pig in vivo
Acot13	15.21	90.41	0.42	18.37	21.28	18.99	Only Pig in vivo
Klhdc3	226.28	114.04	40.2	250.03	184.19	95.42	Only Pig in vivo
D17Wsu92e	70.24	47.37	0.04	89.57	36.05	37.41	Only Pig in vivo
Gramd3	5.82	133.91	1.44	12.24	113.36	192.49	Only Pig in vivo
Gnpda2	20.23	14.06	0	25.64	5.03	9.42	Only Pig in vivo
Ddx19b	38.61	14.08	1.33	33.17	12.93	25.36	Only Pig in vivo
Acp2	8.36	4.57	0.08	6.82	6.62	20.91	Only Pig in vivo
Ctbs	53.55	23.26	0	33.44	7.28	3.93	Only Pig in vivo
Wdtc1	8.59	4.15	0.11	6.06	11.2	8.41	Only Pig in vivo
Id4	8.58	17.63	0.1	3.93	7.96	16.77	Only Pig in vivo
Trpt1	34.69	67.79	19.42	75.29	81.38	48.08	Only Pig in vivo
Ccnl2	43.34	74.78	0.83	76.21	50.49	42.65	Only Pig in vivo
Dhodh	16.59	11.38	0	16.97	15.44	5.62	Only Pig in vivo
Prkd3	13.42	4.45	0.18	3.36	0.98	2.65	Only Pig in vivo
Nsdhl	34.48	72.21	0.35	20.27	42.01	49.71	Only Pig in vivo
4933426M11Rik	18.19	5.01	0.24	4.28	2.69	7.67	Only Pig in vivo
BC027231	37.99	7.6	0.09	15.62	8.09	14.22	Only Pig in vivo
Krtcap2	117.27	145.66	66.71	187.65	146.36	188.29	Only Pig in vivo
Ulk1	17.83	2.14	0.2	27.27	9.76	7.9	Only Pig in vivo
Sult4a1	14.43	14.75	0	32.12	13.89	19.4	Only Pig in vivo
1700011F14Rik	25.52	15.4	0.13	3	2.12	0.05	Only Pig in vivo
Szt2	6.8	4.6	0.21	4.46	5.84	6.5	Only Pig in vivo
Fam161b	9.97	10.21	0.32	14.18	8.79	10.15	Only Pig in vivo
Camk2d	12.75	24.2	9.75	10.49	20.24	21.65	Only Pig in vivo
Anxa2	181.07	878.35	152.77	385.28	329.63	383.6	Only Pig in vivo
Ndufs4	11.08	10.63	0.1	12.16	12.79	12.3	Only Pig in vivo
Itpr3	5.22	5.37	1.36	4.04	8.27	8.48	Only Pig in vivo
Rab6	183.46	151.95	51.28	118.5	56.66	58.54	Only Pig in vivo
Ap1m1	18.07	4.44	0.79	15.58	6.38	6.32	Only Pig in vivo
Hpcal4	29.4	219.95	17.16	70.56	221.93	212.24	Only Pig in vivo
Isg20l2	82.84	52.48	4.28	86.66	37.67	42.83	Only Pig in vivo
Snrpc	49.14	30.46	0.36	62.27	14	17.13	Only Pig in vivo
Tmeff1	45.44	47.44	16.22	8.74	4	14.29	Only Pig in vivo
Chchd10	34.01	53.31	11.2	42.58	24.76	51.49	Only Pig in vivo
Rab17	26.05	15.07	3.34	22.94	28.53	33.2	Only Pig in vivo
Fmr1nb	19.15	30.98	0	2.78	0	0.28	Only Pig in vivo
Mtap4	3.06	4.99	0.18	6.26	2.21	2.44	Only Pig in vivo
Mrps18c	6.02	10.83	1.7	4.38	3.91	4.65	Only Pig in vivo
Tmem86a	2084.98	5034.79	2249.85	4230.9	5530.9	3684.54	Only Pig in vivo
Prei4	68.23	28.46	0.37	7.15	4.1	11.04	Only Pig in vivo
Asrgl1	118.35	351.13	140.17	716.7	811.42	555.98	Only Pig in vivo
Arl4a	432.08	30.31	0.6	90.13	56.47	37.98	Only Pig in vivo
Apex2	29.29	17.34	0.25	28.65	14.17	33.58	Only Pig in vivo
2010111I01Rik	13.73	26.81	0.6	22.47	16	35.16	Only Pig in vivo
Slc30a9	6.69	3.06	0.16	5.07	2.01	0.51	Only Pig in vivo
Akirin1	181.96	54.3	10.08	102.15	35.27	45.51	Only Pig in vivo
Cpsf7	9.26	11.96	0.03	1.81	7.39	8.44	Only Pig in vivo
Pih1d1	84.32	54.01	0.18	69.16	71.71	61.31	Only Pig in vivo
Senp5	6.39	4.35	0.11	5.44	2.69	2.31	Only Pig in vivo
2610528E23Rik	10.21	4.14	0.16	15.98	18.61	16.61	Only Pig in vivo
Trpv6	10.07	4.02	0.14	1.61	1.01	6.04	Only Pig in vivo
Pecam1	15.86	2.26	0.31	0.15	0.68	0.3	Only Pig in vivo
Npepl1	4.83	9.46	0.21	15.86	17.5	10.43	Only Pig in vivo
Cbx5	55.48	13.58	0.57	44.73	10.93	20	Only Pig in vivo
Thop1	12.74	12.98	2.05	15.27	16.33	15.58	Only Pig in vivo
Smarce1	248.24	111.5	54.11	213.44	163.84	128.91	Only Pig in vivo
Prpf40a	22.78	24.07	0.1	8.83	10.93	8.31	Only Pig in vivo
Stc2	37.8	64.52	0	9.24	29.45	21.19	Only Pig in vivo
Naglu	9.44	25.93	0.02	4.2	8.88	14	Only Pig in vivo
Chmp5	4.76	21.63	0.1	30.24	10.34	1.34	Only Pig in vivo
Pdk3	109.09	4.56	0.17	45.57	12.81	9.43	Only Pig in vivo
Strbp	20.18	12.75	0.26	8.26	0.91	3.77	Only Pig in vivo
Dnajc9	20.27	27.55	0.24	8.78	4.07	25.27	Only Pig in vivo
Nudt2	143.58	107.85	36.86	183.19	179.42	139.53	Only Pig in vivo
Dll3	4.2	6.96	0.12	9.03	0.88	1.24	Only Pig in vivo
Ranbp9	40	16.24	0.29	18.05	15.42	16.75	Only Pig in vivo
Fam131c	26.6	29.12	0.39	16.47	80.74	48.94	Only Pig in vivo
Inpp5b	7.36	11.75	0.05	0.35	1.13	2.12	Only Pig in vivo
5730403B10Rik	54.24	44.97	12.65	89.95	75.34	71.99	Only Pig in vivo
Nagpa	113.22	19.1	4.17	88.91	56.19	41.96	Only Pig in vivo
Fkbp15	63.55	36.3	1.06	43.88	36.54	22.17	Only Pig in vivo
Srcrb4d	5.05	2.81	0.09	1.59	2.11	3.26	Only Pig in vivo
Slain2	17.79	6.38	0.08	9.56	3.92	3.24	Only Pig in vivo
Mrpl22	22.34	14.27	0.09	13.14	7.38	0.53	Only Pig in vivo
Apeh	19.81	16.71	1.79	28.29	37.47	65.94	Only Pig in vivo
Fbf1	3.17	1.78	0.13	3.17	2.28	2.05	Only Pig in vivo
2310079N02Rik	79.7	118.91	19.03	101	95.58	57.43	Only Pig in vivo
Ywhae	62.31	29.23	2.64	31.27	34.52	47.27	Only Pig in vivo
Ass1	140.34	58.44	0.77	117.94	153.77	146.91	Only Pig in vivo
Aldh9a1	106.11	72.5	0.45	138.96	116.27	190.22	Only Pig in vivo
2610002I17Rik	16.52	42.51	0.34	46.67	45.54	31.5	Only Pig in vivo
Zfp692	85.04	74.86	0	32.46	83.54	141.49	Only Pig in vivo
Atg4d	87.34	34.71	14.73	68.73	38.21	47.79	Only Pig in vivo
Sc5d	10.72	39.98	0.06	13.5	30.12	30.74	Only Pig in vivo
Nol11	6.82	2.71	0.22	3.04	1.31	5.85	Only Pig in vivo
Rcbtb2	24.07	4.98	0.16	11.55	5.85	3.15	Only Pig in vivo
Pogk	11.24	9.81	0.17	5.82	14.65	8.34	Only Pig in vivo
Smg5	5.75	5.06	0.95	3	4.19	1.81	Only Pig in vivo
Nars	27.43	8.43	0.1	9.63	13.23	10.42	Only Pig in vivo
Clk1	5.76	13.98	0.03	0.9	1.19	1.97	Only Pig in vivo
Snrnp40	115.71	36.67	0.62	47.11	44.5	22.64	Only Pig in vivo
Khsrp	5.68	4.55	0.54	6.49	4.63	3.66	Only Pig in vivo
Nucb1	9.96	7.52	0.09	9.81	5.15	4.28	Only Pig in vivo
Pigu	5.22	23.31	0	24.68	54.37	29.45	Only Pig in vivo
Ggnbp2	31.94	31	0.17	11.56	10.88	29.3	Only Pig in vivo
AC123920.1	444.1	646.02	292.67	834.14	245.83	229.49	Only Pig in vivo
Tm2d2	19.38	15.07	0	10.72	18.35	13.89	Only Pig in vivo
6530401N04Rik	73.43	85.12	0.08	54.79	30.16	60.69	Only Pig in vivo
6430527G18Rik	9.95	3.91	0.12	2.83	4.89	0.1	Only Pig in vivo
Akirin2	183.15	82.27	9.81	197.69	47.73	95.76	Only Pig in vivo
Ncoa4	142.63	138.13	0.85	45.91	40.78	98.23	Only Pig in vivo
1810014F10Rik	23.41	21.03	0.27	6.99	22.91	24.69	Only Pig in vivo
Epb4.1l1	14.47	10.01	0.24	6.78	12.42	12.77	Only Pig in vivo
Ddx50	21.96	27.15	0.47	4.08	6.27	9.79	Only Pig in vivo
Melk	148.87	83.79	25.62	61.03	37.81	28.16	Only Pig in vivo
Mapk13	45.41	16.92	0.54	33.47	67.11	37.21	Only Pig in vivo
D14Ertd436e	19.61	6.43	0.2	14.85	0.93	12.13	Only Pig in vivo
Rbm10	4.97	4.49	0.12	15.12	5.16	3.31	Only Pig in vivo
D10Wsu52e	40.76	3.4	0.16	53.44	17.04	22.2	Only Pig in vivo
Slc25a4	1069.07	1203.69	508.36	842.34	1511.92	1015.14	Only Pig in vivo
Cherp	21.67	21.29	0.17	31.53	21.78	15.71	Only Pig in vivo
Pold3	108.49	12.37	0.97	69.84	20.79	23.84	Only Pig in vivo
Dom3z	14.83	16.12	0.48	27.66	27.75	32	Only Pig in vivo
Tbc1d1	25.14	108.9	53.92	27.09	41.93	82.17	Only Pig in vivo
Pmpcb	16.51	13.23	0.03	18.61	14	32.47	Only Pig in vivo
Sh3glb1	43.82	102.2	5.36	89.93	112.79	112.34	Only Pig in vivo
Clpb	67.03	63.96	21.05	89.7	116.31	91.46	Only Pig in vivo
Ide	15.28	6.28	0.14	3.07	2.45	5.44	Only Pig in vivo
Srr	32.85	11.41	0.4	28.23	41.34	39.75	Only Pig in vivo
Pppde1	40.33	46.24	10.7	27.71	39.99	61.18	Only Pig in vivo
Lrp2bp	9.1	9.22	0.05	4.14	1.23	1.59	Only Pig in vivo
A830093I24Rik	14.03	50.65	1.02	12.8	8.99	15.52	Only Pig in vivo
Pelo	394.58	161.9	0.47	246.98	277.35	257.49	Only Pig in vivo
Ssbp1	121.73	46.78	0.97	117.49	52.39	58.72	Only Pig in vivo
Ocln	17.94	166.99	67.08	7.98	39.43	101.28	Only Pig in vivo
Klf3	58.94	23.97	0.32	36.44	13.27	18.83	Only Pig in vivo
Ndufaf4	265.16	42.65	0.74	127.43	22.15	20.56	Only Pig in vivo
Pdlim5	5.26	5.52	0.04	15.2	10.22	11.19	Only Pig in vivo
Itpa	174.61	135.07	0.8	146.25	97.09	70.73	Only Pig in vivo
Elovl1	192.24	285.4	100.6	373.79	293.1	401.79	Only Pig in vivo
Pawr	897.95	995.29	65.95	962.46	726.57	862.16	Only Pig in vivo
Sav1	24.22	4.13	0.18	5.01	1.81	3.64	Only Pig in vivo
Ipo5	15.41	2.01	0.14	2	2.78	9.55	Only Pig in vivo
Pold4	49.88	226.71	78.54	107.54	217.44	196.5	Only Pig in vivo
Usp3	43.17	55.42	0.56	50.28	56.21	41.45	Only Pig in vivo
Qrsl1	152.01	222.25	96.48	228.31	334.12	181.4	Only Pig in vivo
Rasa1	3.16	12.31	0.16	0.54	0.76	2.03	Only Pig in vivo
Lars	3.62	2.15	0.2	0.4	3.07	10.91	Only Pig in vivo
Amacr	32.82	36.85	0.11	62.41	45.66	43.97	Only Pig in vivo
Gusb	79.5	39.72	0.39	79.19	46.67	78.13	Only Pig in vivo
Acrbp	11.71	8.27	0.22	3.41	2.48	0.12	Only Pig in vivo
Fbxl6	20.03	12.23	0.49	20.17	15.43	22.23	Only Pig in vivo
Plrg1	18.08	3.51	0.08	3.2	1.22	0.22	Only Pig in vivo
Rab10	902.35	552.96	188.31	641.49	466.57	474	Only Pig in vivo
Pmvk	11.66	62.1	0.25	38.36	140.41	71.96	Only Pig in vivo
Plekhm2	14.02	13.23	0.95	12.37	17.73	23.91	Only Pig in vivo
Timp2	40.11	8.92	0.14	132.86	15.92	16.59	Only Pig in vivo
Mcph1	7.24	9.38	0.29	11.13	6.24	4.9	Only Pig in vivo
Cln5	5.95	5.68	0.05	1.18	0.4	2.36	Only Pig in vivo
Mrps35	49.11	8.26	0.04	14.14	12.44	11.85	Only Pig in vivo
2900092C05Rik	10.41	5.8	0.44	7.31	5.57	0.2	Only Pig in vivo
Adnp2	3.94	2.06	0.07	3.61	2.3	4.93	Only Pig in vivo
Nudcd3	234.78	131.47	4.19	158.76	109.91	87.96	Only Pig in vivo
Insig1	3.59	4.57	0.17	4.65	17.57	40.35	Only Pig in vivo
Echs1	92.15	257.72	50.35	108.57	172.25	323.72	Only Pig in vivo
Cd247	32.52	6.08	0.38	20.55	3.77	0.7	Only Pig in vivo
Hps3	5.62	7.96	0.33	3.48	2.6	14.51	Only Pig in vivo
Exosc5	116.14	71.07	13.06	250.01	92.92	146.29	Only Pig in vivo
Chchd8	15.72	89.61	0.47	32.08	29.25	50.95	Only Pig in vivo
Adck2	29.55	11.49	4.8	27.02	15.18	14.14	Only Pig in vivo
Pcgf5	37.95	9.81	0	22.09	27.94	19.17	Only Pig in vivo
Ctnna1	52.76	18.02	5.31	26.39	29.96	20.99	Only Pig in vivo
Fam98c	76.41	68.34	12.7	53.58	64.63	100.47	Only Pig in vivo
Flad1	8.13	63.83	7.43	31.29	51.94	71.93	Only Pig in vivo
Usp48	80.33	30.92	2.95	63.62	16.78	29.92	Only Pig in vivo
Pdgfc	18.44	48.31	0.07	44.99	43.48	50.2	Only Pig in vivo
Clk3	72.26	33.76	0.05	95.27	53.3	32.29	Only Pig in vivo
Tmed3	381.96	446.86	2.41	510.41	910.69	706.03	Only Pig in vivo
Irf3	8.02	2.12	0.05	5.53	3.37	2.22	Only Pig in vivo
S100a10	184.21	783.38	113.27	182.33	155.42	858.36	Only Pig in vivo
Secisbp2	34.86	15.03	0.18	27.42	18.84	20.1	Only Pig in vivo
Slc35f3	4.27	4.33	0.06	1.04	0.23	0.02	Only Pig in vivo
Fam86	27.29	110.33	18.31	64.22	52.49	34.05	Only Pig in vivo
Pdzd11	29.72	9.93	0.28	4.35	3.44	29.57	Only Pig in vivo
Cct4	460.38	213.13	97.08	167.72	90.5	99.56	Only Pig in vivo
Pex3	22.98	28.88	0.26	15.36	8.12	13.07	Only Pig in vivo
Acad8	21.72	16.06	0.34	17.14	32.04	44.92	Only Pig in vivo
Lmf2	3.04	13.5	1.39	18.26	8.45	10.37	Only Pig in vivo
Dgat1	18.77	7.33	0.31	41.27	32.03	23.13	Only Pig in vivo
Unc45a	6.51	20.33	0.79	14.78	35.06	28.08	Only Pig in vivo
Fbxo38	37.11	19.95	0.23	22.85	14.13	8.86	Only Pig in vivo
Degs2	190.96	27.44	5.19	201.5	91.86	127.57	Only Pig in vivo
Cd83	34.17	5.53	0.07	2.01	1.64	0	Only Pig in vivo
Snx16	9.43	7.96	0.04	0.16	1.56	0.06	Only Pig in vivo
Nsun4	10.88	12.91	0	7.8	8.16	15.26	Only Pig in vivo
Mrps7	247.84	186.43	63.32	202.4	188.71	238.49	Only Pig in vivo
Rfc4	155.92	81.06	0.28	61.71	58.38	30.63	Only Pig in vivo
Arhgef2	4.33	2.51	0.08	0.16	0.19	0.16	Only Pig in vivo
Stx4a	23.98	10.95	0.2	27.36	21.85	30.24	Only Pig in vivo
Slc25a1	80.02	59.03	18.36	183.21	247.62	153.03	Only Pig in vivo
6330578E17Rik	89.14	116.31	4.44	57.58	97.12	79.46	Only Pig in vivo
Rnf5	37.95	61.24	26.75	71.88	50	38.39	Only Pig in vivo
Gdf3	10.56	28.65	0.16	17.23	9.09	21.02	Only Pig in vivo
Esrp1	4.69	7.52	0.14	8.1	12.29	6.46	Only Pig in vivo
Kbtbd4	7.02	3.33	0.07	7.86	4.93	8.44	Only Pig in vivo
Gtpbp8	14.39	8.1	0.19	0.81	2.63	3.61	Only Pig in vivo
Bckdhb	6.71	23.18	0	4.31	18.48	34	Only Pig in vivo
Riok1	64.34	48.81	15.76	72.76	41.97	69.44	Only Pig in vivo
Hnrnpf	1668.22	1125.78	526.9	1118.98	660.43	731.56	Only Pig in vivo
Ap2b1	32.5	101.42	24.78	20.18	34.41	78.17	Only Pig in vivo
Pigv	3.85	11.98	0.09	14.23	9.96	13.67	Only Pig in vivo
Blvra	6.53	4.68	0.1	22.35	21.44	9.36	Only Pig in vivo
2310057J16Rik	73.18	63.11	8.9	117.66	92.23	60.11	Only Pig in vivo
Gng11	15.92	9.58	0.24	3.44	0.53	0.64	Only Pig in vivo
Erlin1	20.97	14.25	0.13	21.14	32.4	19.41	Only Pig in vivo
Ccng2	4.8	4.44	0.11	0.64	2.08	0.53	Only Pig in vivo
Adck5	9.61	27.04	0.28	59.26	37.75	40.2	Only Pig in vivo
Bmi1	20.41	26.05	0.44	10.45	6.21	16.82	Only Pig in vivo
Stt3b	11.39	37.05	0.41	12.72	2.9	14.28	Only Pig in vivo
Eif4e2	140.11	28.04	0.48	132.61	41.52	55.03	Only Pig in vivo
Cpne1	45.48	38.75	0.24	64.79	43.16	29.44	Only Pig in vivo
Spopl	30.85	7.55	0.13	9.6	2.85	6.65	Only Pig in vivo
Ivns1abp	12.74	3.42	0.62	10.11	3.07	3.83	Only Pig in vivo
[truncated: 1,188 more rows]
