# Supplementary material for: Specific gene-regulation networks during the pre-implantation development of the pig embryo as revealed by deep sequencing
Source: BMC Genomics. 2014 Jan 3;15(1):4. doi: 10.1186/1471-2164-15-4 (PMC3925986; doi:10.1186/1471-2164-15-4)
Supplement: Supplementary file 5 — Additional file 5: Table S4: Gene expression profiling in putative ICM. (XLS 58 KB) [file 12864_2013_6998_MOESM5_ESM.xls]

## Sheet: Fat_Acid_Metabolism
			Mouse					Pig in vivo					Pig in vitro
Gene ID	Gene Symbol	KEGG ID	Fold Change, 1-cell (mouse)	Fold Change, 2-cell (mouse)	Fold Change, 4-cell (mouse)	Fold Change, 8-cell (mouse)	Fold Change, morula (mouse)	Fold Change, Blast (mouse)	Fold Change, 1-cell (pig in vivo)	Fold Change, 2-cell (pig in vivo)	Fold Change, 4-cell (pig in vivo)	Fold Change, 8-cell (pig in vivo)	Fold Change, morula (pig in vivo)	Fold Change, Blast (pig in vivo)	Fold Change, 1-cell (pig in vitro)	Fold Change, 2-cell (pig in vitro)	Fold Change, 4-cell (pig in vitro)	Fold Change, 8-cell (pig in vitro)	Fold Change, morula (pig in vitro)	Fold Change,Blast (pig in vitro)
ENSMUSG00000024900	Cpt1a	mmu:12894	0.127833	3.10189	-1.08433	0.571701	-1.00412	-1.06635	0.405465	-0.105361	5.61556	0.0841418	-4.26815	-2.53016	0.182322	2.17853	-3.054	6.0024	-2.98687	1.36399
ENSMUSG00000018574	Acadvl	mmu:11370	-1.94591	-0.405465	3.73767	2.32145	-1.1428	0.517397	1.91713	-0.722421	1.59225	-0.433228	1.69246	-1.17989	-0.619039	1.37148	0.867799	2.03739	0.119442	-0.121896
ENSMUSG00000026687	Aldh9a1	mmu:56752	0.667729	0.0855651	-1.69682	-0.169874	-1.21172	0.695825	0.0158388	-0.213865	-1.75632	0.651587	-1.9361	-0.349904	-0.481543	-0.189355	0.199865	-2.24925	-0.747283	-0.178271
ENSMUSG00000003809	Gcdh	mmu:270076	1.86764	0.851167	1.79072	-0.927506	-2.7156	2.07588	-1.31824	-0.998529	0.579818	-2.81341	4.6085	0.845398	-1.48808	0.944462	0.747214	2.1943	-0.638926	0.218689
ENSMUSG00000025465	Echs1	mmu:93747	0.806688	-1.18456	-1.2577	0.419621	0.203951	1.61009	0.549243	-0.204475	1.28671	-0.37239	1.37186	1.68126	-0.742528	0.922954	-0.467502	1.54902	0.334411	0.461552
ENSMUSG00000036880	Acaa2	mmu:52538	1.45083	0.57292	1.37522	-0.129404	-2.28874	2.60454	1.81034	-3.35915	6.41808	-1.11682	1.94784	-0.0859628	0.466501	1.47641	-3.81471	6.2137	0.328773	-0.372386
ENSMUSG00000024981	Acsl5	mmu:433256	-3.44468	0.287682	-0.287682	3.28341	-3.68888	5.04665	-1.46426	0.843429	-2.50844	-1.25276	2.14007	-1.7346	1.46634	-0.0800427	-0.875469	-1.60944	0.693147	-0.693147
ENSMUSG00000021417	Eci2	mmu:23986	1.74846	0.165464	0.271934	-0.199613	-5.37064	6.09131	0.292938	0.983084	-5.34037	-1.14513	4.74493	1.2146	-0.0229895	-1.05315	-1.32176	5.58537	0.266828	0.817613
ENSMUSG00000025745	Hadha	mmu:97212	1.32526	0.857238	0.431821	-0.0392978	-0.765869	-1.57554	1.82017	-0.405877	0.00861544	-0.71295	1.22009	0.166827	1.38562	0.275163	-1.16131	1.86563	-0.672157	0.0368974
ENSMUSG00000029545	Acads	mmu:11409	-1.54045	4.71999	1.66408	-0.0285408	-0.429492	0.0612524	0.245078	0.993193	0.674093	-0.882527	1.66943	0.812328	0.317078	-0.511234	0.453283	2.35649	0.0703438	0.204879
ENSMUSG00000010651	Acaa1b	mmu:235674	2.89037	1.17007	-4.06044	2.3979	2.80611	2.28764	0.318454	0	4.04464	-2.53052	4.36894	-0.124167	1.04732	1.0507	-0.593941	3.09959	0.312656	0.580844
ENSMUSG00000029455	Aldh2	mmu:11669	0.427072	0.0854612	0.0596203	-2.03849	1.71257	1.22991	2.77259	-0.374693	4.66772	-0.0962927	0.599059	-2.34263	-0.241162	2.76116	-0.670419	2.66363	0.122903	-0.398908
ENSMUSG00000010025	Aldh3a2	mmu:11671	0.626208	-0.517257	-0.780745	-0.47849	-3.78419	5.27811	-0.510371	-0.36319	1.59727	-1.74302	3.41565	-0.544896	0.0795121	1.4161	0.606838	1.65843	-0.329565	0.328602
ENSMUSG00000028138	Adh5	mmu:11532	0.0612821	-1.22225	-0.563042	-0.268842	-0.688248	1.32403	-0.540867	0.30367	-1.83877	-0.113823	-0.478457	-0.614215	-0.259332	-0.661615	0.327172	-2.21145	0.391912	-0.405007
ENSMUSG00000032883	Acsl3	mmu:74205	-0.708135	-0.841932	-0.0482767	-0.134891	-2.4326	0.316197	-0.394609	0.41478	-0.533597	0.218862	-1.41601	-2.36824	-0.128723	1.80354	-0.55368	0.10963	-2.32114	-1.29864
ENSMUSG00000026003	Acadl	mmu:11363	-1.66553	1.37014	3.31614	0.391617	0.872681	0.377395	-3.07961	4.15497	0.805542	-5.14283	6.7356	-1.20439	0.727436	0.323548	-3.42589	5.94803	1.30349	-0.340024
ENSMUSG00000020777	Acox1	mmu:11430	0.138358	1.31876	-0.500362	0.169434	-5.47646	4.44852	0.567557	-3.15063	2.16594	-2.40439	1.72965	-0.101448	0.45667	-0.114384	-0.15724	-1.01713	-0.894407	0.0573024
ENSMUSG00000027984	Hadh	mmu:15107	0.350035	0.282487	1.14691	0.617129	-0.734137	1.27542	0.386121	0.0798725	-2.05538	0.720081	0.2915	0.708823	0.132778	0.623497	0.0629428	-1.53554	0.699639	0.561238
ENSMUSG00000030861	Acadsb	mmu:66885	0.529799	-0.138519	-1.50981	0.283362	-3.93834	3.56483	-2.34724	2.0454	-0.102874	-4.99496	6.45886	0.679477	-0.602996	1.63497	-1.2469	3.05284	-1.11532	0.410787
ENSMUSG00000062908	Acadm	mmu:11364	-0.620576	0.48858	1.92166	0.602183	-2.91712	0.197359	-1.12839	1.46894	0.891551	-0.934776	0.129819	-0.934448	-0.556811	-0.281167	1.24063	-0.0247161	0.0543205	-1.90047
ENSMUSG00000059447	Hadhb	mmu:231086	0.916291	0.182322	0.154151	0.826679	-0.826679	-1.25276	0.232836	-1.37592	-0.331239	0.68829	1.12298	0.0764051	0.531288	0.326008	0.433612	-0.542149	0.538217	-0.32638
ENSMUSG00000031278	Acsl4	mmu:50790	0.624921	1.22542	1.72428	-0.12697	-1.2146	-2.86089	1.38629	1.25276	-1.94591	1.79176	-0.875469	0.587787	-0.287682	1.54045	-2.63906	3.91202	-2.12026	-1.09861
ENSMUSG00000032281	Acsbg1	mmu:94180	-2.06686	2.47654	0.841277	-0.678758	1.84055	1.1534	1.71279	0.379109	-1.77319	-4.09434	4.51702	-0.243834	0.175664	0.577694	-5.01838	4.0043	0.958546	-0.743337
ENSMUSG00000053644	Aldh7a1	mmu:110695	0.176351	-0.256245	-0.404498	0.414123	-5.56452	5.79758	-0.312723	1.28969	-2.39188	1.03918	-0.246657	-0.185249	1.07985	-0.148213	0.582732	-1.80328	0.310763	-0.995519
ENSMUSG00000018796	Acsl1	mmu:14081	0.493716	-0.842767	0.21552	-0.595983	-3.07269	0.336472	0.853607	-0.0697633	-0.278094	1.63208	-1.51345	0.375646	1.36468	0.235504	-0.961105	0.382045	-1.46004	1.02083
ENSMUSG00000028607	Cpt2	mmu:12896	0.60048	-1.06262	-1.25242	-3.46333	3.64163	2.72722	0.209876	1.06085	-0.921447	0.346545	0.468411	0.488806	-0.416431	1.6491	-0.656884	1.75517	-0.32076	-0.193305
ENSMUSG00000029098	Acox3	mmu:80911	-0.135673	-0.545724	-4.67283	0.287682	-1.38629	0	0.184012	-0.840284	1.86743	-4.9683	5.87114	0.380347	-0.604149	-3.64196	1.15268	5.43211	0.507505	-0.288791
ENSMUSG00000020333	Acsl6	mmu:216739	-0.980829	-0.405465	1.38629	1.981	-3.3673	3.93183	-1.39083	-0.369747	5.88815	-1.28773	2.83713	0.343075	-0.461346	-0.728239	-1.38629	7.30739	0.981428	0.787579

## Sheet: Fat_Acid_Elongation
			Mouse					Pig in vivo					Pig in vitro
Gene ID	Gene Symbol	KEGG ID	Fold Change, 1-cell (mouse)	Fold Change, 2-cell (mouse)	Fold Change, 4-cell (mouse)	Fold Change, 8-cell (mouse)	Fold Change, morula (mouse)	Fold Change, Blast (mouse)	Fold Change, 1-cell (pig in vivo)	Fold Change, 2-cell (pig in vivo)	Fold Change, 4-cell (pig in vivo)	Fold Change, 8-cell (pig in vivo)	Fold Change, morula (pig in vivo)	Fold Change, Blast (pig in vivo)	Fold Change, 1-cell (pig in vitro)	Fold Change, 2-cell (pig in vitro)	Fold Change, 4-cell (pig in vitro)	Fold Change, 8-cell (pig in vitro)	Fold Change, morula (pig in vitro)	Fold Change,Blast (pig in vitro)
ENSMUSG00000025465	Echs1	mmu:93747	0.806688	-1.18456	-1.2577	0.419621	0.203951	1.61009	0.549243	-0.204475	1.28671	-0.37239	1.37186	1.68126	-0.742528	0.922954	-0.467502	1.54902	0.334411	0.461552
ENSMUSG00000036880	Acaa2	mmu:52538	1.45083	0.57292	1.37522	-0.129404	-2.28874	2.60454	1.81034	-3.35915	6.41808	-1.11682	1.94784	-0.0859628	0.466501	1.47641	-3.81471	6.2137	0.328773	-0.372386
ENSMUSG00000025745	Hadha	mmu:97212	1.32526	0.857238	0.431821	-0.0392978	-0.765869	-1.57554	1.82017	-0.405877	0.00861544	-0.71295	1.22009	0.166827	1.38562	0.275163	-1.16131	1.86563	-0.672157	0.0368974
ENSMUSG00000028910	Mecr	mmu:26922	1.78406	0.625183	0.109601	0.0499611	-0.228448	-1.27723	-3.12926	-0.602175	4.1376	-3.51189	4.43524	0.836808	0.0549589	-1.27986	2.65134	0.73695	0.357129	0.506363
ENSMUSG00000027984	Hadh	mmu:15107	0.350035	0.282487	1.14691	0.617129	-0.734137	1.27542	0.386121	0.0798725	-2.05538	0.720081	0.2915	0.708823	0.132778	0.623497	0.0629428	-1.53554	0.699639	0.561238
ENSMUSG00000015474	Ppt2	mmu:54397	-0.590644	-1.29365	1.39581	0.157651	0.612054	-2.38432	-0.251941	-0.0531578	0.239979	0.180834	-1.03502	0.391396	-0.239378	0.801501	0.145224	-0.2498	-0.820073	0.668639
ENSMUSG00000059447	Hadhb	mmu:231086	0.916291	0.182322	0.154151	0.826679	-0.826679	-1.25276	0.232836	-1.37592	-0.331239	0.68829	1.12298	0.0764051	0.531288	0.326008	0.433612	-0.542149	0.538217	-0.32638
ENSMUSG00000028657	Ppt1	mmu:19063	0.673301	-1.17375	-0.0279994	0.473854	-0.992944	0.952154	-0.311055	0.353575	1.46838	-4.64736	5.13368	0.414397	-0.527355	-2.59577	1.96542	0.339229	1.38629	0.712825

## Sheet: Fat_Acid_Biosynthesis
			Mouse					Pig in vivo					Pig in vitro
Gene ID	Gene Symbol	KEGG ID	Fold Change, 1-cell (mouse)	Fold Change, 2-cell (mouse)	Fold Change, 4-cell (mouse)	Fold Change, 8-cell (mouse)	Fold Change, morula (mouse)	Fold Change, Blast (mouse)	Fold Change, 1-cell (pig in vivo)	Fold Change, 2-cell (pig in vivo)	Fold Change, 4-cell (pig in vivo)	Fold Change, 8-cell (pig in vivo)	Fold Change, morula (pig in vivo)	Fold Change, Blast (pig in vivo)	Fold Change, 1-cell (pig in vitro)	Fold Change, 2-cell (pig in vitro)	Fold Change, 4-cell (pig in vitro)	Fold Change, 8-cell (pig in vitro)	Fold Change, morula (pig in vitro)	Fold Change,Blast (pig in vitro)
ENSMUSG00000048755	Mcat	mmu:223722	2.96118	0.351976	0.0696337	-0.706691	1.21457	0.394093	1.49426	-4.13332	6.25664	-1.80229	2.30553	0.406386	-0.741111	-0.122854	0.173569	3.02897	0.73415	0.252872
ENSMUSG00000020532	Acaca	mmu:107476	0.980829	1.89085	0.263815	-0.282863	-0.0392207	-0.301105	1.19214	-0.980829	-3.73767	2.35138	0.04652	-2.3979	-0.242562	3.05382	-3.98991	4.08008	-0.263464	-0.425466
ENSMUSG00000042010	Acacb	mmu:100705	-0.312375	0.797507	1.39303	-0.860812	0.387072	-2.43697	1.68791	-2.28389	-0.0377403	1.74585	-1.60275	0.182322	0.461818	0.6583	-0.471423	0.374693	-1.76099	-0.526093
ENSMUSG00000021786	Oxsm	mmu:71147	-0.916291	-0.693147	0	0.693147	0	-0.693147	-3.27768	4.5074	0.673259	-6.7901	7.29864	-0.414298	0.0350913	1.73028	0.542111	0.150654	0.186009	-0.634017
