# Supplementary material for: Specific gene-regulation networks during the pre-implantation development of the pig embryo as revealed by deep sequencing
Source: BMC Genomics. 2014 Jan 3;15(1):4. doi: 10.1186/1471-2164-15-4 (PMC3925986; doi:10.1186/1471-2164-15-4)
Supplement: Supplementary file 7 — Additional file 7: Table S6: Unique fatty acid metabolism during pig PED. (XLS 582 KB) [file 12864_2013_6998_MOESM7_ESM.xls]

## Sheet: Mouse_coexpression_Network
Marker Genes	Target Genes	Correlation
wnt7a	pdp1	0.99403
wnt7a	plxnc1	0.99403
wnt7a	r3hdml	0.993958
wnt7a	cdh19	0.987952
wnt7a	fate1	0.987952
wnt7a	trpc4	0.981928
wnt7a	s1pr3	0.975904
wnt7a	1200009o22rik	0.975606
wnt7a	lrrtm3	0.975606
wnt7a	slc22a3	0.975606
wnt7a	adam9	0.970077
wnt7a	hsbp1	0.970077
wnt7a	pdk3	0.970077
wnt7a	ppp2r5a	0.970077
wnt7a	tmem43	0.970077
wnt7a	rho	0.969715
wnt7a	c1rl	0.969489
wnt7a	dock7	0.969489
wnt7a	epb4.2	0.969489
wnt7a	gsk3a	0.969489
wnt7a	lrp5	0.969489
wnt7a	mtss1l	0.969489
wnt7a	myo1e	0.969489
wnt7a	smg6	0.969489
wnt7a	tcfec	0.969489
wnt7a	tmem47	0.969489
wnt7a	usp13	0.969489
wnt7a	ac135240.1	0.963855
wnt7a	cd209g	0.963855
wnt7a	sh3rf3	0.963855
wnt7a	fstl4	0.957217
wnt7a	crabp2	0.951807
wnt7a	eef2k	0.951807
wnt7a	mab21l2	0.951807
wnt7a	ccdc105	0.951533
wnt7a	efna5	0.950907
wnt7a	gcom1	0.950907
wnt7a	mctp2	0.950907
wnt7a	acvr2b	0.946125
wnt7a	cpox	0.946125
wnt7a	foxo1	0.946125
wnt7a	mrps25	0.946125
wnt7a	2210010c17rik	0.945783
wnt7a	2310022b05rik	0.945783
wnt7a	arhgap26	0.944945
wnt7a	b3galnt2	0.944945
wnt7a	dhrs3	0.944945
wnt7a	fam149b	0.944945
wnt7a	fgf16	0.944945
wnt7a	fgf9	0.944945
wnt7a	hyou1	0.944945
wnt7a	inpp4a	0.944945
wnt7a	lcp2	0.944945
wnt7a	pter	0.944945
wnt7a	tirap	0.944945
wnt7a	dusp1	0.934149
wnt7a	fam188a	0.934149
wnt7a	taf9b	0.933735
wnt7a	1700010i14rik	0.932673
wnt7a	bicc1	0.932673
wnt7a	pdx1	0.932673
wnt7a	chsy1	0.927711
wnt7a	coq10b	0.927711
wnt7a	dcdc2a	0.927711
wnt7a	nbas	0.927711
wnt7a	plxdc2	0.927711
wnt7a	tgfb2	0.927711
wnt7a	trim32	0.927711
wnt7a	ttc39c	0.927711
wnt7a	zxdb	0.927711
wnt7a	pygo2	0.922172
wnt7a	sc5d	0.922172
wnt7a	sdf2l1	0.922172
wnt7a	sec22c	0.922172
wnt7a	setd1b	0.922172
wnt7a	vcam1	0.918354
wnt7a	1500011h22rik	0.915663
wnt7a	ap1s2	0.915663
wnt7a	cdca7l	0.915663
wnt7a	fert2	0.915663
wnt7a	golm1	0.915663
wnt7a	mapre2	0.915663
wnt7a	nit2	0.915663
wnt7a	rttn	0.915663
wnt7a	sipa1l1	0.915663
wnt7a	tspan9	0.915663
wnt7a	zbtb2	0.915663
wnt7a	foxn1	0.914702
wnt7a	sftpa1	0.913859
wnt7a	ac157602.1	0.912328
wnt7a	ap3m2	0.912328
wnt7a	bc018242	0.912328
wnt7a	bphl	0.912328
wnt7a	chst11	0.912328
wnt7a	ets2	0.912328
wnt7a	fam123b	0.912328
wnt7a	fbxo3	0.912328
wnt7a	gucy2c	0.912328
wnt7a	hist3h2ba	0.912328
wnt7a	lef1	0.912328
wnt7a	lpl	0.912328
wnt7a	mmp9	0.912328
wnt7a	nlgn1	0.912328
wnt7a	olfr139	0.912328
wnt7a	olfr1494	0.912328
wnt7a	sclt1	0.912328
wnt7a	shank2	0.912328
wnt7a	tbpl2	0.912328
wnt7a	tex14	0.912328
wnt7a	tmod2	0.912328
wnt7a	wdr19	0.912328
wnt7a	grid1	0.912132
wnt7a	csad	0.910196
wnt7a	e130306d19rik	0.910196
wnt7a	hsdl1	0.910196
wnt7a	mblac2	0.910196
wnt7a	med15	0.910196
wnt7a	pan2	0.910196
wnt7a	sh3yl1	0.910196
wnt7a	spg20	0.910196
wnt7a	stambp	0.910196
wnt7a	ube2t	0.910196
wnt7a	zp1	0.910196
wnt7a	camk1d	0.909639
wnt7a	tmem14a	0.908129
wnt7a	gphb5	0.905709
wnt7a	mamdc2	0.905709
wnt7a	nr3c1	0.905709
wnt7a	masp1	0.901509
wnt7a	osmr	0.901056
wnt7a	rasgrp4	-0.90361
wnt7a	1110032a13rik	-0.9102
wnt7a	cyth2	-0.9102
wnt7a	tfam	-0.9102
wnt7a	atp5a1	-0.92217
wnt7a	atp5sl	-0.92217
wnt7a	crip1	-0.92217
wnt7a	pepd	-0.92217
wnt7a	aatf	-0.93415
wnt7a	ac132405.1	-0.93415
wnt7a	dbnl	-0.93415
wnt7a	eif3f	-0.93415
wnt7a	nme6	-0.93415
wnt7a	zfp42	-0.93415
wnt7a	plekhf1	-0.94612
wnt7a	adamtsl5	-0.9581
wnt7a	capn1	-0.9581
wnt7a	ppfia4	-0.9581
wnt7a	sfrs2	-0.9581
wnt7a	2310046k01rik	-0.96949
wnt7a	ncln	-0.97008
wnt7a	pnkp	-0.99403
utf1	gabarapl2	0.99403
utf1	ac132126.1	0.981761
utf1	bax	0.970077
utf1	exoc7	0.970077
utf1	fam136a	0.970077
utf1	mettl10	0.970077
utf1	pmm1	0.970077
utf1	slc2a8	0.970077
utf1	tomm22	0.970077
utf1	trp53rk	0.951807
utf1	2700097o09rik	0.946125
utf1	6330409n04rik	0.946125
utf1	ac139675.1	0.946125
utf1	bloc1s2	0.946125
utf1	cfl1	0.946125
utf1	chmp4c	0.946125
utf1	lactb2	0.946125
utf1	mboat1	0.946125
utf1	mrpl15	0.946125
utf1	mylpf	0.946125
utf1	nudt21	0.946125
utf1	rnf7	0.946125
utf1	rpl32	0.946125
utf1	rpl8	0.946125
utf1	rps20	0.946125
utf1	ssr4	0.946125
utf1	thoc3	0.946125
utf1	alg1	0.934149
utf1	pou5f1	0.934149
utf1	1600029d21rik	0.922172
utf1	cacybp	0.922172
utf1	chpt1	0.922172
utf1	cox5b	0.922172
utf1	gsto1	0.922172
utf1	idh2	0.922172
utf1	lancl1	0.922172
utf1	mrpl17	0.922172
utf1	mrpl36	0.922172
utf1	prdx6	0.922172
utf1	tomm20	0.922172
utf1	ykt6	0.922172
utf1	gata6	0.909639
utf1	5330437i02rik	-0.90151
utf1	nrp1	-0.90151
utf1	olfr1104	-0.90151
utf1	rnls	-0.90151
utf1	spag16	-0.90151
utf1	ccdc147	-0.90305
utf1	phlpp2	-0.90305
utf1	lhx5	-0.90361
utf1	tnrc4	-0.90361
utf1	cd36	-0.90595
utf1	pkib	-0.90595
utf1	plce1	-0.90595
utf1	ablim2	-0.90813
utf1	cd70	-0.90813
utf1	mllt4	-0.90813
utf1	ttc34	-0.90813
utf1	2610034m16rik	-0.90911
utf1	2900026a02rik	-0.90911
utf1	ccdc3	-0.90911
utf1	2010321m09rik	-0.9102
utf1	angel1	-0.9102
utf1	cbx1	-0.9102
utf1	il7	-0.9102
utf1	n4bp1	-0.9102
utf1	rbm26	-0.9102
utf1	rcan1	-0.9102
utf1	rmi1	-0.9102
utf1	rnf14	-0.9102
utf1	selk	-0.9102
utf1	2210018m11rik	-0.91566
utf1	2700050l05rik	-0.91566
utf1	au042651	-0.91566
utf1	b4galt5	-0.91566
utf1	ccdc109b	-0.91566
utf1	cenpj	-0.91566
utf1	crym	-0.91566
utf1	esrp1	-0.91566
utf1	gnrh1	-0.91566
utf1	jag1	-0.91566
utf1	kbtbd7	-0.91566
utf1	kcnq4	-0.91566
utf1	ktn1	-0.91566
utf1	mbl2	-0.91566
utf1	palb2	-0.91566
utf1	rasl11b	-0.91566
utf1	schip1	-0.91566
utf1	tbc1d15	-0.91566
utf1	tgfbr3	-0.91566
utf1	tmem108	-0.91566
utf1	tmprss11a	-0.91566
utf1	usp28	-0.91566
utf1	zar1l	-0.91566
utf1	zfp423	-0.91566
utf1	1110059m19rik	-0.9204
utf1	1700034h14rik	-0.9204
utf1	1700067k01rik	-0.9204
utf1	2700049a03rik	-0.9204
utf1	ac125055.1	-0.9204
utf1	accsl	-0.9204
utf1	alg10b	-0.9204
utf1	ankrd28	-0.9204
utf1	asap1	-0.9204
utf1	cby3	-0.9204
utf1	cd177	-0.9204
utf1	cdh20	-0.9204
utf1	cmya5	-0.9204
utf1	cpeb1	-0.9204
utf1	epha4	-0.9204
utf1	fndc3b	-0.9204
utf1	gpm6a	-0.9204
utf1	gpr1	-0.9204
utf1	gpr12	-0.9204
utf1	h1foo	-0.9204
utf1	hmgcll1	-0.9204
utf1	hspa12a	-0.9204
utf1	iqca	-0.9204
utf1	kdm6a	-0.9204
utf1	klhl8	-0.9204
utf1	mfap2	-0.9204
utf1	mos	-0.9204
utf1	neil3	-0.9204
utf1	nfxl1	-0.9204
utf1	phospho2	-0.9204
utf1	pias1	-0.9204
utf1	rassf5	-0.9204
utf1	rnf165	-0.9204
utf1	slco3a1	-0.9204
utf1	spocd1	-0.9204
utf1	spryd3	-0.9204
utf1	ssfa2	-0.9204
utf1	steap2	-0.9204
utf1	stom	-0.9204
utf1	stx2	-0.9204
utf1	sytl4	-0.9204
utf1	tub	-0.9204
utf1	unc13c	-0.9204
utf1	wfdc1	-0.9204
utf1	zc3h6	-0.9204
utf1	zfp46	-0.9204
utf1	zfp92	-0.9204
utf1	2700029m09rik	-0.92217
utf1	acsl3	-0.92217
utf1	arfip1	-0.92217
utf1	bdkrb1	-0.92217
utf1	bmp15	-0.92217
utf1	ccno	-0.92217
utf1	chfr	-0.92217
utf1	clk3	-0.92217
utf1	cops8	-0.92217
utf1	ddi2	-0.92217
utf1	dnalc4	-0.92217
utf1	evx1	-0.92217
utf1	fam18b	-0.92217
utf1	galnt11	-0.92217
utf1	gcm2	-0.92217
utf1	kbtbd3	-0.92217
utf1	lypd3	-0.92217
utf1	magoh	-0.92217
utf1	med23	-0.92217
utf1	mtmr14	-0.92217
utf1	nanos2	-0.92217
utf1	oaz1	-0.92217
utf1	pdcd7	-0.92217
utf1	phf3	-0.92217
utf1	plekhj1	-0.92217
utf1	rab2a	-0.92217
utf1	rchy1	-0.92217
utf1	rragc	-0.92217
utf1	shmt2	-0.92217
utf1	slc44a2	-0.92217
utf1	snapc1	-0.92217
utf1	tor1a	-0.92217
utf1	traf7	-0.92217
utf1	txndc5	-0.92217
utf1	ac154463.1	-0.92498
utf1	gpr158	-0.92498
utf1	p2ry1	-0.92498
utf1	gab2	-0.92621
utf1	man2a1	-0.92621
utf1	rpgrip1l	-0.92621
utf1	btk	-0.92771
utf1	c87436	-0.92771
utf1	c8b	-0.92771
utf1	cep55	-0.92771
utf1	chst5	-0.92771
utf1	d7ertd443e	-0.92771
utf1	entpd4	-0.92771
utf1	epb4.1l2	-0.92771
utf1	fgd6	-0.92771
utf1	gli3	-0.92771
utf1	gsdmc2	-0.92771
utf1	gtdc1	-0.92771
utf1	lhx8	-0.92771
utf1	ranbp6	-0.92771
utf1	rftn1	-0.92771
utf1	wee2	-0.92771
utf1	zcchc2	-0.92771
utf1	7420416p09rik	-0.93147
utf1	a930018p22rik	-0.93147
utf1	ccdc13	-0.93147
utf1	cd300lf	-0.93147
utf1	cnot6l	-0.93147
utf1	ctns	-0.93147
utf1	d10bwg1379e	-0.93147
utf1	dcps	-0.93147
utf1	eif4e1b	-0.93147
utf1	enpp5	-0.93147
utf1	fancb	-0.93147
utf1	folr4	-0.93147
utf1	gnaz	-0.93147
utf1	golga2	-0.93147
utf1	grip1	-0.93147
utf1	il12rb2	-0.93147
utf1	il1r1	-0.93147
utf1	klhl32	-0.93147
utf1	nfkbiz	-0.93147
utf1	oxr1	-0.93147
utf1	pnp1	-0.93147
utf1	prr5l	-0.93147
utf1	rbm20	-0.93147
utf1	sema4d	-0.93147
utf1	slc41a3	-0.93147
utf1	st3gal4	-0.93147
utf1	tcl1b2	-0.93147
utf1	thbs4	-0.93147
utf1	tmem163	-0.93147
utf1	txnip	-0.93147
utf1	fam53b	-0.93267
utf1	hsd17b13	-0.93267
utf1	angptl2	-0.933
utf1	best3	-0.93335
utf1	bc023829	-0.93415
utf1	ccnl2	-0.93415
utf1	cytsa	-0.93415
utf1	ext1	-0.93415
utf1	krt84	-0.93415
utf1	prelp	-0.93415
utf1	rab35	-0.93415
utf1	setd1a	-0.93415
utf1	tesc	-0.93415
utf1	fgf10	-0.93783
utf1	rtn4r	-0.93976
utf1	irf2	-0.94431
utf1	tnfrsf11a	-0.94431
utf1	1810046k07rik	-0.94495
utf1	ak5	-0.94495
utf1	ccl4	-0.94495
utf1	fam172a	-0.94495
utf1	gpc1	-0.94495
utf1	1810041l15rik	-0.94547
utf1	aknad1	-0.94547
utf1	1700019e19rik	-0.94612
utf1	1700106n22rik	-0.94612
utf1	4931406c07rik	-0.94612
utf1	bcl2l10	-0.94612
utf1	cenpv	-0.94612
utf1	cep78	-0.94612
utf1	dcaf12	-0.94612
utf1	dcaf5	-0.94612
utf1	ern1	-0.94612
utf1	klhl35	-0.94612
utf1	lrig1	-0.94612
utf1	lysmd4	-0.94612
utf1	mtss1	-0.94612
utf1	nus1	-0.94612
utf1	pik3r4	-0.94612
utf1	ppme1	-0.94612
utf1	ranbp9	-0.94612
utf1	slbp	-0.94612
utf1	sorcs2	-0.94612
utf1	zdhhc8	-0.94612
utf1	znrf2	-0.94612
utf1	gucy1b3	-0.95077
utf1	clec18a	-0.95153
utf1	diras2	-0.95181
utf1	fam155a	-0.95181
utf1	il6st	-0.95181
utf1	wdr60	-0.95181
utf1	reps1	-0.9581
utf1	cyp27a1	-0.96326
utf1	peli2	-0.96326
utf1	4930452b06rik	-0.96386
utf1	a1bg	-0.96386
utf1	btg4	-0.96386
utf1	cacng4	-0.96386
utf1	cpa1	-0.96386
utf1	dnajb4	-0.96386
utf1	fam69b	-0.96386
utf1	fbxo10	-0.96386
utf1	gdf9	-0.96386
utf1	nudt7	-0.96386
utf1	rbm12b	-0.96386
utf1	saps2	-0.96386
utf1	zp2	-0.96386
utf1	il7r	-0.96941
utf1	ctnnb1	-0.96949
utf1	paip1	-0.96949
utf1	nhsl1	-0.96971
utf1	2410129h14rik	-0.97008
utf1	bpil2	-0.97008
utf1	dcaf7	-0.97008
utf1	dcaf8	-0.97008
utf1	dnajc13	-0.97008
utf1	dopey2	-0.97008
utf1	dtx2	-0.97008
utf1	espl1	-0.97008
utf1	npc1	-0.97008
utf1	nsmce2	-0.97008
utf1	plekha3	-0.97008
utf1	scyl2	-0.97008
utf1	taf5	-0.97008
utf1	ube2n	-0.97008
utf1	wdr25	-0.97008
utf1	zdhhc18	-0.97008
utf1	zfp330	-0.97008
utf1	trpa1	-0.98184
utf1	edn1	-0.98795
utf1	fam53c	-0.99403
utf1	ralbp1	-0.99403
utf1	skap2	-0.99403
tcl1	6030458c11rik	1
tcl1	add3	1
tcl1	adk	1
tcl1	atl1	1
tcl1	b3gnt2	1
tcl1	ccdc69	1
tcl1	ccdc74a	1
tcl1	fam122a	1
tcl1	gspt2	1
tcl1	limd1	1
tcl1	lpcat1	1
tcl1	mgrn1	1
tcl1	slc25a15	1
tcl1	snx18	1
tcl1	zbed3	1
tcl1	clvs2	0.99403
tcl1	fbxo28	0.99403
tcl1	gda	0.99403
tcl1	heatr5a	0.99403
tcl1	mn1	0.99403
tcl1	pde8a	0.99403
tcl1	rab3d	0.99403
tcl1	opalin	0.988024
tcl1	5430411k18rik	0.976191
tcl1	abhd13	0.976191
tcl1	adnp2	0.976191
tcl1	asf1b	0.976191
tcl1	atp6v0a2	0.976191
tcl1	baz1b	0.976191
tcl1	bbs4	0.976191
tcl1	bcar3	0.976191
tcl1	brca2	0.976191
tcl1	camk2g	0.976191
tcl1	ccndbp1	0.976191
tcl1	cdc42se2	0.976191
tcl1	cnot8	0.976191
tcl1	dclre1a	0.976191
tcl1	ddit4	0.976191
tcl1	diap1	0.976191
tcl1	dlgap5	0.976191
tcl1	fam185a	0.976191
tcl1	gatad2b	0.976191
tcl1	glt8d1	0.976191
tcl1	golph3l	0.976191
tcl1	hes6	0.976191
tcl1	homer2	0.976191
tcl1	ibtk	0.976191
tcl1	ing1	0.976191
tcl1	lnx2	0.976191
tcl1	lsm14a	0.976191
tcl1	mastl	0.976191
tcl1	mier2	0.976191
tcl1	mllt11	0.976191
tcl1	nap1l4	0.976191
tcl1	nat12	0.976191
tcl1	npas2	0.976191
tcl1	npm2	0.976191
tcl1	nuf2	0.976191
tcl1	pacsin2	0.976191
tcl1	padi6	0.976191
tcl1	parp12	0.976191
tcl1	pcgf1	0.976191
tcl1	pcgf6	0.976191
tcl1	pdia6	0.976191
tcl1	phf1	0.976191
tcl1	pole3	0.976191
tcl1	ppp1r3d	0.976191
tcl1	pramef12	0.976191
tcl1	ralgps2	0.976191
tcl1	rcan3	0.976191
tcl1	rdx	0.976191
tcl1	riok1	0.976191
tcl1	rspo2	0.976191
tcl1	ryk	0.976191
tcl1	s100a14	0.976191
tcl1	sec31a	0.976191
tcl1	slc25a16	0.976191
tcl1	spin1	0.976191
tcl1	stbd1	0.976191
tcl1	stk35	0.976191
tcl1	supv3l1	0.976191
tcl1	tbc1d19	0.976191
tcl1	tgfb3	0.976191
tcl1	usp30	0.976191
tcl1	wrnip1	0.976191
tcl1	yap1	0.976191
tcl1	zcchc3	0.976191
tcl1	zcchc8	0.976191
tcl1	zfp212	0.976191
tcl1	zfp57	0.976191
tcl1	zp3	0.976191
tcl1	1700034h14rik	0.9759
tcl1	1700067k01rik	0.9759
tcl1	ac125055.1	0.9759
tcl1	alg10b	0.9759
tcl1	asap1	0.9759
tcl1	cd177	0.9759
tcl1	cmya5	0.9759
tcl1	gpr1	0.9759
tcl1	gpr12	0.9759
tcl1	h1foo	0.9759
tcl1	klhl8	0.9759
tcl1	phospho2	0.9759
tcl1	rassf5	0.9759
tcl1	rnf165	0.9759
tcl1	spryd3	0.9759
tcl1	ssfa2	0.9759
tcl1	tub	0.9759
tcl1	wfdc1	0.9759
tcl1	zfp92	0.9759
tcl1	1110020g09rik	0.970077
tcl1	ac108947.1	0.970077
tcl1	anks4b	0.970077
tcl1	arid5b	0.970077
tcl1	arntl	0.970077
tcl1	atp2c2	0.970077
tcl1	bpgm	0.970077
tcl1	cenpf	0.970077
tcl1	cndp1	0.970077
tcl1	dnaja4	0.970077
tcl1	elavl3	0.970077
tcl1	hoxb2	0.970077
tcl1	kdm1b	0.970077
tcl1	krt12	0.970077
tcl1	lrp6	0.970077
tcl1	lrrc17	0.970077
tcl1	lrrc8b	0.970077
tcl1	mageh1	0.970077
tcl1	myo9b	0.970077
tcl1	nqo1	0.970077
tcl1	pcid2	0.970077
tcl1	pde1b	0.970077
tcl1	pols	0.970077
tcl1	rdh11	0.970077
tcl1	selp	0.970077
tcl1	slc35a5	0.970077
tcl1	styk1	0.970077
tcl1	tmco3	0.970077
tcl1	tmtc1	0.970077
tcl1	zar1	0.970077
tcl1	col10a1	0.969782
tcl1	nrp1	0.969782
tcl1	olfr1104	0.969782
tcl1	ablim3	0.963925
tcl1	piwil1	0.963925
tcl1	rapgef5	0.963925
tcl1	rassf6	0.963925
tcl1	slc6a15	0.963925
tcl1	myf6	0.963624
tcl1	au042651	0.958101
tcl1	jag1	0.958101
tcl1	lyplal1	0.958101
tcl1	mmp2	0.958101
tcl1	nceh1	0.958101
tcl1	trappc9	0.958101
tcl1	5730590g19rik	0.952381
tcl1	8430410k20rik	0.952381
tcl1	aldh9a1	0.952381
tcl1	arf1	0.952381
tcl1	armc8	0.952381
tcl1	aspm	0.952381
tcl1	atl2	0.952381
tcl1	brf2	0.952381
tcl1	cnot4	0.952381
tcl1	commd2	0.952381
tcl1	cry1	0.952381
tcl1	csad	0.952381
tcl1	ctage5	0.952381
tcl1	dcp2	0.952381
tcl1	ddr1	0.952381
tcl1	dse	0.952381
tcl1	e130306d19rik	0.952381
tcl1	evl	0.952381
tcl1	fbxo34	0.952381
tcl1	ffar2	0.952381
tcl1	fitm2	0.952381
tcl1	gatad2a	0.952381
tcl1	gm527	0.952381
tcl1	gna12	0.952381
tcl1	grasp	0.952381
tcl1	hsdl1	0.952381
tcl1	hsdl2	0.952381
tcl1	itpk1	0.952381
tcl1	jagn1	0.952381
tcl1	ldhb	0.952381
tcl1	mapk6	0.952381
tcl1	med15	0.952381
tcl1	mesp2	0.952381
tcl1	mphosph8	0.952381
tcl1	mtfmt	0.952381
tcl1	mybl2	0.952381
tcl1	pan2	0.952381
tcl1	pnrc1	0.952381
tcl1	ppapdc1b	0.952381
tcl1	ptger3	0.952381
tcl1	ptpn21	0.952381
tcl1	rab3gap2	0.952381
tcl1	rfpl4	0.952381
tcl1	rmnd5a	0.952381
tcl1	rnf185	0.952381
tcl1	rp23-297n24.8	0.952381
tcl1	rpa1	0.952381
tcl1	scand3	0.952381
tcl1	scoc	0.952381
tcl1	sfrs17b	0.952381
tcl1	slc16a1	0.952381
tcl1	snrnp27	0.952381
tcl1	spag1	0.952381
tcl1	spg20	0.952381
tcl1	spty2d1	0.952381
tcl1	stambp	0.952381
tcl1	strn	0.952381
tcl1	tinf2	0.952381
tcl1	top1	0.952381
tcl1	uba3	0.952381
tcl1	ube2t	0.952381
tcl1	usp19	0.952381
tcl1	wdr26	0.952381
tcl1	wdr51a	0.952381
tcl1	zc3h8	0.952381
tcl1	zfp341	0.952381
tcl1	zfp750	0.952381
tcl1	aass	0.951876
tcl1	1110059m19rik	0.951503
tcl1	2700049a03rik	0.951503
tcl1	4930550c14rik	0.951503
tcl1	accsl	0.951503
tcl1	ankrd28	0.951503
tcl1	bc030476	0.951503
tcl1	cby3	0.951503
tcl1	cpeb1	0.951503
tcl1	dtx3l	0.951503
tcl1	epha4	0.951503
tcl1	fa2h	0.951503
tcl1	fam199x	0.951503
tcl1	fam71e1	0.951503
tcl1	fndc3b	0.951503
tcl1	gm1070	0.951503
tcl1	gm6320	0.951503
tcl1	gpm6a	0.951503
tcl1	hmgcll1	0.951503
tcl1	hspa12a	0.951503
tcl1	iqca	0.951503
tcl1	kdm6a	0.951503
tcl1	kit	0.951503
tcl1	lrch1	0.951503
tcl1	mat1a	0.951503
tcl1	mfap2	0.951503
tcl1	mon2	0.951503
tcl1	mos	0.951503
tcl1	muc20	0.951503
tcl1	neil3	0.951503
tcl1	nfxl1	0.951503
tcl1	nobox	0.951503
tcl1	pias1	0.951503
tcl1	pibf1	0.951503
tcl1	rln3	0.951503
tcl1	rnf182	0.951503
tcl1	rsbn1	0.951503
tcl1	slc30a9	0.951503
tcl1	slco3a1	0.951503
tcl1	spocd1	0.951503
tcl1	steap2	0.951503
tcl1	stom	0.951503
tcl1	stx2	0.951503
tcl1	synj1	0.951503
tcl1	sytl4	0.951503
tcl1	tmcc2	0.951503
tcl1	ttll11	0.951503
tcl1	twsg1	0.951503
tcl1	unc13c	0.951503
tcl1	zc3h6	0.951503
tcl1	zfp46	0.951503
tcl1	zfp541	0.951503
tcl1	ac114645.1	0.946125
tcl1	csf1	0.946125
tcl1	eif2ak4	0.946125
tcl1	fam165b	0.946125
tcl1	fam84a	0.946125
tcl1	gzf1	0.946125
tcl1	lbx1	0.946125
tcl1	mfsd9	0.946125
tcl1	prss48	0.946125
tcl1	serpinc1	0.946125
tcl1	sipa1l2	0.946125
tcl1	sorbs1	0.946125
tcl1	tbck	0.946125
tcl1	tmco6	0.946125
tcl1	trappc2	0.946125
tcl1	ythdf3	0.946125
tcl1	zbtb1	0.946125
tcl1	5330437i02rik	0.94523
tcl1	adra2a	0.94523
tcl1	rnls	0.94523
tcl1	spag16	0.94523
tcl1	7420416p09rik	0.938591
tcl1	a930018p22rik	0.938591
tcl1	ccdc13	0.938591
tcl1	d10bwg1379e	0.938591
tcl1	eif4e1b	0.938591
tcl1	gnaz	0.938591
tcl1	il12rb2	0.938591
tcl1	oxr1	0.938591
tcl1	prr5l	0.938591
tcl1	rbm20	0.938591
tcl1	4930539e08rik	0.934149
tcl1	6530401d17rik	0.934149
tcl1	adm2	0.934149
tcl1	apba1	0.934149
tcl1	btnl1	0.934149
tcl1	cd164l2	0.934149
tcl1	chst7	0.934149
tcl1	coq10a	0.934149
tcl1	esyt2	0.934149
tcl1	hs3st5	0.934149
tcl1	kpna7	0.934149
tcl1	lmo7	0.934149
tcl1	lrrc8e	0.934149
tcl1	os9	0.934149
tcl1	pla2g6	0.934149
tcl1	prickle1	0.934149
tcl1	pttg1	0.934149
tcl1	rpe	0.934149
tcl1	runx1t1	0.934149
tcl1	slc26a6	0.934149
tcl1	smad3	0.934149
tcl1	spry4	0.934149
tcl1	svopl	0.934149
tcl1	tgfbr3	0.934149
tcl1	fgf10	0.932227
tcl1	hgfac	0.932227
tcl1	p2ry1	0.932227
tcl1	2013-03-06	0.928571
tcl1	1700020o03rik	0.928571
tcl1	1700066m21rik	0.928571
tcl1	1810013l24rik	0.928571
tcl1	4632415k11rik	0.928571
tcl1	a630007b06rik	0.928571
tcl1	adam10	0.928571
tcl1	ai848100	0.928571
tcl1	akirin2	0.928571
tcl1	ap1ar	0.928571
tcl1	ap1b1	0.928571
tcl1	arid2	0.928571
tcl1	astl	0.928571
tcl1	bc057022	0.928571
tcl1	bcl2l10	0.928571
tcl1	bin3	0.928571
tcl1	bmp15	0.928571
tcl1	brap	0.928571
tcl1	btbd10	0.928571
tcl1	ccno	0.928571
tcl1	cds1	0.928571
tcl1	copb1	0.928571
tcl1	cpox	0.928571
tcl1	cul1	0.928571
tcl1	dazap2	0.928571
tcl1	dcaf12	0.928571
tcl1	dsn1	0.928571
tcl1	e2f4	0.928571
tcl1	e2f5	0.928571
tcl1	fam125b	0.928571
tcl1	fam169a	0.928571
tcl1	foxo1	0.928571
tcl1	galnt11	0.928571
tcl1	hlcs	0.928571
tcl1	kpna3	0.928571
tcl1	lypd3	0.928571
tcl1	mapkbp1	0.928571
tcl1	mea1	0.928571
tcl1	nfil3	0.928571
tcl1	pacrgl	0.928571
tcl1	pcmtd1	0.928571
tcl1	pdcd7	0.928571
tcl1	pkn2	0.928571
tcl1	ppap2b	0.928571
tcl1	pppde1	0.928571
tcl1	ranbp9	0.928571
tcl1	rapgefl1	0.928571
tcl1	rbm18	0.928571
tcl1	sdc1	0.928571
tcl1	slain2	0.928571
tcl1	smc6	0.928571
tcl1	snapc1	0.928571
tcl1	srgn	0.928571
tcl1	sufu	0.928571
tcl1	taf7	0.928571
tcl1	timeless	0.928571
tcl1	tpst1	0.928571
tcl1	trafd1	0.928571
tcl1	trim26	0.928571
tcl1	tsc22d2	0.928571
tcl1	ubn1	0.928571
tcl1	uso1	0.928571
tcl1	yipf4	0.928571
tcl1	zfp280b	0.928571
tcl1	ust	0.927778
tcl1	2013-03-08	0.927105
tcl1	4933411k20rik	0.927105
tcl1	5730419i09rik	0.927105
tcl1	actn3	0.927105
tcl1	armc2	0.927105
tcl1	bmp6	0.927105
tcl1	bnc1	0.927105
tcl1	creb3l4	0.927105
tcl1	ctnna3	0.927105
tcl1	dkk3	0.927105
tcl1	dstyk	0.927105
tcl1	egf	0.927105
tcl1	ero1lb	0.927105
tcl1	fetub	0.927105
tcl1	gyk	0.927105
tcl1	herc2	0.927105
tcl1	lama4	0.927105
tcl1	mtap1b	0.927105
tcl1	pdx1	0.927105
tcl1	pfdn4	0.927105
tcl1	plekhb1	0.927105
tcl1	ralgapb	0.927105
tcl1	rgs17	0.927105
tcl1	rgs2	0.927105
tcl1	tcf7	0.927105
tcl1	vwa2	0.927105
tcl1	zfp449	0.927105
tcl1	slc16a12	0.926158
tcl1	adarb2	0.922172
tcl1	car11	0.922172
tcl1	ccdc60	0.922172
tcl1	cpa1	0.922172
tcl1	d430042o09rik	0.922172
tcl1	ldhd	0.922172
tcl1	lzts1	0.922172
tcl1	myst3	0.922172
tcl1	rbm12b	0.922172
tcl1	sav1	0.922172
tcl1	sfmbt1	0.922172
tcl1	syngr3	0.922172
tcl1	traf3	0.922172
tcl1	ttc39c	0.922172
tcl1	wee2	0.922172
tcl1	pde3b	0.915729
tcl1	phlpp1	0.915729
tcl1	cd300lf	0.913223
tcl1	cd36	0.913223
tcl1	cnot6l	0.913223
tcl1	cntnap1	0.913223
tcl1	crlf1	0.913223
tcl1	ctns	0.913223
tcl1	dcps	0.913223
tcl1	emilin2	0.913223
tcl1	enpp5	0.913223
tcl1	fam70b	0.913223
tcl1	fancb	0.913223
tcl1	folr4	0.913223
tcl1	golga2	0.913223
tcl1	grip1	0.913223
tcl1	il1r1	0.913223
tcl1	klhl32	0.913223
tcl1	lin28b	0.913223
tcl1	ndrg4	0.913223
tcl1	nfkbiz	0.913223
tcl1	plce1	0.913223
tcl1	pnp1	0.913223
tcl1	robo3	0.913223
tcl1	sema4d	0.913223
tcl1	slc41a3	0.913223
tcl1	st3gal4	0.913223
tcl1	stox2	0.913223
tcl1	tcl1b2	0.913223
tcl1	tex21	0.913223
tcl1	thbs4	0.913223
tcl1	tmem163	0.913223
tcl1	txnip	0.913223
tcl1	vsx2	0.913223
tcl1	ccdc11	0.910196
tcl1	ccdc146	0.910196
tcl1	ica1l	0.910196
tcl1	igsf11	0.910196
tcl1	insm1	0.910196
tcl1	smoc2	0.910196
tcl1	uchl3	0.910196
tcl1	zc3h3	0.910196
tcl1	ac154463.1	0.906687
tcl1	gpr158	0.906687
tcl1	1200014m14rik	0.904762
tcl1	1700106n22rik	0.904762
tcl1	1810031k17rik	0.904762
tcl1	2810403a07rik	0.904762
tcl1	4931406c07rik	0.904762
tcl1	acvr2b	0.904762
tcl1	agpat6	0.904762
tcl1	aim1	0.904762
tcl1	akap12	0.904762
tcl1	apip	0.904762
tcl1	arid1b	0.904762
tcl1	arl4a	0.904762
tcl1	arrdc2	0.904762
tcl1	atad1	0.904762
tcl1	atp1b3	0.904762
tcl1	baiap2l1	0.904762
tcl1	bc018507	0.904762
tcl1	bdkrb1	0.904762
tcl1	bpil2	0.904762
tcl1	cdca4	0.904762
tcl1	cdca5	0.904762
tcl1	cdkn2aip	0.904762
tcl1	cep120	0.904762
tcl1	clk3	0.904762
tcl1	cnst	0.904762
tcl1	crkl	0.904762
tcl1	csnk1g3	0.904762
tcl1	csnk2a2	0.904762
tcl1	csnk2b	0.904762
tcl1	ctps	0.904762
tcl1	cttnbp2nl	0.904762
tcl1	d1bwg0212e	0.904762
tcl1	dcaf5	0.904762
tcl1	dcaf7	0.904762
tcl1	ddi2	0.904762
tcl1	derl3	0.904762
tcl1	dopey2	0.904762
tcl1	dpy30	0.904762
tcl1	ecd	0.904762
tcl1	espl1	0.904762
tcl1	exd1	0.904762
tcl1	fbxl7	0.904762
tcl1	fbxo43	0.904762
tcl1	galnt3	0.904762
tcl1	ggct	0.904762
tcl1	golga5	0.904762
tcl1	ifitm3	0.904762
tcl1	il7	0.904762
tcl1	ina	0.904762
tcl1	jhdm1d	0.904762
tcl1	klhl2	0.904762
tcl1	klhl35	0.904762
tcl1	kntc1	0.904762
tcl1	magoh	0.904762
tcl1	map2k1	0.904762
tcl1	med10	0.904762
tcl1	med23	0.904762
tcl1	mphosph6	0.904762
tcl1	mtmr7	0.904762
tcl1	mxd1	0.904762
tcl1	nanos2	0.904762
tcl1	ncoa6	0.904762
tcl1	nexn	0.904762
tcl1	polm	0.904762
tcl1	ppm1b	0.904762
tcl1	ppp4r2	0.904762
tcl1	prdm4	0.904762
tcl1	rab32	0.904762
tcl1	raver1	0.904762
tcl1	rbm25	0.904762
tcl1	rdh10	0.904762
tcl1	rest	0.904762
tcl1	rictor	0.904762
tcl1	rmi1	0.904762
tcl1	rnf14	0.904762
tcl1	rpusd4	0.904762
tcl1	samd4b	0.904762
tcl1	sap25	0.904762
tcl1	sart3	0.904762
tcl1	sec13	0.904762
tcl1	sh3yl1	0.904762
tcl1	slain1	0.904762
tcl1	slbp	0.904762
tcl1	slc15a5	0.904762
tcl1	slc25a32	0.904762
tcl1	slc35a4	0.904762
tcl1	snrnp48	0.904762
tcl1	sorcs2	0.904762
tcl1	srf	0.904762
tcl1	stt3b	0.904762
tcl1	stxbp1	0.904762
tcl1	suox	0.904762
tcl1	tacc1	0.904762
tcl1	tbc1d1	0.904762
tcl1	tbc1d8	0.904762
tcl1	tjap1	0.904762
tcl1	tmem72	0.904762
tcl1	tspan14	0.904762
tcl1	ttyh3	0.904762
tcl1	tusc4	0.904762
tcl1	txnrd1	0.904762
tcl1	ube2n	0.904762
tcl1	unk	0.904762
tcl1	wasl	0.904762
tcl1	wdr20a	0.904762
tcl1	wfdc3	0.904762
tcl1	zbtb24	0.904762
tcl1	zfp664	0.904762
tcl1	zp1	0.904762
tcl1	1700021k19rik	0.902708
tcl1	4921515j06rik	0.902708
tcl1	4930588n13rik	0.902708
tcl1	adam1a	0.902708
tcl1	cables2	0.902708
tcl1	chac2	0.902708
tcl1	cyp2f2	0.902708
tcl1	cyp39a1	0.902708
tcl1	ddb2	0.902708
tcl1	dennd4b	0.902708
tcl1	fam184a	0.902708
tcl1	glis1	0.902708
tcl1	gpr137c	0.902708
tcl1	grm4	0.902708
tcl1	igsf3	0.902708
tcl1	kdr	0.902708
tcl1	ksr1	0.902708
tcl1	lix1l	0.902708
tcl1	lrrc43	0.902708
tcl1	lrrcc1	0.902708
tcl1	mcc	0.902708
tcl1	msh4	0.902708
tcl1	muc4	0.902708
tcl1	myo16	0.902708
tcl1	pcm1	0.902708
tcl1	phtf1	0.902708
tcl1	plac8	0.902708
tcl1	pnmal1	0.902708
tcl1	ppm1d	0.902708
tcl1	ptpdc1	0.902708
tcl1	sestd1	0.902708
tcl1	tenc1	0.902708
tcl1	tspyl2	0.902708
tcl1	ythdc2	0.902708
tcl1	1110032a13rik	-0.90476
tcl1	1810027o10rik	-0.90476
tcl1	4930455c21rik	-0.90476
tcl1	6330409n04rik	-0.90476
tcl1	9130401m01rik	-0.90476
tcl1	agtrap	-0.90476
tcl1	arf4	-0.90476
tcl1	atp5g3	-0.90476
tcl1	btbd1	-0.90476
tcl1	c1ql4	-0.90476
tcl1	cacybp	-0.90476
tcl1	ccdc23	-0.90476
tcl1	chpt1	-0.90476
tcl1	coq5	-0.90476
tcl1	cyth2	-0.90476
tcl1	dctn2	-0.90476
tcl1	ddah1	-0.90476
tcl1	derl1	-0.90476
tcl1	epas1	-0.90476
tcl1	fam136a	-0.90476
tcl1	hmbs	-0.90476
tcl1	impact	-0.90476
tcl1	lancl1	-0.90476
tcl1	mettl10	-0.90476
tcl1	mrpl17	-0.90476
tcl1	mrpl2	-0.90476
tcl1	mrpl20	-0.90476
tcl1	mrpl36	-0.90476
tcl1	mrpl52	-0.90476
tcl1	pdcd10	-0.90476
tcl1	pfn1	-0.90476
tcl1	plekhf1	-0.90476
tcl1	prdx6	-0.90476
tcl1	pxmp3	-0.90476
tcl1	rassf7	-0.90476
tcl1	s100a11	-0.90476
tcl1	thoc3	-0.90476
tcl1	tmem41a	-0.90476
tcl1	twistnb	-0.90476
tcl1	ube2q1	-0.90476
tcl1	vps37a	-0.90476
tcl1	zdhhc3	-0.90476
tcl1	apoa1	-0.92217
tcl1	1600029d21rik	-0.92857
tcl1	2610528j11rik	-0.92857
tcl1	2700097o09rik	-0.92857
tcl1	aa467197	-0.92857
tcl1	ac139675.1	-0.92857
tcl1	atp6v0c	-0.92857
tcl1	aup1	-0.92857
tcl1	caaa01160968.1.8431.1	-0.92857
tcl1	calm3	-0.92857
tcl1	capzb	-0.92857
tcl1	cd97	-0.92857
tcl1	cdc42ep5	-0.92857
tcl1	cfl1	-0.92857
tcl1	cgref1	-0.92857
tcl1	chmp4c	-0.92857
tcl1	cops7a	-0.92857
tcl1	dusp11	-0.92857
tcl1	gsto1	-0.92857
tcl1	idh2	-0.92857
tcl1	josd2	-0.92857
tcl1	lactb2	-0.92857
tcl1	marcksl1	-0.92857
tcl1	mfge8	-0.92857
tcl1	mrpl15	-0.92857
tcl1	mrps26	-0.92857
tcl1	ndufb5	-0.92857
tcl1	ndufs2	-0.92857
tcl1	ndufv2	-0.92857
tcl1	rpl8	-0.92857
tcl1	smpdl3a	-0.92857
tcl1	smyd2	-0.92857
tcl1	spg11	-0.92857
tcl1	tmem55a	-0.92857
tcl1	uqcrc1	-0.92857
tcl1	yipf3	-0.92857
tcl1	ykt6	-0.92857
tcl1	zfp637	-0.92857
tcl1	pycard	-0.94612
tcl1	2310036o22rik	-0.95238
tcl1	ac174479.2	-0.95238
tcl1	acadl	-0.95238
tcl1	actb	-0.95238
tcl1	alg14	-0.95238
tcl1	alg5	-0.95238
tcl1	camk1	-0.95238
tcl1	cops3	-0.95238
tcl1	creg1	-0.95238
tcl1	cyb5r1	-0.95238
tcl1	cyc1	-0.95238
tcl1	esrra	-0.95238
tcl1	fkbp4	-0.95238
tcl1	grtp1	-0.95238
tcl1	hspd1	-0.95238
tcl1	idh3b	-0.95238
tcl1	pih1d1	-0.95238
tcl1	pop5	-0.95238
tcl1	ppic	-0.95238
tcl1	ppif	-0.95238
tcl1	slc35b1	-0.95238
tcl1	tmem33	-0.95238
tcl1	tmsb10	-0.95238
tcl1	tpm1	-0.95238
tcl1	uchl5	-0.95238
tcl1	uqcrfs1	-0.95238
tcl1	vdac2	-0.95238
tcl1	vps36	-0.95238
tcl1	rasgrp4	-0.97008
tcl1	acta2	-0.97619
tcl1	ascc1	-0.97619
tcl1	bok	-0.97619
tcl1	calcoco2	-0.97619
tcl1	cldn7	-0.97619
tcl1	echdc2	-0.97619
tcl1	gm2a	-0.97619
tcl1	hexa	-0.97619
tcl1	jmjd8	-0.97619
tcl1	mrpl4	-0.97619
tcl1	mtch1	-0.97619
tcl1	osgep	-0.97619
tcl1	rhog	-0.97619
tcl1	rsl24d1	-0.97619
tcl1	slc25a3	-0.97619
tcl1	stub1	-0.97619
tcl1	tpst2	-0.97619
tcl1	zfp105	-0.97619
tcl1	rnaset2a	-1
tbx3	fkbp6	0.976191
tbx3	gdf3	0.976191
tbx3	kcnk4	0.970077
tbx3	ac102009.2	0.952381
tbx3	ccdc43	0.952381
tbx3	dnajc24	0.952381
tbx3	galk1	0.952381
tbx3	gpr137b	0.952381
tbx3	mkrn1	0.952381
tbx3	ndrg3	0.952381
tbx3	ndufs6	0.952381
tbx3	pabpc4	0.952381
tbx3	reep1	0.952381
tbx3	rfc4	0.952381
tbx3	rpl5	0.952381
tbx3	rps3a	0.952381
tbx3	gpr151	0.951876
tbx3	nenf	0.946125
tbx3	uqcrb	0.938591
tbx3	4932411e22rik	0.933488
tbx3	ac115752.1	0.928571
tbx3	cfdp1	0.928571
tbx3	cthrc1	0.928571
tbx3	gja1	0.928571
tbx3	gpc4	0.928571
tbx3	jtb	0.928571
tbx3	rpl7	0.928571
tbx3	rps11	0.928571
tbx3	rps3	0.928571
tbx3	syngr1	0.928571
tbx3	zfand2b	0.928571
tbx3	dnajc2	0.922172
tbx3	txnrd2	0.922172
tbx3	ccm2	0.904762
tbx3	dmc1	0.904762
tbx3	foxe1	0.904762
tbx3	igf2r	0.904762
tbx3	lgals8	0.904762
tbx3	mboat1	0.904762
tbx3	mylpf	0.904762
tbx3	nat9	0.904762
tbx3	nudt21	0.904762
tbx3	rnaseh2a	0.904762
tbx3	rpl32	0.904762
tbx3	rpl35a	0.904762
tbx3	rps29	0.904762
tbx3	rps8	0.904762
tbx3	ssr4	0.904762
tbx3	stx4a	0.904762
tbx3	tomm20	0.904762
tbx3	prr15	-0.90185
tbx3	cacng7	-0.90271
tbx3	paip1	-0.90271
tbx3	rcsd1	-0.90271
tbx3	scap	-0.90271
tbx3	myog	-0.90368
tbx3	2310061i04rik	-0.90476
tbx3	4930404h21rik	-0.90476
tbx3	9530068e07rik	-0.90476
tbx3	ac164597.2	-0.90476
tbx3	arhgap17	-0.90476
tbx3	ccdc109a	-0.90476
tbx3	ccnb2	-0.90476
tbx3	dnalc4	-0.90476
tbx3	ern1	-0.90476
tbx3	insig1	-0.90476
tbx3	laptm4b	-0.90476
tbx3	lrig1	-0.90476
tbx3	nus1	-0.90476
tbx3	pold4	-0.90476
tbx3	ppargc1b	-0.90476
tbx3	stk25	-0.90476
tbx3	tmem106c	-0.90476
tbx3	upf1	-0.90476
tbx3	usp21	-0.90476
tbx3	zdhhc8	-0.90476
tbx3	zswim3	-0.90476
tbx3	gif	-0.90669
tbx3	olfr558	-0.90669
tbx3	cyp27a1	-0.9084
tbx3	peli2	-0.9084
tbx3	tmem71	-0.90924
tbx3	pabpc1l	-0.91322
tbx3	gucy1b3	-0.91421
tbx3	b4galt5	-0.92217
tbx3	schip1	-0.92217
tbx3	tnfrsf11a	-0.92616
tbx3	il7r	-0.92656
tbx3	ak5	-0.92711
tbx3	ccl4	-0.92711
tbx3	2013-03-05	-0.92857
tbx3	2013-09-11	-0.92857
tbx3	aldh18a1	-0.92857
tbx3	bod1	-0.92857
tbx3	c030046i01rik	-0.92857
tbx3	cep164	-0.92857
tbx3	dad1	-0.92857
tbx3	fars2	-0.92857
tbx3	gmds	-0.92857
tbx3	gorasp2	-0.92857
tbx3	gyg	-0.92857
tbx3	hibadh	-0.92857
tbx3	rraga	-0.92857
tbx3	setd6	-0.92857
tbx3	tgds	-0.92857
tbx3	tm2d3	-0.92857
tbx3	tmem38b	-0.92857
tbx3	trim11	-0.92857
tbx3	vezf1	-0.92857
tbx3	pitpnm2	-0.93415
tbx3	corin	-0.93859
tbx3	crhbp	-0.94523
tbx3	tmem132d	-0.94523
tbx3	irf2	-0.95119
tbx3	fam172a	-0.9515
tbx3	adpgk	-0.95238
tbx3	cmas	-0.95238
tbx3	cryl1	-0.95238
tbx3	fam117a	-0.95238
tbx3	pex13	-0.95238
tbx3	prkaca	-0.95238
tbx3	rdh14	-0.95238
tbx3	cd226	-0.96393
tbx3	adh5	-0.97619
tbx3	cirbp	-0.97619
sall4	cask	0.99403
sall4	pga5	0.99403
sall4	ahsa1	0.976191
sall4	cd164	0.976191
sall4	ddb1	0.976191
sall4	edc4	0.976191
sall4	mapre1	0.976191
sall4	nsmce1	0.976191
sall4	slc25a31	0.976191
sall4	smug1	0.976191
sall4	ankrd26	0.9759
sall4	lpcat2	0.9759
sall4	pde4dip	0.9759
sall4	acad11	0.970077
sall4	ccdc11	0.970077
sall4	igsf11	0.970077
sall4	lhx5	0.970077
sall4	smoc2	0.970077
sall4	gpr88	0.963624
sall4	2013-03-06	0.952381
sall4	2310008h04rik	0.952381
sall4	2610036d13rik	0.952381
sall4	2700029m09rik	0.952381
sall4	9530008l14rik	0.952381
sall4	adck1	0.952381
sall4	arfip1	0.952381
sall4	arrdc2	0.952381
sall4	astl	0.952381
sall4	baiap2l1	0.952381
sall4	bin3	0.952381
sall4	brix1	0.952381
sall4	btbd10	0.952381
sall4	bub1b	0.952381
sall4	cdca4	0.952381
sall4	cdkn2aip	0.952381
sall4	clint1	0.952381
sall4	csnk2a2	0.952381
sall4	csnk2b	0.952381
sall4	d6wsu116e	0.952381
sall4	dazap2	0.952381
sall4	dsn1	0.952381
sall4	eed	0.952381
sall4	eif5b	0.952381
sall4	evx1	0.952381
sall4	gcm2	0.952381
sall4	mapkbp1	0.952381
sall4	mcm4	0.952381
sall4	med10	0.952381
sall4	msrb3	0.952381
sall4	phf3	0.952381
sall4	plagl2	0.952381
sall4	rdh10	0.952381
sall4	sart3	0.952381
sall4	sdc1	0.952381
sall4	slain1	0.952381
sall4	slc25a17	0.952381
sall4	sptlc1	0.952381
sall4	stk24	0.952381
sall4	sufu	0.952381
sall4	tfdp1	0.952381
sall4	tspan14	0.952381
sall4	uso1	0.952381
sall4	wdr92	0.952381
sall4	ust	0.951876
sall4	2013-03-08	0.951503
sall4	4933411k20rik	0.951503
sall4	5730419i09rik	0.951503
sall4	bnc1	0.951503
sall4	creb3l4	0.951503
sall4	ctnna3	0.951503
sall4	cyp2f2	0.951503
sall4	dkk3	0.951503
sall4	dstyk	0.951503
sall4	egf	0.951503
sall4	gyk	0.951503
sall4	herc2	0.951503
sall4	kdr	0.951503
sall4	lama4	0.951503
sall4	lrrcc1	0.951503
sall4	mtap1b	0.951503
sall4	nfkb1	0.951503
sall4	pfdn4	0.951503
sall4	ptpru	0.951503
sall4	rgs17	0.951503
sall4	rgs2	0.951503
sall4	rp23-440d19.2	0.951503
sall4	tcf7	0.951503
sall4	tenc1	0.951503
sall4	vwa2	0.951503
sall4	ythdc2	0.951503
sall4	zfp449	0.951503
sall4	cnksr2	0.95119
sall4	slc16a12	0.95119
sall4	tcfap2d	0.95119
sall4	chst7	0.946125
sall4	smad3	0.946125
sall4	tnrc4	0.946125
sall4	5730410e15rik	0.938591
sall4	atp6v0d2	0.938591
sall4	zfp618	0.938591
sall4	2700050l05rik	0.934149
sall4	ac114645.1	0.934149
sall4	ccdc109b	0.934149
sall4	cenpj	0.934149
sall4	crym	0.934149
sall4	ergic1	0.934149
sall4	lzts1	0.934149
sall4	mbl2	0.934149
sall4	palb2	0.934149
sall4	phip	0.934149
sall4	prss48	0.934149
sall4	pthlh	0.934149
sall4	serpinc1	0.934149
sall4	tbc1d15	0.934149
sall4	5330437i02rik	0.932954
sall4	rnls	0.932954
sall4	spag16	0.932954
sall4	csmd1	0.932227
sall4	man1a	0.932227
sall4	4833420g17rik	0.928571
sall4	9030420j04rik	0.928571
sall4	akap12	0.928571
sall4	apip	0.928571
sall4	bdkrb1	0.928571
sall4	ccdc138	0.928571
sall4	cdkn2aipnl	0.928571
sall4	cdv3	0.928571
sall4	chfr	0.928571
sall4	clk3	0.928571
sall4	clspn	0.928571
sall4	cops8	0.928571
sall4	cry1	0.928571
sall4	ddi2	0.928571
sall4	evl	0.928571
sall4	exosc8	0.928571
sall4	gm527	0.928571
sall4	hey1	0.928571
sall4	kbtbd3	0.928571
sall4	kif23	0.928571
sall4	lonrf1	0.928571
sall4	magoh	0.928571
sall4	mcm2	0.928571
sall4	mphosph8	0.928571
sall4	mtmr14	0.928571
sall4	nanos2	0.928571
sall4	psmd9	0.928571
sall4	ptpn21	0.928571
sall4	rab3gap2	0.928571
sall4	rbbp7	0.928571
sall4	rchy1	0.928571
sall4	rexo1	0.928571
sall4	rnf185	0.928571
sall4	rragc	0.928571
sall4	rtf1	0.928571
sall4	secisbp2	0.928571
sall4	slc16a1	0.928571
sall4	suox	0.928571
sall4	tmem87b	0.928571
sall4	traf7	0.928571
sall4	tube1	0.928571
sall4	ung	0.928571
sall4	wdr51a	0.928571
sall4	aass	0.927778
sall4	slc9a4	0.927778
sall4	4930550c14rik	0.927105
sall4	bc030476	0.927105
sall4	dtx3l	0.927105
sall4	fa2h	0.927105
sall4	fam71e1	0.927105
sall4	gm1070	0.927105
sall4	lrch1	0.927105
sall4	mat1a	0.927105
sall4	pibf1	0.927105
sall4	rln3	0.927105
sall4	ttll11	0.927105
sall4	zfp541	0.927105
sall4	6530401d17rik	0.922172
sall4	cd164l2	0.922172
sall4	cdyl	0.922172
sall4	coq10a	0.922172
sall4	diras2	0.922172
sall4	esyt2	0.922172
sall4	exoc4	0.922172
sall4	fam155a	0.922172
sall4	gng12	0.922172
sall4	hs3st5	0.922172
sall4	il6st	0.922172
sall4	kcnmb2	0.922172
sall4	kpna7	0.922172
sall4	lmo7	0.922172
sall4	mknk1	0.922172
sall4	mobkl3	0.922172
sall4	nudt5	0.922172
sall4	pttg1	0.922172
sall4	tmem216	0.922172
sall4	tmem74	0.922172
sall4	uxs1	0.922172
sall4	zufsp	0.922172
sall4	2610015p09rik	0.920679
sall4	1810041l15rik	0.915729
sall4	cyp1a1	0.915729
sall4	piwil1	0.915729
sall4	sall2	0.915729
sall4	siae	0.915729
sall4	ac157602.1	0.913223
sall4	ap3m2	0.913223
sall4	bc018242	0.913223
sall4	chst11	0.913223
sall4	ets2	0.913223
sall4	fam123b	0.913223
sall4	gm1381	0.913223
sall4	gucy2c	0.913223
sall4	lef1	0.913223
sall4	lpl	0.913223
sall4	mmp9	0.913223
sall4	nlgn1	0.913223
sall4	olfr139	0.913223
sall4	olfr1494	0.913223
sall4	psmd1	0.913223
sall4	shank2	0.913223
sall4	tex14	0.913223
sall4	tlr8	0.913223
sall4	wdr19	0.913223
sall4	kbtbd7	0.910196
sall4	kcnq4	0.910196
sall4	rasl11b	0.910196
sall4	usp28	0.910196
sall4	zar1l	0.910196
sall4	zfp423	0.910196
sall4	nrp1	0.908403
sall4	olfr1104	0.908403
sall4	duox2	0.906687
sall4	lyst	0.906687
sall4	trpc3	0.906687
sall4	1110004e09rik	0.904762
sall4	8430410k20rik	0.904762
sall4	abhd3	0.904762
sall4	art1	0.904762
sall4	bmp15	0.904762
sall4	brf2	0.904762
sall4	ccdc55	0.904762
sall4	ccdc84	0.904762
sall4	ccno	0.904762
sall4	cds1	0.904762
sall4	chek1	0.904762
sall4	cks1b	0.904762
sall4	cmtm6	0.904762
sall4	commd2	0.904762
sall4	csad	0.904762
sall4	cxcr3	0.904762
sall4	ddr1	0.904762
sall4	dennd2a	0.904762
sall4	depdc6	0.904762
sall4	dhx57	0.904762
sall4	dnajc13	0.904762
sall4	dtx2	0.904762
sall4	e130306d19rik	0.904762
sall4	eif2b1	0.904762
sall4	ermp1	0.904762
sall4	fam118a	0.904762
sall4	fam133b	0.904762
sall4	fancd2	0.904762
sall4	fbxo34	0.904762
sall4	fermt2	0.904762
sall4	fsd1	0.904762
sall4	galnt11	0.904762
sall4	gle1	0.904762
sall4	gpatch8	0.904762
sall4	gpr180	0.904762
sall4	hook2	0.904762
sall4	hsdl1	0.904762
sall4	il17f	0.904762
sall4	jagn1	0.904762
sall4	ldhb	0.904762
sall4	lig4	0.904762
sall4	llph	0.904762
sall4	lrrc57	0.904762
sall4	lypd3	0.904762
sall4	mad2l1	0.904762
sall4	med15	0.904762
sall4	miox	0.904762
sall4	npc1	0.904762
sall4	pan2	0.904762
sall4	pdcd7	0.904762
sall4	pdcl3	0.904762
sall4	ppapdc1b	0.904762
sall4	prc1	0.904762
sall4	rbm16	0.904762
sall4	rbm7	0.904762
sall4	rela	0.904762
sall4	rhot1	0.904762
sall4	sbds	0.904762
sall4	scyl2	0.904762
sall4	senp5	0.904762
sall4	snapc1	0.904762
sall4	spag1	0.904762
sall4	spg20	0.904762
sall4	stambp	0.904762
sall4	timd4	0.904762
sall4	top1	0.904762
sall4	tshz1	0.904762
sall4	ube2t	0.904762
sall4	usp19	0.904762
sall4	wdr25	0.904762
sall4	wdr33	0.904762
sall4	1110037f02rik	0.902708
sall4	1110059m19rik	0.902708
sall4	2700049a03rik	0.902708
sall4	3110057o12rik	0.902708
sall4	accsl	0.902708
sall4	ankrd28	0.902708
sall4	ankrd6	0.902708
sall4	cby3	0.902708
sall4	cpeb1	0.902708
sall4	crtc1	0.902708
sall4	ddhd1	0.902708
sall4	epha4	0.902708
sall4	fam189a1	0.902708
sall4	fndc3b	0.902708
sall4	gpm6a	0.902708
sall4	gpr120	0.902708
sall4	hmgcll1	0.902708
sall4	hspa12a	0.902708
sall4	iqca	0.902708
sall4	kdm6a	0.902708
sall4	mfap2	0.902708
sall4	mos	0.902708
sall4	neil3	0.902708
sall4	nfxl1	0.902708
sall4	pcdh9	0.902708
sall4	pggt1b	0.902708
sall4	pias1	0.902708
sall4	pld2	0.902708
sall4	sgpp2	0.902708
sall4	slc12a6	0.902708
sall4	slco3a1	0.902708
sall4	sorl1	0.902708
sall4	spocd1	0.902708
sall4	steap2	0.902708
sall4	stom	0.902708
sall4	stx2	0.902708
sall4	sytl4	0.902708
sall4	tiam2	0.902708
sall4	tpmt	0.902708
sall4	unc13c	0.902708
sall4	zc3h6	0.902708
sall4	zfp46	0.902708
sall4	cngb3	0.901127
sall4	rab37	0.901127
sall4	1600029d21rik	-0.90476
sall4	a230051g13rik	-0.90476
sall4	actb	-0.90476
sall4	akr7a5	-0.90476
sall4	b4galt1	-0.90476
sall4	bax	-0.90476
sall4	bc026590	-0.90476
sall4	chchd2	-0.90476
sall4	chmp6	-0.90476
sall4	cox6a1	-0.90476
sall4	creg1	-0.90476
sall4	cyb5r1	-0.90476
sall4	cyc1	-0.90476
sall4	fdx1l	-0.90476
sall4	fkbp4	-0.90476
sall4	gsto1	-0.90476
sall4	hint3	-0.90476
sall4	idh2	-0.90476
sall4	idh3b	-0.90476
sall4	josd2	-0.90476
sall4	mib2	-0.90476
sall4	mrps12	-0.90476
sall4	mrps28	-0.90476
sall4	mrps6	-0.90476
sall4	nudt19	-0.90476
sall4	ppif	-0.90476
sall4	pstk	-0.90476
sall4	rab30	-0.90476
sall4	rpl26	-0.90476
sall4	rps13	-0.90476
sall4	tmem203	-0.90476
sall4	tmsb10	-0.90476
sall4	uqcrfs1	-0.90476
sall4	ykt6	-0.90476
sall4	rbm24	-0.90669
sall4	atp13a2	-0.9102
sall4	lrrc63	-0.91322
sall4	yipf7	-0.91322
sall4	tet2	-0.91573
sall4	txndc3	-0.92778
sall4	1700016k19rik	-0.92857
sall4	alg14	-0.92857
sall4	alg5	-0.92857
sall4	ap2s1	-0.92857
sall4	atxn10	-0.92857
sall4	bola3	-0.92857
sall4	cops3	-0.92857
sall4	edf1	-0.92857
sall4	guk1	-0.92857
sall4	lancl1	-0.92857
sall4	med7	-0.92857
sall4	mesdc1	-0.92857
sall4	mrpl17	-0.92857
sall4	mrpl36	-0.92857
sall4	ndufa7	-0.92857
sall4	pdcd10	-0.92857
sall4	prdx6	-0.92857
sall4	rit1	-0.92857
sall4	sharpin	-0.92857
sall4	slc35b1	-0.92857
sall4	unc119	-0.92857
sall4	ap2a1	-0.93415
sall4	dnajc25	-0.93415
sall4	slc39a1	-0.93415
sall4	5430407p10rik	-0.95238
sall4	atp5g3	-0.95238
sall4	aup1	-0.95238
sall4	cd97	-0.95238
sall4	cgref1	-0.95238
sall4	cops7a	-0.95238
sall4	derl1	-0.95238
sall4	impact	-0.95238
sall4	mrpl2	-0.95238
sall4	ndufb5	-0.95238
sall4	ndufb9	-0.95238
sall4	ndufs2	-0.95238
sall4	ndufv2	-0.95238
sall4	psmg4	-0.95238
sall4	rplp1	-0.95238
sall4	spg11	-0.95238
sall4	yipf3	-0.95238
sall4	ac141880.1	-0.97008
sall4	cisd1	-0.97619
sall4	hint1	-0.97619
sall4	mrpl43	-0.97619
sall4	nagpa	-0.97619
sall4	nme4	-0.97619
sall4	rnasek	-0.97619
pou5f1	tomm22	0.976191
pou5f1	2700097o09rik	0.952381
pou5f1	ac139675.1	0.952381
pou5f1	alg1	0.952381
pou5f1	cfl1	0.952381
pou5f1	chmp4c	0.952381
pou5f1	lactb2	0.952381
pou5f1	mboat1	0.952381
pou5f1	mrpl15	0.952381
pou5f1	mylpf	0.952381
pou5f1	nudt21	0.952381
pou5f1	rpl32	0.952381
pou5f1	rpl8	0.952381
pou5f1	tomm20	0.952381
pou5f1	ac132126.1	0.951503
pou5f1	utf1	0.934149
pou5f1	chchd8	0.928571
pou5f1	fam136a	0.928571
pou5f1	mettl10	0.928571
pou5f1	trp53rk	0.922172
pou5f1	6330409n04rik	0.904762
pou5f1	cacybp	0.904762
pou5f1	chpt1	0.904762
pou5f1	eef1b2	0.904762
pou5f1	exoc7	0.904762
pou5f1	gabarapl2	0.904762
pou5f1	ier2	0.904762
pou5f1	mrpl20	0.904762
pou5f1	mrpl52	0.904762
pou5f1	osgep	0.904762
pou5f1	rnf7	0.904762
pou5f1	rps18	0.904762
pou5f1	slc2a8	0.904762
pou5f1	thoc3	0.904762
pou5f1	twistnb	0.904762
pou5f1	irf2	-0.90113
pou5f1	myf6	-0.90185
pou5f1	1700034h14rik	-0.90271
pou5f1	1700067k01rik	-0.90271
pou5f1	1810046k07rik	-0.90271
pou5f1	4921515j06rik	-0.90271
pou5f1	ac125055.1	-0.90271
pou5f1	adam1a	-0.90271
pou5f1	alg10b	-0.90271
pou5f1	asap1	-0.90271
pou5f1	cd177	-0.90271
pou5f1	cmya5	-0.90271
pou5f1	ctnnb1	-0.90271
pou5f1	cyp39a1	-0.90271
pou5f1	dennd4b	-0.90271
pou5f1	gm4846	-0.90271
pou5f1	gpr1	-0.90271
pou5f1	gpr12	-0.90271
pou5f1	h1foo	-0.90271
pou5f1	kctd7	-0.90271
pou5f1	kif20b	-0.90271
pou5f1	klhl8	-0.90271
pou5f1	lrrc43	-0.90271
pou5f1	myo16	-0.90271
pou5f1	phospho2	-0.90271
pou5f1	phtf1	-0.90271
pou5f1	ppm1d	-0.90271
pou5f1	ptpdc1	-0.90271
pou5f1	rassf5	-0.90271
pou5f1	rnf165	-0.90271
pou5f1	spryd3	-0.90271
pou5f1	ssfa2	-0.90271
pou5f1	syt16	-0.90271
pou5f1	tspyl2	-0.90271
pou5f1	tub	-0.90271
pou5f1	wfdc1	-0.90271
pou5f1	zfp92	-0.90271
pou5f1	1700106n22rik	-0.90476
pou5f1	2810403a07rik	-0.90476
pou5f1	4931406c07rik	-0.90476
pou5f1	aim1	-0.90476
pou5f1	anxa7	-0.90476
pou5f1	arg2	-0.90476
pou5f1	atad1	-0.90476
pou5f1	bc018507	-0.90476
pou5f1	bcl7c	-0.90476
pou5f1	bmi1	-0.90476
pou5f1	cenpv	-0.90476
pou5f1	d1bwg0212e	-0.90476
pou5f1	dcaf5	-0.90476
pou5f1	e2f1	-0.90476
pou5f1	echdc3	-0.90476
pou5f1	efnb2	-0.90476
pou5f1	fam53c	-0.90476
pou5f1	fastkd3	-0.90476
pou5f1	fbxo43	-0.90476
pou5f1	foxm1	-0.90476
pou5f1	galnt3	-0.90476
pou5f1	golga5	-0.90476
pou5f1	golph3	-0.90476
pou5f1	golph3l	-0.90476
pou5f1	josd1	-0.90476
pou5f1	kcmf1	-0.90476
pou5f1	klhl35	-0.90476
pou5f1	kntc1	-0.90476
pou5f1	lsm11	-0.90476
pou5f1	lysmd4	-0.90476
pou5f1	map2k1	-0.90476
pou5f1	med23	-0.90476
pou5f1	mpzl1	-0.90476
pou5f1	oat	-0.90476
pou5f1	padi6	-0.90476
pou5f1	phf23	-0.90476
pou5f1	pigf	-0.90476
pou5f1	pofut2	-0.90476
pou5f1	ppm1b	-0.90476
pou5f1	ppme1	-0.90476
pou5f1	ppp1r3d	-0.90476
pou5f1	rfxap	-0.90476
pou5f1	rnf111	-0.90476
pou5f1	rnf2	-0.90476
pou5f1	rspo2	-0.90476
pou5f1	ryk	-0.90476
pou5f1	sec31a	-0.90476
pou5f1	senp1	-0.90476
pou5f1	serpini1	-0.90476
pou5f1	setd1a	-0.90476
pou5f1	slbp	-0.90476
pou5f1	sorcs2	-0.90476
pou5f1	stk35	-0.90476
pou5f1	stt3b	-0.90476
pou5f1	stx7	-0.90476
pou5f1	supv3l1	-0.90476
pou5f1	trp53inp2	-0.90476
pou5f1	wdr20a	-0.90476
pou5f1	wdr82	-0.90476
pou5f1	zcchc8	-0.90476
pou5f1	zfp330	-0.90476
pou5f1	zfp655	-0.90476
pou5f1	zxdc	-0.90476
pou5f1	rgl1	-0.90669
pou5f1	zic3	-0.90669
pou5f1	fam160a1	-0.9102
pou5f1	tlx3	-0.9102
pou5f1	tmem168	-0.9102
pou5f1	7420416p09rik	-0.91322
pou5f1	a930018p22rik	-0.91322
pou5f1	ccdc13	-0.91322
pou5f1	d10bwg1379e	-0.91322
pou5f1	defb20	-0.91322
pou5f1	defb23	-0.91322
pou5f1	eif4e1b	-0.91322
pou5f1	gnaz	-0.91322
pou5f1	gpr68	-0.91322
pou5f1	il12rb2	-0.91322
pou5f1	lifr	-0.91322
pou5f1	lmln	-0.91322
pou5f1	mtap7d1	-0.91322
pou5f1	oxr1	-0.91322
pou5f1	prnp	-0.91322
pou5f1	prr5l	-0.91322
pou5f1	rbm20	-0.91322
pou5f1	srpk3	-0.91322
pou5f1	itgb3	-0.91573
pou5f1	map6d1	-0.91573
pou5f1	sox30	-0.91573
pou5f1	trpa1	-0.91573
pou5f1	2210018m11rik	-0.92217
pou5f1	ac165433.1	-0.92217
pou5f1	cdk20	-0.92217
pou5f1	cep55	-0.92217
pou5f1	fam108b	-0.92217
pou5f1	nsf	-0.92217
pou5f1	siglece	-0.92217
pou5f1	tmem108	-0.92217
pou5f1	il7r	-0.92656
pou5f1	fam172a	-0.92711
pou5f1	fnip1	-0.92711
pou5f1	kit	-0.92711
pou5f1	mon2	-0.92711
pou5f1	muc20	-0.92711
pou5f1	nobox	-0.92711
pou5f1	rnf182	-0.92711
pou5f1	rsbn1	-0.92711
pou5f1	synj1	-0.92711
pou5f1	tmcc2	-0.92711
pou5f1	twsg1	-0.92711
pou5f1	nhsl1	-0.92778
pou5f1	trem1	-0.92778
pou5f1	aldh9a1	-0.92857
pou5f1	arhgap21	-0.92857
pou5f1	bpil2	-0.92857
pou5f1	cep78	-0.92857
pou5f1	dcaf7	-0.92857
pou5f1	dopey2	-0.92857
pou5f1	espl1	-0.92857
pou5f1	fbxo42	-0.92857
pou5f1	gatad2a	-0.92857
pou5f1	hsf1	-0.92857
pou5f1	psme3	-0.92857
pou5f1	sh3rf1	-0.92857
pou5f1	ube2n	-0.92857
pou5f1	wapal	-0.92857
pou5f1	znrf2	-0.92857
pou5f1	au042651	-0.93415
pou5f1	dgkh	-0.93415
pou5f1	fam196a	-0.93415
pou5f1	jag1	-0.93415
pou5f1	wee2	-0.93415
pou5f1	cntnap1	-0.93859
pou5f1	crlf1	-0.93859
pou5f1	emilin2	-0.93859
[truncated: 1,702 more rows]

## Sheet: Pig_coexpression_Network
Marker Genes	Target Genes	Correlation
wnt7a	gnb5	1
wnt7a	ripply2	0.976191
wnt7a	vat1l	0.976191
wnt7a	ac154516.1	0.952381
wnt7a	cables1	0.952381
wnt7a	cbr3	0.952381
wnt7a	egr4	0.952381
wnt7a	fam135a	0.952381
wnt7a	gbx2	0.952381
wnt7a	ift57	0.952381
wnt7a	il1r2	0.952381
wnt7a	itgam	0.952381
wnt7a	lin7a	0.952381
wnt7a	satl1	0.952381
wnt7a	setdb1	0.952381
wnt7a	slco6b1	0.952381
wnt7a	lpcat1	0.934149
wnt7a	slitrk6	0.934149
wnt7a	wnt2	0.934149
wnt7a	cd72	0.928571
wnt7a	fam170b	0.928571
wnt7a	hcn3	0.928571
wnt7a	mef2d	0.928571
wnt7a	pld1	0.928571
wnt7a	rage	0.928571
wnt7a	rtcd1	0.928571
wnt7a	sec61b	0.928571
wnt7a	sfpi1	0.928571
wnt7a	tgfbi	0.928571
wnt7a	mup4	0.922172
wnt7a	gpr123	0.915729
wnt7a	olfr802	0.915729
wnt7a	4922505e12rik	0.904762
wnt7a	abl1	0.904762
wnt7a	ac124453.1	0.904762
wnt7a	arf4	0.904762
wnt7a	atp13a3	0.904762
wnt7a	b3gat2	0.904762
wnt7a	car12	0.904762
wnt7a	ccdc113	0.904762
wnt7a	clcn3	0.904762
wnt7a	fam160a1	0.904762
wnt7a	fam160a2	0.904762
wnt7a	fcrlb	0.904762
wnt7a	frmpd4	0.904762
wnt7a	il10ra	0.904762
wnt7a	kbtbd3	0.904762
wnt7a	pbrm1	0.904762
wnt7a	plrg1	0.904762
wnt7a	ptpn5	0.904762
wnt7a	rab30	0.904762
wnt7a	rfc1	0.904762
wnt7a	rhbg	0.904762
wnt7a	satb1	0.904762
wnt7a	sh3bgrl	0.904762
wnt7a	slc19a2	0.904762
wnt7a	snph	0.904762
wnt7a	tdrd12	0.904762
wnt7a	tmem163	0.904762
wnt7a	uhrf1	0.904762
wnt7a	unc5b	0.904762
wnt7a	wdhd1	0.904762
wnt7a	ac126250.5	0.902708
wnt7a	1190002a17rik	-0.90476
wnt7a	5033411d12rik	-0.90476
wnt7a	ascc2	-0.90476
wnt7a	erp29	-0.90476
wnt7a	foxred2	-0.90476
wnt7a	myl3	-0.90476
wnt7a	serinc4	-0.90476
wnt7a	sh3rf2	-0.90476
wnt7a	tpmt	-0.90476
wnt7a	zmynd12	-0.90476
wnt7a	ccdc54	-0.9084
wnt7a	aifm2	-0.91573
wnt7a	atm	-0.92857
wnt7a	bx548253.2	-0.92857
wnt7a	rtn4	-0.92857
wnt7a	tbc1d1	-0.92857
wnt7a	rnf135	-0.95238
wnt7a	tmem106c	-0.95238
wnt7a	fabp3	-0.97619
wnt7a	pogk	-0.97619
wnt7a	rgn	-0.97619
tead4	duoxa1	1
tead4	hps6	1
tead4	au018091	0.976191
tead4	bcor	0.976191
tead4	gldn	0.976191
tead4	igf2bp1	0.976191
tead4	igsf8	0.976191
tead4	lphn2	0.976191
tead4	mak16	0.976191
tead4	ppap2b	0.976191
tead4	psmc5	0.976191
tead4	psmd13	0.976191
tead4	rab2a	0.976191
tead4	rdbp	0.976191
tead4	sdad1	0.976191
tead4	tmem231	0.976191
tead4	ube2b	0.976191
tead4	zdhhc14	0.976191
tead4	cd86	0.970077
tead4	ltbp2	0.970077
tead4	ythdf3	0.970077
tead4	serinc5	0.958101
tead4	2013-03-10	0.952381
tead4	5730403b10rik	0.952381
tead4	ac133494.2	0.952381
tead4	adamts8	0.952381
tead4	ankrd40	0.952381
tead4	arpp19	0.952381
tead4	asna1	0.952381
tead4	bahd1	0.952381
tead4	ccndbp1	0.952381
tead4	cfdp1	0.952381
tead4	chdh	0.952381
tead4	gle1	0.952381
tead4	glt8d1	0.952381
tead4	gtf2h3	0.952381
tead4	h2afv	0.952381
tead4	havcr1	0.952381
tead4	hormad2	0.952381
tead4	mrpl17	0.952381
tead4	ntf3	0.952381
tead4	pno1	0.952381
tead4	rab6	0.952381
tead4	rbbp9	0.952381
tead4	riok1	0.952381
tead4	slc25a28	0.952381
tead4	tmem126a	0.952381
tead4	tprkb	0.952381
tead4	tram1	0.952381
tead4	ttc4	0.952381
tead4	vti1b	0.952381
tead4	zzz3	0.952381
tead4	bin1	0.951503
tead4	ppp1r11	0.946125
tead4	olfr722	0.932227
tead4	1110004f10rik	0.928571
tead4	1300001i01rik	0.928571
tead4	a630055g03rik	0.928571
tead4	ac154532.2	0.928571
tead4	arid5a	0.928571
tead4	bc019943	0.928571
tead4	bckdha	0.928571
tead4	c130039o16rik	0.928571
tead4	cldn7	0.928571
tead4	dctn3	0.928571
tead4	ddx23	0.928571
tead4	dnajc18	0.928571
tead4	duox1	0.928571
tead4	erlin2	0.928571
tead4	ethe1	0.928571
tead4	fchsd1	0.928571
tead4	fech	0.928571
tead4	h2-t24	0.928571
tead4	hdac2	0.928571
tead4	hlcs	0.928571
tead4	hpse	0.928571
tead4	irak1	0.928571
tead4	mertk	0.928571
tead4	ncln	0.928571
tead4	ndufs3	0.928571
tead4	necap2	0.928571
tead4	neurl4	0.928571
tead4	nsun2	0.928571
tead4	pes1	0.928571
tead4	pex16	0.928571
tead4	pif1	0.928571
tead4	prrt1	0.928571
tead4	psmd14	0.928571
tead4	rab38	0.928571
tead4	rnf25	0.928571
tead4	saal1	0.928571
tead4	tmed10	0.928571
tead4	vps33a	0.928571
tead4	dohh	0.927105
tead4	crlf1	0.922172
tead4	ndufa13	0.922172
tead4	slc9a5	0.922172
tead4	1110032a13rik	0.904762
tead4	2010107e04rik	0.904762
tead4	2610027l16rik	0.904762
tead4	3110082i17rik	0.904762
tead4	aars2	0.904762
tead4	abat	0.904762
tead4	adss	0.904762
tead4	aldh5a1	0.904762
tead4	anp32e	0.904762
tead4	atp6v1e1	0.904762
tead4	bak1	0.904762
tead4	brp44l	0.904762
tead4	bzw1	0.904762
tead4	ccdc138	0.904762
tead4	cdk8	0.904762
tead4	cog1	0.904762
tead4	coil	0.904762
tead4	cops2	0.904762
tead4	cpsf7	0.904762
tead4	ctgf	0.904762
tead4	cugbp1	0.904762
tead4	cybrd1	0.904762
tead4	dcaf12	0.904762
tead4	dnajc11	0.904762
tead4	drd2	0.904762
tead4	eed	0.904762
tead4	eif2b2	0.904762
tead4	enoph1	0.904762
tead4	esrrb	0.904762
tead4	fam174b	0.904762
tead4	fkbp4	0.904762
tead4	haus2	0.904762
tead4	ipo9	0.904762
tead4	kdm5b	0.904762
tead4	klhdc3	0.904762
tead4	lgtn	0.904762
tead4	lrrc59	0.904762
tead4	mapkapk2	0.904762
tead4	mlec	0.904762
tead4	mpzl2	0.904762
tead4	mycn	0.904762
tead4	nap1l1	0.904762
tead4	nars	0.904762
tead4	nat5	0.904762
tead4	nop14	0.904762
tead4	pafah1b1	0.904762
tead4	pctk1	0.904762
tead4	pelp1	0.904762
tead4	pex6	0.904762
tead4	pnpo	0.904762
tead4	psme3	0.904762
tead4	ptbp1	0.904762
tead4	ptcd3	0.904762
tead4	qtrt1	0.904762
tead4	rab1	0.904762
tead4	rnf149	0.904762
tead4	rps24	0.904762
tead4	shoc2	0.904762
tead4	siglech	0.904762
tead4	spns1	0.904762
tead4	ssbp1	0.904762
tead4	timm17a	0.904762
tead4	tmem37	0.904762
tead4	tomm20	0.904762
tead4	top2a	0.904762
tead4	ttyh2	0.904762
tead4	vapb	0.904762
tead4	vdac3	0.904762
tead4	wdr46	0.904762
tead4	zfp259	0.904762
tead4	zfp42	0.904762
tead4	pth2	0.902708
tead4	dkk4	-0.90271
tead4	2310007a19rik	-0.90476
tead4	alpk2	-0.90476
tead4	bpgm	-0.90476
tead4	camk1	-0.90476
tead4	ccdc61	-0.90476
tead4	chst4	-0.90476
tead4	galnt11	-0.90476
tead4	gmnn	-0.90476
tead4	gramd3	-0.90476
tead4	kif12	-0.90476
tead4	mtmr12	-0.90476
tead4	nek11	-0.90476
tead4	nme3	-0.90476
tead4	olfr556	-0.90476
tead4	plekha2	-0.90476
tead4	prkg1	-0.90476
tead4	pxmp4	-0.90476
tead4	snx7	-0.90476
tead4	tctex1d2	-0.90476
tead4	tigd3	-0.90476
tead4	tmem14c	-0.90476
tead4	4930588n13rik	-0.91322
tead4	htr7	-0.92217
tead4	aggf1	-0.92857
tead4	cdh13	-0.92857
tead4	fbxw4	-0.92857
tead4	gnb2	-0.92857
tead4	lamb1-1	-0.92857
tead4	pfdn4	-0.92857
tead4	pmf1	-0.92857
tead4	tex10	-0.92857
tead4	zhx1	-0.92857
tead4	nmral1	-0.95238
tead4	os9	-0.95238
tead4	prkca	-0.95238
tead4	synj2	-0.95238
tead4	tmem151a	-0.95238
tead4	zbtb6	-0.95238
tead4	bmpr2	-0.97619
tead4	pgd	-0.97619
tcl1	cadps2	1
tcl1	dennd2a	1
tcl1	dhx57	1
tcl1	grip1	1
tcl1	jph1	1
tcl1	lct	1
tcl1	nlrp9b	1
tcl1	plekhm3	1
tcl1	rimkla	1
tcl1	sec23a	1
tcl1	sema3d	1
tcl1	zar1	1
tcl1	1500015o10rik	0.976191
tcl1	2210011c24rik	0.976191
tcl1	ac115795.3	0.976191
tcl1	ac122038.1	0.976191
tcl1	acnat1	0.976191
tcl1	adam12	0.976191
tcl1	arhgap1	0.976191
tcl1	astn2	0.976191
tcl1	baiap2	0.976191
tcl1	bin3	0.976191
tcl1	bmx	0.976191
tcl1	ccdc88c	0.976191
tcl1	creb3l3	0.976191
tcl1	dennd5a	0.976191
tcl1	dnajc1	0.976191
tcl1	fam133b	0.976191
tcl1	fam154b	0.976191
tcl1	fbxo10	0.976191
tcl1	figla	0.976191
tcl1	fsd2	0.976191
tcl1	gna12	0.976191
tcl1	hibch	0.976191
tcl1	lpgat1	0.976191
tcl1	nsmce4a	0.976191
tcl1	ofd1	0.976191
tcl1	pcyt1b	0.976191
tcl1	polr3k	0.976191
tcl1	prdm6	0.976191
tcl1	prdx2	0.976191
tcl1	pwp1	0.976191
tcl1	rab22a	0.976191
tcl1	rnd1	0.976191
tcl1	samd12	0.976191
tcl1	sap30l	0.976191
tcl1	sema6a	0.976191
tcl1	smc3	0.976191
tcl1	ssbp2	0.976191
tcl1	steap1	0.976191
tcl1	syt14	0.976191
tcl1	tnfrsf11a	0.976191
tcl1	traf4	0.976191
tcl1	trim36	0.976191
tcl1	usp13	0.976191
tcl1	has1	0.970077
tcl1	hpgds	0.970077
tcl1	crisp2	0.969782
tcl1	adcyap1	0.958101
tcl1	msc	0.958101
tcl1	1700001l19rik	0.952381
tcl1	1700025g04rik	0.952381
tcl1	1700047i17rik2	0.952381
tcl1	2010111i01rik	0.952381
tcl1	9330182l06rik	0.952381
tcl1	a2bp1	0.952381
tcl1	adamts14	0.952381
tcl1	adcy3	0.952381
tcl1	ahsa1	0.952381
tcl1	alk	0.952381
tcl1	arhgap29	0.952381
tcl1	arid4a	0.952381
tcl1	aspm	0.952381
tcl1	bcas1	0.952381
tcl1	bub1b	0.952381
tcl1	c330007p06rik	0.952381
tcl1	camk2g	0.952381
tcl1	ccdc6	0.952381
tcl1	ccdc87	0.952381
tcl1	cep68	0.952381
tcl1	cetn2	0.952381
tcl1	chodl	0.952381
tcl1	col14a1	0.952381
tcl1	d11wsu47e	0.952381
tcl1	d630037f22rik	0.952381
tcl1	dclk1	0.952381
tcl1	dctpp1	0.952381
tcl1	dnajc21	0.952381
tcl1	dock3	0.952381
tcl1	dopey1	0.952381
tcl1	dynlt1f	0.952381
tcl1	ebpl	0.952381
tcl1	eif4e1b	0.952381
tcl1	epas1	0.952381
tcl1	fam117a	0.952381
tcl1	fam123c	0.952381
tcl1	fgd1	0.952381
tcl1	folr4	0.952381
tcl1	gan	0.952381
tcl1	gbf1	0.952381
tcl1	gm949	0.952381
tcl1	gramd2	0.952381
tcl1	grin3a	0.952381
tcl1	herc3	0.952381
tcl1	il28a	0.952381
tcl1	ints4	0.952381
tcl1	iqcg	0.952381
tcl1	irf5	0.952381
tcl1	jag1	0.952381
tcl1	kcnt2	0.952381
tcl1	lmod3	0.952381
tcl1	lypd1	0.952381
tcl1	mapt	0.952381
tcl1	nat10	0.952381
tcl1	nbea	0.952381
tcl1	nfatc2	0.952381
tcl1	nipbl	0.952381
tcl1	nrg3	0.952381
tcl1	nup37	0.952381
tcl1	otud1	0.952381
tcl1	padi6	0.952381
tcl1	parp12	0.952381
tcl1	pcbd1	0.952381
tcl1	pclo	0.952381
tcl1	phactr1	0.952381
tcl1	pitrm1	0.952381
tcl1	piwil1	0.952381
tcl1	plagl1	0.952381
tcl1	pld5	0.952381
tcl1	polr2j	0.952381
tcl1	prickle1	0.952381
tcl1	ptcra	0.952381
tcl1	pts	0.952381
tcl1	ranbp17	0.952381
tcl1	raph1	0.952381
tcl1	rchy1	0.952381
tcl1	rfesd	0.952381
tcl1	sap130	0.952381
tcl1	sh2b1	0.952381
tcl1	sh3gl2	0.952381
tcl1	sh3kbp1	0.952381
tcl1	sos2	0.952381
tcl1	srpk1	0.952381
tcl1	syce2	0.952381
tcl1	tbpl1	0.952381
tcl1	tdrkh	0.952381
tcl1	tesc	0.952381
tcl1	tinf2	0.952381
tcl1	tmem195	0.952381
tcl1	tmem20	0.952381
tcl1	top1	0.952381
tcl1	trappc9	0.952381
tcl1	unc13c	0.952381
tcl1	zcchc2	0.952381
tcl1	zp1	0.952381
tcl1	zp3	0.952381
tcl1	tas2r130	0.951503
tcl1	dkk1	0.946125
tcl1	lnx1	0.946125
tcl1	rxfp3	0.946125
tcl1	casc1	0.934149
tcl1	lgr4	0.934149
tcl1	rab3b	0.934149
tcl1	rbms3	0.934149
tcl1	bmp2	0.932227
tcl1	2810046l04rik	0.928571
tcl1	4930583h14rik	0.928571
tcl1	4933406m09rik	0.928571
tcl1	5330417c22rik	0.928571
tcl1	ac160052.1	0.928571
tcl1	ac160411.1	0.928571
tcl1	agpat1	0.928571
tcl1	b430006d22rik	0.928571
tcl1	bbox1	0.928571
tcl1	bc048671	0.928571
tcl1	brd3	0.928571
tcl1	btg4	0.928571
tcl1	cdc2l1	0.928571
tcl1	chaf1a	0.928571
tcl1	chd4	0.928571
tcl1	dhx58	0.928571
tcl1	dnajb13	0.928571
tcl1	dopey2	0.928571
tcl1	dpf2	0.928571
tcl1	elovl2	0.928571
tcl1	epc1	0.928571
tcl1	fam117b	0.928571
tcl1	fam65a	0.928571
tcl1	fancl	0.928571
tcl1	fgfr1	0.928571
tcl1	gabrr1	0.928571
tcl1	gfpt1	0.928571
tcl1	glipr1	0.928571
tcl1	gpsm2	0.928571
tcl1	gtsf1l	0.928571
tcl1	gzma	0.928571
tcl1	haus1	0.928571
tcl1	hbegf	0.928571
tcl1	hspb1	0.928571
tcl1	id2	0.928571
tcl1	kcnh7	0.928571
tcl1	khdrbs3	0.928571
tcl1	klhl8	0.928571
tcl1	lef1	0.928571
tcl1	lhx1	0.928571
tcl1	lhx8	0.928571
tcl1	lrp1	0.928571
tcl1	lrrc17	0.928571
tcl1	manea	0.928571
tcl1	map3k3	0.928571
tcl1	med25	0.928571
tcl1	mrps14	0.928571
tcl1	mycbp	0.928571
tcl1	ndel1	0.928571
tcl1	nexn	0.928571
tcl1	nr3c1	0.928571
tcl1	nr3c2	0.928571
tcl1	nusap1	0.928571
tcl1	ostb	0.928571
tcl1	pax6	0.928571
tcl1	pcdh12	0.928571
tcl1	pcolce2	0.928571
tcl1	pgr	0.928571
tcl1	pols	0.928571
tcl1	ppme1	0.928571
tcl1	prpf40a	0.928571
tcl1	psip1	0.928571
tcl1	radil	0.928571
tcl1	rfpl4	0.928571
tcl1	rgs18	0.928571
tcl1	rnf114	0.928571
tcl1	rnf122	0.928571
tcl1	rnf157	0.928571
tcl1	rnf182	0.928571
tcl1	sin3a	0.928571
tcl1	sla2	0.928571
tcl1	slc45a1	0.928571
tcl1	slc46a2	0.928571
tcl1	slc6a15	0.928571
tcl1	smn1	0.928571
tcl1	smtnl2	0.928571
tcl1	sntn	0.928571
tcl1	sp2	0.928571
tcl1	ssfa2	0.928571
tcl1	tbx18	0.928571
tcl1	tcf15	0.928571
tcl1	tmem27	0.928571
tcl1	tmod2	0.928571
tcl1	treml4	0.928571
tcl1	trim45	0.928571
tcl1	trpc3	0.928571
tcl1	trpm3	0.928571
tcl1	tsc22d2	0.928571
tcl1	tusc4	0.928571
tcl1	ugp2	0.928571
tcl1	vpreb2	0.928571
tcl1	wtap	0.928571
tcl1	xrcc6	0.928571
tcl1	ypel4	0.928571
tcl1	zfp608	0.928571
tcl1	zfyve21	0.928571
tcl1	zmym4	0.928571
tcl1	olfr358	0.927778
tcl1	baalc	0.927105
tcl1	lrrc8d	0.927105
tcl1	dcc	0.922172
tcl1	ddah1	0.922172
tcl1	gja10	0.922172
tcl1	htr3a	0.922172
tcl1	mbtd1	0.922172
tcl1	pdlim3	0.922172
tcl1	ppp2r5b	0.922172
tcl1	rbm20	0.922172
tcl1	slc13a2	0.922172
tcl1	slc25a31	0.922172
tcl1	tmem55a	0.922172
tcl1	tmem200a	0.915729
tcl1	cpne5	0.910196
tcl1	fap	0.910196
tcl1	nckap5l	0.910196
tcl1	pof1b	0.910196
tcl1	rcor1	0.910196
tcl1	cdca7l	0.908403
tcl1	1200014m14rik	0.904762
tcl1	4930534b04rik	0.904762
tcl1	abca9	0.904762
tcl1	abcc1	0.904762
tcl1	ac117678.3	0.904762
tcl1	ac118263.2	0.904762
tcl1	ac154463.1	0.904762
tcl1	ac159099.1	0.904762
tcl1	ac161873.4	0.904762
tcl1	actr3b	0.904762
tcl1	acvr1b	0.904762
tcl1	ahctf1	0.904762
tcl1	ank3	0.904762
tcl1	ankrd37	0.904762
tcl1	anks4b	0.904762
tcl1	apex2	0.904762
tcl1	arap3	0.904762
tcl1	arfip1	0.904762
tcl1	arid1b	0.904762
tcl1	asb11	0.904762
tcl1	aw554918	0.904762
tcl1	b3gat2	0.904762
tcl1	bc018507	0.904762
tcl1	bc039632	0.904762
tcl1	blm	0.904762
tcl1	bmp6	0.904762
tcl1	bnc2	0.904762
tcl1	brca2	0.904762
tcl1	brunol6	0.904762
tcl1	btf3	0.904762
tcl1	ccdc113	0.904762
tcl1	ccdc61	0.904762
tcl1	ccdc67	0.904762
tcl1	ccdc88a	0.904762
tcl1	cd46	0.904762
tcl1	cdca3	0.904762
tcl1	cdh7	0.904762
tcl1	cep164	0.904762
tcl1	chrac1	0.904762
tcl1	clip3	0.904762
tcl1	clspn	0.904762
tcl1	coq10a	0.904762
tcl1	cox6b2	0.904762
tcl1	cpeb1	0.904762
tcl1	crybb1	0.904762
tcl1	crym	0.904762
tcl1	cugbp2	0.904762
tcl1	cyfip2	0.904762
tcl1	d4bwg0951e	0.904762
tcl1	ddx55	0.904762
tcl1	dhx32	0.904762
tcl1	dnaic1	0.904762
tcl1	dolk	0.904762
tcl1	dpys	0.904762
tcl1	dr1	0.904762
tcl1	e130304f04rik	0.904762
tcl1	efcab10	0.904762
tcl1	elk1	0.904762
tcl1	eml4	0.904762
tcl1	esf1	0.904762
tcl1	ext1	0.904762
tcl1	fads6	0.904762
tcl1	fam154a	0.904762
tcl1	fam70a	0.904762
tcl1	fcgr1	0.904762
tcl1	fkbp6	0.904762
tcl1	foxn1	0.904762
tcl1	foxr1	0.904762
tcl1	frmpd4	0.904762
tcl1	ftsjd2	0.904762
tcl1	gatsl3	0.904762
tcl1	ggnbp2	0.904762
tcl1	gls2	0.904762
tcl1	gnai2	0.904762
tcl1	gnpnat1	0.904762
tcl1	gpa33	0.904762
tcl1	gpm6b	0.904762
tcl1	greb1l	0.904762
tcl1	gtsf1	0.904762
tcl1	hoxa7	0.904762
tcl1	hrsp12	0.904762
tcl1	il17rb	0.904762
tcl1	ing3	0.904762
tcl1	ints3	0.904762
tcl1	iqch	0.904762
tcl1	kctd19	0.904762
tcl1	kdm1b	0.904762
tcl1	kif12	0.904762
tcl1	kng1	0.904762
tcl1	lbx1	0.904762
tcl1	lca5	0.904762
tcl1	lrriq3	0.904762
tcl1	lyzl6	0.904762
tcl1	magoh	0.904762
tcl1	manba	0.904762
tcl1	med27	0.904762
tcl1	mgat5b	0.904762
tcl1	mier2	0.904762
tcl1	mmaa	0.904762
tcl1	mmp8	0.904762
tcl1	mos	0.904762
tcl1	mrpl18	0.904762
tcl1	mrps17	0.904762
tcl1	mtap7d2	0.904762
tcl1	nacad	0.904762
tcl1	naf1	0.904762
tcl1	ncrna00153	0.904762
tcl1	neil1	0.904762
tcl1	nfkb1	0.904762
tcl1	ngdn	0.904762
tcl1	nhedc1	0.904762
tcl1	nlrp4e	0.904762
tcl1	nmnat3	0.904762
tcl1	nnt	0.904762
tcl1	nos1ap	0.904762
tcl1	nr0b1	0.904762
tcl1	ooep	0.904762
tcl1	palb2	0.904762
tcl1	parl	0.904762
tcl1	parp14	0.904762
tcl1	pex12	0.904762
tcl1	phf21a	0.904762
tcl1	phyhipl	0.904762
tcl1	plin5	0.904762
tcl1	plrg1	0.904762
tcl1	polb	0.904762
tcl1	ppapdc1a	0.904762
tcl1	ppp2cb	0.904762
tcl1	ppp4r2	0.904762
tcl1	prkab1	0.904762
tcl1	prkch	0.904762
tcl1	prpsap2	0.904762
tcl1	prss7	0.904762
tcl1	pycr2	0.904762
tcl1	rad1	0.904762
tcl1	rasl11a	0.904762
tcl1	rasl12	0.904762
tcl1	rbms2	0.904762
tcl1	rel	0.904762
tcl1	reps1	0.904762
tcl1	rpl26	0.904762
tcl1	runx1t1	0.904762
tcl1	satb1	0.904762
tcl1	sfrs17b	0.904762
tcl1	sh3glb1	0.904762
tcl1	shroom2	0.904762
tcl1	six6	0.904762
tcl1	ska1	0.904762
tcl1	slc19a2	0.904762
tcl1	slc44a5	0.904762
tcl1	slc6a4	0.904762
tcl1	snx10	0.904762
tcl1	snx24	0.904762
tcl1	snx25	0.904762
tcl1	snx7	0.904762
tcl1	sox4	0.904762
tcl1	sri	0.904762
tcl1	ssx2ip	0.904762
tcl1	stag3	0.904762
tcl1	sytl3	0.904762
tcl1	taf3	0.904762
tcl1	tal1	0.904762
tcl1	tbcb	0.904762
tcl1	tcf7	0.904762
tcl1	tcp11	0.904762
tcl1	tgds	0.904762
tcl1	thsd1	0.904762
tcl1	tial1	0.904762
tcl1	tmem108	0.904762
tcl1	tmem174	0.904762
tcl1	tnrc4	0.904762
tcl1	tomm7	0.904762
tcl1	trnau1ap	0.904762
tcl1	trpa1	0.904762
tcl1	tshz1	0.904762
tcl1	tshz2	0.904762
tcl1	tusc5	0.904762
tcl1	ubc	0.904762
tcl1	ubfd1	0.904762
tcl1	ubn2	0.904762
tcl1	uhrf1	0.904762
tcl1	ulk4	0.904762
tcl1	unc80	0.904762
tcl1	wdr66	0.904762
tcl1	whamm	0.904762
tcl1	zbtb22	0.904762
tcl1	olfr1269	0.902708
tcl1	olfr143	0.902708
tcl1	3110001d03rik	-0.90271
tcl1	glp1r	-0.90271
tcl1	mreg	-0.90271
tcl1	lat	-0.90368
tcl1	ptcd1	-0.90368
tcl1	1700020c11rik	-0.90476
tcl1	1810027o10rik	-0.90476
tcl1	2610109h07rik	-0.90476
tcl1	6530418l21rik	-0.90476
tcl1	abcb6	-0.90476
tcl1	ac122753.1	-0.90476
tcl1	acaa2	-0.90476
tcl1	acbd6	-0.90476
tcl1	aldh5a1	-0.90476
tcl1	anp32e	-0.90476
tcl1	arvcf	-0.90476
tcl1	atf4	-0.90476
tcl1	atp5d	-0.90476
tcl1	atp6v1c2	-0.90476
tcl1	b3gnt1	-0.90476
tcl1	b3gnt2	-0.90476
tcl1	ccdc107	-0.90476
tcl1	clpb	-0.90476
tcl1	crip1	-0.90476
tcl1	ddost	-0.90476
tcl1	dhdh	-0.90476
tcl1	eif4ebp2	-0.90476
tcl1	epb4.1l1	-0.90476
tcl1	epha1	-0.90476
tcl1	erp44	-0.90476
tcl1	esyt2	-0.90476
tcl1	fars2	-0.90476
tcl1	g6pc3	-0.90476
tcl1	grb7	-0.90476
tcl1	grhpr	-0.90476
tcl1	hebp1	-0.90476
tcl1	hint1	-0.90476
tcl1	hsd17b14	-0.90476
tcl1	magix	-0.90476
tcl1	man2b1	-0.90476
tcl1	mesdc2	-0.90476
tcl1	mettl10	-0.90476
tcl1	mrps34	-0.90476
tcl1	ndor1	-0.90476
tcl1	paqr6	-0.90476
tcl1	pex19	-0.90476
tcl1	pgk1	-0.90476
tcl1	pkp2	-0.90476
tcl1	pmvk	-0.90476
tcl1	ppm1f	-0.90476
tcl1	prdx5	-0.90476
tcl1	prelid1	-0.90476
tcl1	pth1r	-0.90476
tcl1	rnaseh2c	-0.90476
tcl1	rpl28	-0.90476
tcl1	rplp1	-0.90476
tcl1	rps21	-0.90476
tcl1	rps25	-0.90476
tcl1	sc5d	-0.90476
tcl1	sh3rf2	-0.90476
tcl1	slc22a18	-0.90476
tcl1	slc39a1	-0.90476
tcl1	slc9a3r1	-0.90476
tcl1	snx5	-0.90476
tcl1	syngr1	-0.90476
tcl1	tmed2	-0.90476
tcl1	tmem203	-0.90476
tcl1	tmem30a	-0.90476
tcl1	tomm40	-0.90476
tcl1	trappc2	-0.90476
tcl1	uqcr	-0.90476
tcl1	xrcc1	-0.90476
tcl1	xrcc5	-0.90476
tcl1	zdhhc12	-0.90476
tcl1	zfp57	-0.90476
tcl1	2810417h13rik	-0.9102
tcl1	olfr1426	-0.91573
tcl1	ttc30a2	-0.91573
tcl1	amy2a2	-0.92217
tcl1	itih2	-0.92217
tcl1	gnb1l	-0.92711
tcl1	nt5c	-0.92711
tcl1	wars	-0.92711
tcl1	stac2	-0.92778
tcl1	1700034o15rik	-0.92857
tcl1	2400001e08rik	-0.92857
tcl1	3110040n11rik	-0.92857
tcl1	6530401d17rik	-0.92857
tcl1	ac108821.1	-0.92857
tcl1	ac132126.1	-0.92857
tcl1	ac139675.1	-0.92857
tcl1	acsl6	-0.92857
tcl1	arhgap17	-0.92857
tcl1	armc6	-0.92857
tcl1	chchd10	-0.92857
tcl1	chfr	-0.92857
tcl1	cisd1	-0.92857
tcl1	coq4	-0.92857
tcl1	cpped1	-0.92857
tcl1	cyc1	-0.92857
tcl1	dctn2	-0.92857
tcl1	eef1g	-0.92857
tcl1	ereg	-0.92857
tcl1	faah	-0.92857
tcl1	hspd1	-0.92857
tcl1	mrpl24	-0.92857
tcl1	mta2	-0.92857
tcl1	mxd4	-0.92857
tcl1	mycl1	-0.92857
tcl1	ndufa9	-0.92857
tcl1	ndufab1	-0.92857
tcl1	nipal1	-0.92857
tcl1	pgls	-0.92857
tcl1	prkcb	-0.92857
tcl1	prkcsh	-0.92857
tcl1	prune	-0.92857
tcl1	rabac1	-0.92857
tcl1	rhbdf1	-0.92857
tcl1	rpl19	-0.92857
tcl1	rpl31	-0.92857
tcl1	rpl34	-0.92857
tcl1	rpl5	-0.92857
tcl1	rps12	-0.92857
tcl1	sdf4	-0.92857
tcl1	slc25a43	-0.92857
tcl1	sumf2	-0.92857
tcl1	tmem183a	-0.92857
tcl1	tpcn2	-0.92857
tcl1	tpi1	-0.92857
tcl1	trove2	-0.92857
tcl1	trub2	-0.92857
tcl1	uqcrc1	-0.92857
tcl1	uqcrfs1	-0.92857
tcl1	crabp2	-0.93415
tcl1	tle3	-0.94523
tcl1	krt5	-0.94561
tcl1	atp6v0d2	-0.94612
tcl1	npy	-0.94612
tcl1	ptrh1	-0.94612
tcl1	gm2a	-0.9515
tcl1	1500032l24rik	-0.95238
tcl1	ac115752.1	-0.95238
tcl1	agpat9	-0.95238
tcl1	atp5a1	-0.95238
tcl1	atp5e	-0.95238
tcl1	bola3	-0.95238
tcl1	cldn8	-0.95238
tcl1	comt1	-0.95238
tcl1	dap3	-0.95238
tcl1	hmgb2	-0.95238
tcl1	lims1	-0.95238
tcl1	mrpl35	-0.95238
tcl1	ndufa12	-0.95238
tcl1	ola1	-0.95238
tcl1	rbak	-0.95238
tcl1	rpl12	-0.95238
tcl1	rpl13a	-0.95238
tcl1	rpl32	-0.95238
tcl1	rplp2	-0.95238
tcl1	rps13	-0.95238
tcl1	rps8	-0.95238
tcl1	sirt5	-0.95238
tcl1	snap29	-0.95238
tcl1	snx1	-0.95238
tcl1	st13	-0.95238
tcl1	th1l	-0.95238
tcl1	tpm4	-0.95238
tcl1	ugcg	-0.95238
tcl1	xpnpep2	-0.95238
tcl1	ccdc71	-0.97008
tcl1	irf3	-0.97008
tcl1	acot7	-0.97619
tcl1	ankhd1	-0.97619
tcl1	ass1	-0.97619
tcl1	ddrgk1	-0.97619
tcl1	itm2c	-0.97619
tcl1	mmachc	-0.97619
tcl1	muc20	-0.97619
tcl1	pabpc1	-0.97619
tcl1	prdxdd1	-0.97619
tcl1	rit1	-0.97619
tcl1	rps20	-0.97619
tcl1	timm9	-0.97619
tcl1	tpm3	-0.97619
tcl1	ufc1	-0.97619
tcl1	vdac2	-0.97619
tcl1	zfp672	-0.97619
tcl1	bola1	-1
tcl1	cox15	-1
tcl1	htra2	-1
tcl1	wbscr27	-1
tbx3	ccdc19	1
tbx3	1810014f10rik	0.976191
tbx3	2510039o18rik	0.976191
tbx3	aldh3a2	0.976191
tbx3	caprin1	0.976191
tbx3	hpdl	0.976191
tbx3	ktelc1	0.976191
tbx3	nms	0.976191
tbx3	pitpnc1	0.976191
tbx3	ptcd2	0.976191
tbx3	qrsl1	0.976191
tbx3	trmt1	0.976191
tbx3	wfdc1	0.976191
tbx3	dact2	0.958101
tbx3	6530401n04rik	0.952381
tbx3	acadl	0.952381
tbx3	acta2	0.952381
tbx3	c130074g19rik	0.952381
tbx3	fbxo22	0.952381
tbx3	gusb	0.952381
tbx3	mccc2	0.952381
tbx3	mxd3	0.952381
tbx3	oxsm	0.952381
tbx3	psme1	0.952381
tbx3	hspb9	0.951503
tbx3	krt27	0.938591
tbx3	col4a2	0.934149
tbx3	hsf2	0.934149
tbx3	btd	0.932954
tbx3	1110014n23rik	0.928571
tbx3	afap1	0.928571
tbx3	dolpp1	0.928571
tbx3	ears2	0.928571
tbx3	extl2	0.928571
tbx3	gm1673	0.928571
tbx3	olfm2	0.928571
tbx3	pck2	0.928571
tbx3	phpt1	0.928571
tbx3	plin2	0.928571
tbx3	polr3c	0.928571
tbx3	ppapdc2	0.928571
tbx3	pycard	0.928571
tbx3	serpinb8	0.928571
tbx3	sh3bgrl2	0.928571
tbx3	thop1	0.928571
tbx3	tsen34	0.928571
tbx3	tysnd1	0.928571
tbx3	xbp1	0.928571
tbx3	alas1	0.927105
tbx3	olfr1448	0.927105
tbx3	eda	0.922172
tbx3	nkrf	0.915729
tbx3	4831426i19rik	0.910196
tbx3	avp	0.910196
tbx3	ptges2	0.910196
tbx3	1700109h08rik	0.904762
tbx3	acox3	0.904762
tbx3	ai837181	0.904762
tbx3	alg12	0.904762
tbx3	arfip2	0.904762
tbx3	atpaf1	0.904762
tbx3	bc003331	0.904762
tbx3	cebpz	0.904762
tbx3	cpox	0.904762
tbx3	cyp2b19	0.904762
tbx3	dlst	0.904762
tbx3	dnajb14	0.904762
tbx3	dnajc10	0.904762
tbx3	elmo3	0.904762
tbx3	epha1	0.904762
tbx3	fam162b	0.904762
tbx3	fyb	0.904762
tbx3	gas7	0.904762
tbx3	gemin6	0.904762
tbx3	hars	0.904762
tbx3	hnf4a	0.904762
tbx3	hsd17b10	0.904762
tbx3	klc4	0.904762
tbx3	ksr1	0.904762
tbx3	mrpl2	0.904762
tbx3	ptchd1	0.904762
tbx3	rnf187	0.904762
tbx3	rpusd4	0.904762
tbx3	rspry1	0.904762
tbx3	sfxn1	0.904762
tbx3	sgsh	0.904762
tbx3	smtn	0.904762
tbx3	ssu72	0.904762
tbx3	tdrd3	0.904762
tbx3	thap3	0.904762
tbx3	tspan6	0.904762
tbx3	tst	0.904762
tbx3	ttc7b	0.904762
tbx3	yif1a	0.904762
tbx3	zfp786	0.904762
tbx3	gm71	0.902708
tbx3	1190002n15rik	-0.90476
tbx3	akap9	-0.90476
tbx3	arf5	-0.90476
tbx3	b3gnt4	-0.90476
tbx3	barhl2	-0.90476
tbx3	ccdc99	-0.90476
tbx3	crym	-0.90476
tbx3	dzip1	-0.90476
tbx3	erbb4	-0.90476
tbx3	fam5c	-0.90476
tbx3	fmnl2	-0.90476
tbx3	gdap2	-0.90476
tbx3	hba-a2	-0.90476
tbx3	hoxd9	-0.90476
tbx3	immp1l	-0.90476
tbx3	lama3	-0.90476
tbx3	lrfn3	-0.90476
tbx3	mllt3	-0.90476
tbx3	mtfr1	-0.90476
tbx3	mtmr2	-0.90476
tbx3	noto	-0.90476
tbx3	pcnx	-0.90476
tbx3	rec8	-0.90476
tbx3	sec31b	-0.90476
tbx3	sgce	-0.90476
tbx3	shisa9	-0.90476
tbx3	sptlc1	-0.90476
tbx3	tecpr1	-0.90476
tbx3	vhl	-0.90476
tbx3	zfp281	-0.90476
tbx3	atad2	-0.92857
tbx3	atg4a	-0.92857
tbx3	btbd9	-0.92857
tbx3	cdc5l	-0.92857
tbx3	cecr2	-0.92857
tbx3	gsk3a	-0.92857
tbx3	ift52	-0.92857
tbx3	jam3	-0.92857
tbx3	necab1	-0.92857
tbx3	pah	-0.92857
tbx3	phka2	-0.92857
tbx3	rbpj	-0.92857
tbx3	syt1	-0.92857
tbx3	tctn2	-0.92857
tbx3	ccdc74a	-0.94612
tbx3	amfr	-0.95238
tbx3	caaa01160968.1.8431.1	-0.95238
tbx3	cdkl3	-0.95238
tbx3	clip2	-0.95238
tbx3	crygd	-0.95238
tbx3	ctnnd2	-0.95238
tbx3	ddx42	-0.95238
tbx3	fzr1	-0.95238
tbx3	ndufa1	-0.95238
tbx3	pdzrn4	-0.95238
tbx3	sft2d3	-0.95238
tbx3	trem2	-0.97008
tbx3	1810074p20rik	-0.97619
tbx3	akap13	-0.97619
tbx3	chd7	-0.97619
tbx3	coq10b	-0.97619
tbx3	slc22a23	-0.97619
tbx3	tmem104	-0.97619
sall4	cep350	0.976191
sall4	yeats2	0.976191
sall4	crh	0.952381
sall4	mknk2	0.952381
sall4	gja10	0.946125
sall4	cpne5	0.934149
sall4	ac110564.1	0.928571
sall4	cxcl9	0.928571
sall4	ndel1	0.928571
sall4	lrrc8b	0.927105
sall4	ccdc39	0.915729
sall4	abcc3	0.904762
sall4	ac164565.1	0.904762
sall4	agmat	0.904762
sall4	aqp8	0.904762
sall4	cpb1	0.904762
sall4	decr1	0.904762
sall4	ints4	0.904762
sall4	nuak1	0.904762
sall4	pltp	0.904762
sall4	pmfbp1	0.904762
sall4	rab19	0.904762
sall4	rnf122	0.904762
sall4	scaf1	0.904762
sall4	tub	0.904762
sall4	wasf2	0.904762
sall4	wdyhv1	0.904762
sall4	sbsn	0.90368
sall4	cacng2	0.902708
sall4	gpr81	0.902708
sall4	lrtm2	-0.90271
sall4	acsf2	-0.90476
sall4	d14ertd449e	-0.90476
sall4	rabggta	-0.90476
sall4	slc29a3	-0.90476
sall4	osgin2	-0.91322
sall4	mast1	-0.92217
sall4	b3gnt1	-0.92857
sall4	ereg	-0.92857
pou5f1	ccdc68	1
pou5f1	ube2d1	1
pou5f1	alcam	0.99403
pou5f1	enpp2	0.99403
pou5f1	pld2	0.99403
pou5f1	tnfsf8	0.99403
pou5f1	esrra	0.976191
pou5f1	gm749	0.976191
pou5f1	myo9b	0.976191
pou5f1	cyb5d2	0.958101
pou5f1	eda	0.958101
pou5f1	9930021d14rik	0.952381
pou5f1	adra1d	0.952381
pou5f1	cblc	0.952381
pou5f1	dctn1	0.952381
pou5f1	l1cam	0.952381
pou5f1	lsm6	0.952381
pou5f1	pkm2	0.952381
pou5f1	polr2i	0.952381
pou5f1	slc22a20	0.952381
pou5f1	smad4	0.952381
pou5f1	tcea1	0.952381
pou5f1	trp53i13	0.952381
pou5f1	leap2	0.939827
pou5f1	cym	0.934149
pou5f1	nxnl1	0.932954
pou5f1	actr3	0.928571
pou5f1	arpc4	0.928571
pou5f1	capg	0.928571
pou5f1	cops5	0.928571
pou5f1	dpm2	0.928571
pou5f1	efna4	0.928571
pou5f1	gm347	0.928571
pou5f1	hsph1	0.928571
pou5f1	il17rc	0.928571
pou5f1	itfg3	0.928571
pou5f1	keap1	0.928571
pou5f1	mfsd5	0.928571
pou5f1	ncstn	0.928571
pou5f1	ndufa5	0.928571
pou5f1	pcx	0.928571
pou5f1	polm	0.928571
pou5f1	pycard	0.928571
pou5f1	rpusd1	0.928571
pou5f1	scd3	0.928571
pou5f1	serpinb8	0.928571
pou5f1	serpind1	0.928571
pou5f1	telo2	0.928571
pou5f1	tmed9	0.928571
pou5f1	txn2	0.928571
pou5f1	xbp1	0.928571
pou5f1	1810046k07rik	0.927105
pou5f1	gm71	0.927105
pou5f1	tcfap2d	0.927105
pou5f1	gpc1	0.922172
pou5f1	mid1ip1	0.922172
pou5f1	slc15a3	0.922172
pou5f1	acrbp	0.915729
pou5f1	olfr765	0.912871
pou5f1	3110040n11rik	0.904762
pou5f1	ac122753.1	0.904762
pou5f1	ac141880.1	0.904762
pou5f1	apool	0.904762
pou5f1	arhgap17	0.904762
pou5f1	arl2	0.904762
pou5f1	armc6	0.904762
pou5f1	art4	0.904762
pou5f1	atp6v0c	0.904762
pou5f1	clpb	0.904762
pou5f1	col7a1	0.904762
pou5f1	commd4	0.904762
pou5f1	cpped1	0.904762
pou5f1	ctsh	0.904762
pou5f1	cul2	0.904762
pou5f1	dgkz	0.904762
pou5f1	dnajc10	0.904762
pou5f1	eral1	0.904762
pou5f1	faah	0.904762
pou5f1	gnb3	0.904762
pou5f1	gpr172b	0.904762
pou5f1	hacl1	0.904762
pou5f1	hn1l	0.904762
pou5f1	hspa12b	0.904762
pou5f1	kdm5c	0.904762
pou5f1	map3k12	0.904762
pou5f1	metrnl	0.904762
pou5f1	mif	0.904762
pou5f1	mrpl14	0.904762
pou5f1	mycl1	0.904762
pou5f1	nceh1	0.904762
pou5f1	ndufa10	0.904762
pou5f1	nhej1	0.904762
pou5f1	prkcb	0.904762
pou5f1	pth1r	0.904762
pou5f1	qrsl1	0.904762
pou5f1	reep5	0.904762
pou5f1	rpn1	0.904762
pou5f1	rxra	0.904762
pou5f1	sdf4	0.904762
pou5f1	sec11c	0.904762
pou5f1	sorbs2	0.904762
pou5f1	spsb2	0.904762
pou5f1	tbc1d10c	0.904762
pou5f1	thumpd2	0.904762
pou5f1	trim10	0.904762
pou5f1	trub2	0.904762
pou5f1	tspan12	0.904762
pou5f1	vamp4	0.904762
pou5f1	zfp653	0.904762
pou5f1	baalc	-0.90271
pou5f1	1200014m14rik	-0.90476
pou5f1	2310033p09rik	-0.90476
pou5f1	ac117678.3	-0.90476
pou5f1	aldh9a1	-0.90476
pou5f1	brd3	-0.90476
pou5f1	ccdc25	-0.90476
pou5f1	cenpo	-0.90476
pou5f1	cnot4	-0.90476
pou5f1	d4bwg0951e	-0.90476
pou5f1	eif4enif1	-0.90476
pou5f1	ero1lb	-0.90476
pou5f1	esf1	-0.90476
pou5f1	fam169a	-0.90476
pou5f1	galnt10	-0.90476
pou5f1	glt8d4	-0.90476
pou5f1	gnai2	-0.90476
pou5f1	gsr	-0.90476
pou5f1	hspbap1	-0.90476
pou5f1	iqch	-0.90476
pou5f1	klhl20	-0.90476
pou5f1	klhl22	-0.90476
pou5f1	lrmp	-0.90476
pou5f1	mael	-0.90476
pou5f1	map3k3	-0.90476
pou5f1	mgat5b	-0.90476
pou5f1	mical2	-0.90476
pou5f1	mid1	-0.90476
pou5f1	mkln1	-0.90476
pou5f1	myoz1	-0.90476
pou5f1	nid2	-0.90476
pou5f1	nr0b1	-0.90476
pou5f1	nr2f1	-0.90476
pou5f1	plin5	-0.90476
pou5f1	prcc	-0.90476
pou5f1	psip1	-0.90476
pou5f1	rbmx2	-0.90476
pou5f1	rec8	-0.90476
pou5f1	rnf146	-0.90476
pou5f1	slc22a23	-0.90476
pou5f1	snapc5	-0.90476
pou5f1	snrpa1	-0.90476
pou5f1	snrpf	-0.90476
pou5f1	snx31	-0.90476
pou5f1	syt16	-0.90476
pou5f1	tacc1	-0.90476
pou5f1	trim45	-0.90476
pou5f1	trnau1ap	-0.90476
pou5f1	tsg101	-0.90476
pou5f1	ttc25	-0.90476
pou5f1	tusc4	-0.90476
pou5f1	ubfd1	-0.90476
pou5f1	uxs1	-0.90476
pou5f1	wdr20a	-0.90476
pou5f1	whamm	-0.90476
pou5f1	ypel5	-0.90476
pou5f1	esco2	-0.9102
pou5f1	proca1	-0.9102
pou5f1	usp22	-0.9102
pou5f1	nme7	-0.92711
pou5f1	2410022l05rik	-0.92857
pou5f1	atg4a	-0.92857
pou5f1	atp1a1	-0.92857
pou5f1	atp2b3	-0.92857
pou5f1	b4galt5	-0.92857
pou5f1	bhlhb9	-0.92857
pou5f1	btbd9	-0.92857
pou5f1	cldn10a	-0.92857
pou5f1	dnajc13	-0.92857
pou5f1	etv3	-0.92857
pou5f1	gar1	-0.92857
pou5f1	gm129	-0.92857
pou5f1	ift52	-0.92857
pou5f1	kcne2	-0.92857
pou5f1	map2k1	-0.92857
pou5f1	med14	-0.92857
pou5f1	mest	-0.92857
pou5f1	myo6	-0.92857
pou5f1	phf20l1	-0.92857
pou5f1	rasal2	-0.92857
pou5f1	rfx5	-0.92857
pou5f1	rpa1	-0.92857
pou5f1	slc17a2	-0.92857
pou5f1	unc13d	-0.92857
pou5f1	usp9x	-0.92857
pou5f1	vsig2	-0.92857
pou5f1	wdr19	-0.92857
pou5f1	wdr47	-0.92857
pou5f1	zfp184	-0.92857
pou5f1	zfp395	-0.92857
pou5f1	kcna3	-0.93415
pou5f1	olfr1080	-0.93859
pou5f1	caaa01160968.1.8431.1	-0.95238
pou5f1	dcaf8	-0.95238
pou5f1	eme1	-0.95238
pou5f1	entpd5	-0.95238
pou5f1	fzr1	-0.95238
pou5f1	lyrm7	-0.95238
pou5f1	phf20	-0.95238
pou5f1	smad1	-0.95238
pou5f1	synpo2l	-0.95238
pou5f1	zfyve19	-0.95238
pou5f1	npm2	-0.97008
pou5f1	phkg1	-0.97008
pou5f1	rbm24	-0.97008
pou5f1	fstl4	-0.9759
pou5f1	ankdd1b	-0.97619
pou5f1	apitd1	-0.97619
pou5f1	pcgf1	-0.97619
pou5f1	usp28	-0.97619
pou5f1	capn12	-1
pou5f1	kctd9	-1
pou5f1	ralbp1	-1
pax6	bbox1	1
pax6	dnajb13	1
pax6	dopey2	1
pax6	elovl2	1
pax6	fgfr1	1
pax6	gabrr1	1
pax6	gfpt1	1
pax6	gpsm2	1
pax6	lef1	1
pax6	mycbp	1
pax6	pcolce2	1
pax6	ppme1	1
pax6	prpf40a	1
pax6	rnf114	1
pax6	rnf182	1
pax6	slc46a2	1
pax6	slc6a15	1
pax6	smtnl2	1
pax6	tbx18	1
pax6	tcf15	1
pax6	wtap	1
pax6	1700001l19rik	0.976191
pax6	1700025g04rik	0.976191
pax6	a2bp1	0.976191
pax6	ahsa1	0.976191
pax6	arid4a	0.976191
pax6	arl4d	0.976191
pax6	art3	0.976191
pax6	c330007p06rik	0.976191
pax6	camk2g	0.976191
pax6	ccdc6	0.976191
pax6	ccdc87	0.976191
pax6	cdc45l	0.976191
pax6	cdk2ap1	0.976191
pax6	cdo1	0.976191
pax6	cep68	0.976191
pax6	cetn2	0.976191
pax6	cnnm2	0.976191
pax6	d11wsu47e	0.976191
pax6	d630037f22rik	0.976191
pax6	dapl1	0.976191
pax6	dapp1	0.976191
pax6	dclk1	0.976191
pax6	dpy30	0.976191
pax6	ebpl	0.976191
pax6	egfl6	0.976191
pax6	fam161a	0.976191
pax6	fbxo43	0.976191
pax6	fgf9	0.976191
pax6	fmnl1	0.976191
pax6	gm949	0.976191
pax6	gprasp2	0.976191
pax6	gramd2	0.976191
pax6	grin3a	0.976191
pax6	h1foo	0.976191
pax6	ildr2	0.976191
pax6	iqcb1	0.976191
pax6	irf5	0.976191
pax6	kcnt2	0.976191
pax6	mapt	0.976191
pax6	mfi2	0.976191
pax6	mtap7d3	0.976191
pax6	mxi1	0.976191
pax6	nat10	0.976191
pax6	neil3	0.976191
pax6	nfkbia	0.976191
pax6	nipbl	0.976191
pax6	nup37	0.976191
pax6	padi6	0.976191
pax6	parp12	0.976191
pax6	pi4kb	0.976191
pax6	piwil1	0.976191
pax6	polr2j	0.976191
pax6	pou3f2	0.976191
pax6	prickle1	0.976191
pax6	pttg1	0.976191
pax6	rae1	0.976191
pax6	rars2	0.976191
pax6	rchy1	0.976191
pax6	sh2b1	0.976191
pax6	sh3kbp1	0.976191
pax6	slc12a8	0.976191
pax6	spata7	0.976191
pax6	srpk1	0.976191
pax6	suclg2	0.976191
pax6	tesc	0.976191
pax6	tmem20	0.976191
pax6	top1	0.976191
pax6	tpst1	0.976191
pax6	trim33	0.976191
pax6	vps8	0.976191
pax6	wbp7	0.976191
pax6	wee2	0.976191
pax6	zar1l	0.976191
pax6	zc3hc1	0.976191
pax6	zp1	0.976191
pax6	zp3	0.976191
pax6	baalc	0.9759
pax6	dmrt1	0.970077
pax6	kcnn4	0.970077
pax6	nup160	0.970077
pax6	rbms3	0.970077
pax6	tmem211	0.970077
pax6	lnx1	0.958101
pax6	2010321m09rik	0.952381
pax6	ac115795.3	0.952381
pax6	ac159099.1	0.952381
pax6	ac161873.4	0.952381
pax6	acnat1	0.952381
pax6	acvr1b	0.952381
pax6	ankrd37	0.952381
pax6	ap3b2	0.952381
pax6	apex2	0.952381
pax6	arap3	0.952381
pax6	arid1b	0.952381
pax6	asap1	0.952381
pax6	astn2	0.952381
pax6	baiap2	0.952381
pax6	bcl2l10	0.952381
pax6	bin3	0.952381
pax6	bmp6	0.952381
pax6	btbd10	0.952381
pax6	ccdc88a	0.952381
pax6	ccdc88c	0.952381
pax6	cdc123	0.952381
pax6	cdca3	0.952381
pax6	cdh7	0.952381
pax6	cep78	0.952381
pax6	cherp	0.952381
pax6	chrac1	0.952381
pax6	clcc1	0.952381
pax6	creb3l3	0.952381
pax6	dennd5a	0.952381
pax6	dnaja1	0.952381
pax6	dnajc1	0.952381
pax6	dr1	0.952381
pax6	dync1i1	0.952381
pax6	e130304f04rik	0.952381
pax6	elk1	0.952381
pax6	epb4.1l2	0.952381
pax6	ext1	0.952381
pax6	fads6	0.952381
pax6	fam133b	0.952381
pax6	fam154b	0.952381
pax6	fam70a	0.952381
pax6	fbxo10	0.952381
pax6	figla	0.952381
pax6	fkbp6	0.952381
pax6	foxr1	0.952381
pax6	gls2	0.952381
pax6	gnpnat1	0.952381
pax6	igf1r	0.952381
pax6	ing3	0.952381
pax6	irak2	0.952381
pax6	lrriq3	0.952381
pax6	ltv1	0.952381
pax6	mael	0.952381
pax6	mastl	0.952381
pax6	med17	0.952381
pax6	mid1	0.952381
pax6	mrpl18	0.952381
pax6	mrps17	0.952381
pax6	mtap	0.952381
pax6	mtf2	0.952381
pax6	ncrna00153	0.952381
pax6	ngdn	0.952381
pax6	nlrp4e	0.952381
pax6	nnt	0.952381
pax6	nr2f1	0.952381
pax6	nsmce4a	0.952381
pax6	ofd1	0.952381
pax6	ooep	0.952381
pax6	pard3	0.952381
pax6	plek2	0.952381
pax6	polr3k	0.952381
pax6	ppm1d	0.952381
pax6	ppp4r2	0.952381
pax6	prcc	0.952381
pax6	prdm6	0.952381
pax6	prkab1	0.952381
pax6	prkch	0.952381
pax6	prss7	0.952381
pax6	pwp1	0.952381
pax6	rab22a	0.952381
pax6	rad1	0.952381
pax6	rbbp7	0.952381
pax6	reps1	0.952381
pax6	rgs16	0.952381
pax6	rnf168	0.952381
pax6	rspo2	0.952381
pax6	sarnp	0.952381
pax6	secisbp2l	0.952381
pax6	ska1	0.952381
pax6	slc44a5	0.952381
pax6	snx25	0.952381
pax6	ssx2ip	0.952381
pax6	syt14	0.952381
pax6	taf3	0.952381
pax6	thsd1	0.952381
pax6	tial1	0.952381
pax6	tmem174	0.952381
pax6	tnfrsf11a	0.952381
pax6	tnrc4	0.952381
pax6	traf4	0.952381
pax6	tspan3	0.952381
pax6	usp13	0.952381
pax6	zc3h8	0.952381
pax6	zswim3	0.952381
pax6	adcyap1	0.946125
pax6	slc25a31	0.946125
pax6	dtl	0.934149
pax6	has1	0.934149
pax6	kcna3	0.934149
pax6	1700112e06rik	0.928571
pax6	2310033p09rik	0.928571
pax6	3200002m19rik	0.928571
pax6	4930583h14rik	0.928571
pax6	4933406m09rik	0.928571
pax6	ac160411.1	0.928571
pax6	ac165151.1	0.928571
pax6	aldh9a1	0.928571
pax6	brd3	0.928571
pax6	btg4	0.928571
pax6	bud13	0.928571
pax6	cadps2	0.928571
pax6	ccdc162	0.928571
pax6	cdc2l1	0.928571
pax6	cdx1	0.928571
pax6	cspp1	0.928571
pax6	cybasc3	0.928571
pax6	dcaf7	0.928571
pax6	ddx55	0.928571
pax6	dennd2a	0.928571
pax6	dhx57	0.928571
pax6	dhx58	0.928571
pax6	dpf2	0.928571
pax6	e2f4	0.928571
pax6	efcab10	0.928571
pax6	fam134b	0.928571
pax6	fam171b	0.928571
pax6	fancl	0.928571
pax6	fbxo15	0.928571
pax6	foxo1	0.928571
pax6	grip1	0.928571
pax6	gsr	0.928571
pax6	haus3	0.928571
pax6	hhat	0.928571
pax6	hspb1	0.928571
pax6	id2	0.928571
pax6	isl1	0.928571
pax6	jph1	0.928571
pax6	kat2a	0.928571
pax6	khdrbs3	0.928571
pax6	kif12	0.928571
pax6	klhl8	0.928571
pax6	lct	0.928571
pax6	lhx1	0.928571
pax6	manea	0.928571
pax6	map3k3	0.928571
pax6	me2	0.928571
pax6	med25	0.928571
pax6	melk	0.928571
pax6	mettl6	0.928571
pax6	mmaa	0.928571
pax6	mtap7d2	0.928571
pax6	ncoa6	0.928571
pax6	ndrg3	0.928571
pax6	nedd4l	0.928571
pax6	nexn	0.928571
pax6	ngly1	0.928571
pax6	nlrp9b	0.928571
pax6	nr3c2	0.928571
pax6	pcdh12	0.928571
pax6	pdgfrl	0.928571
pax6	plekha1	0.928571
pax6	plekhm3	0.928571
pax6	pole2	0.928571
pax6	pols	0.928571
pax6	ppapdc1a	0.928571
pax6	psip1	0.928571
pax6	radil	0.928571
pax6	rai2	0.928571
pax6	rbm17	0.928571
pax6	rfpl4	0.928571
pax6	rgs2	0.928571
pax6	rimkla	0.928571
pax6	rint1	0.928571
pax6	runx1t1	0.928571
pax6	sec23a	0.928571
pax6	secisbp2	0.928571
pax6	sema3d	0.928571
pax6	sgsm3	0.928571
pax6	sin3a	0.928571
pax6	slc45a1	0.928571
pax6	snrpc	0.928571
pax6	sntn	0.928571
pax6	snx10	0.928571
pax6	snx31	0.928571
pax6	sox4	0.928571
pax6	spnb1	0.928571
pax6	ssfa2	0.928571
pax6	st8sia6	0.928571
pax6	ston1	0.928571
pax6	stx6	0.928571
pax6	stxbp5	0.928571
pax6	tada2l	0.928571
pax6	tcl1	0.928571
pax6	tgds	0.928571
pax6	tmod2	0.928571
pax6	tnfaip8	0.928571
pax6	trim45	0.928571
pax6	trpc3	0.928571
pax6	trpm3	0.928571
pax6	trpv4	0.928571
pax6	tsc22d2	0.928571
pax6	tsg101	0.928571
pax6	tusc4	0.928571
pax6	ubn2	0.928571
pax6	usp2	0.928571
pax6	wdr20a	0.928571
pax6	wdr92	0.928571
pax6	wwox	0.928571
pax6	ypel4	0.928571
pax6	zar1	0.928571
pax6	zp2	0.928571
pax6	zranb1	0.928571
pax6	nme7	0.927105
pax6	htr7	0.922172
pax6	spats1	0.922172
pax6	il9	0.915729
pax6	4930588n13rik	0.913223
pax6	dnajb4	0.910196
pax6	fap	0.910196
pax6	htr3a	0.910196
pax6	sox9	0.910196
pax6	stat4	0.910196
pax6	usp22	0.910196
pax6	1110008j03rik	0.904762
pax6	1700047i17rik2	0.904762
pax6	2410022l05rik	0.904762
pax6	2610028a01rik	0.904762
pax6	2700050l05rik	0.904762
pax6	5330417c22rik	0.904762
pax6	8430410a17rik	0.904762
pax6	9030409g11rik	0.904762
pax6	a630007b06rik	0.904762
pax6	ac162932.2	0.904762
pax6	adc	0.904762
pax6	adcy3	0.904762
pax6	adpgk	0.904762
pax6	akap11	0.904762
pax6	alk	0.904762
pax6	ankrd45	0.904762
pax6	aph1b	0.904762
pax6	arhgap29	0.904762
pax6	atp10b	0.904762
pax6	atp2b3	0.904762
pax6	atp6v0a1	0.904762
pax6	b430006d22rik	0.904762
pax6	b4galt5	0.904762
pax6	bc048671	0.904762
pax6	bcas1	0.904762
pax6	bhlhb9	0.904762
pax6	bmp15	0.904762
pax6	bub1b	0.904762
pax6	c030046i01rik	0.904762
pax6	c630004h02rik	0.904762
pax6	car9	0.904762
pax6	ccdc55	0.904762
pax6	ccdc85a	0.904762
pax6	ccno	0.904762
pax6	cd40	0.904762
pax6	cenpv	0.904762
pax6	chadl	0.904762
pax6	chodl	0.904762
pax6	cldn10a	0.904762
pax6	col14a1	0.904762
pax6	cux2	0.904762
pax6	d930014e17rik	0.904762
pax6	dcaf8	0.904762
pax6	dct	0.904762
pax6	dctpp1	0.904762
pax6	ddx43	0.904762
pax6	det1	0.904762
pax6	dhx30	0.904762
pax6	dnajc21	0.904762
pax6	dnmt1	0.904762
pax6	dnmt3b	0.904762
pax6	dopey1	0.904762
pax6	dpp8	0.904762
pax6	dtwd1	0.904762
pax6	dtx2	0.904762
pax6	dync2li1	0.904762
pax6	dynlt1f	0.904762
pax6	e330016a19rik	0.904762
pax6	emilin2	0.904762
pax6	epc1	0.904762
pax6	fam114a1	0.904762
pax6	fam172a	0.904762
pax6	fam199x	0.904762
pax6	fgd1	0.904762
pax6	fgfr1op	0.904762
pax6	folr4	0.904762
pax6	gabrb2	0.904762
pax6	galntl5	0.904762
pax6	gan	0.904762
pax6	gbf1	0.904762
pax6	gja5	0.904762
pax6	gjd3	0.904762
pax6	glcci1	0.904762
pax6	gmcl1	0.904762
pax6	gng10	0.904762
pax6	gzma	0.904762
pax6	herc3	0.904762
pax6	hpse2	0.904762
pax6	il28a	0.904762
pax6	ing4	0.904762
pax6	ino80	0.904762
pax6	iqcg	0.904762
pax6	itgae	0.904762
pax6	jag1	0.904762
pax6	kcnh3	0.904762
pax6	kcnh7	0.904762
pax6	khdc1a	0.904762
pax6	kif3a	0.904762
pax6	kif7	0.904762
pax6	klc1	0.904762
pax6	klhl25	0.904762
pax6	klhl32	0.904762
pax6	lnx2	0.904762
pax6	lonp2	0.904762
pax6	lypd3	0.904762
pax6	magi3	0.904762
pax6	map2k1	0.904762
pax6	med14	0.904762
pax6	med15	0.904762
pax6	megf11	0.904762
pax6	mest	0.904762
pax6	mfsd6	0.904762
pax6	mtmr3	0.904762
pax6	myo6	0.904762
pax6	nbea	0.904762
pax6	ncf1	0.904762
pax6	nell1	0.904762
pax6	nfatc2	0.904762
pax6	nlrp5	0.904762
pax6	nol4	0.904762
pax6	nr1h4	0.904762
pax6	nr2c1	0.904762
pax6	nrd1	0.904762
pax6	nrg3	0.904762
pax6	nup107	0.904762
pax6	nup214	0.904762
pax6	nusap1	0.904762
pax6	olfr30	0.904762
pax6	osr2	0.904762
pax6	ovch2	0.904762
pax6	pabpc1l	0.904762
pax6	paqr5	0.904762
pax6	pcbd1	0.904762
pax6	pcdhb1	0.904762
pax6	peli1	0.904762
pax6	pex5l	0.904762
pax6	pgm5	0.904762
pax6	phactr1	0.904762
pax6	phf20l1	0.904762
pax6	phf3	0.904762
pax6	pias3	0.904762
pax6	pigy	0.904762
pax6	pitrm1	0.904762
pax6	pld5	0.904762
pax6	prkar1a	0.904762
pax6	prr14	0.904762
pax6	psmd9	0.904762
pax6	ptcra	0.904762
pax6	ptov1	0.904762
pax6	pts	0.904762
pax6	rad54l2	0.904762
pax6	ranbp17	0.904762
pax6	ranbp9	0.904762
pax6	rapsn	0.904762
pax6	rasal2	0.904762
pax6	rbp3	0.904762
pax6	rcan1	0.904762
pax6	rcbtb2	0.904762
pax6	rfesd	0.904762
pax6	rhof	0.904762
pax6	rnf20	0.904762
pax6	rnf7	0.904762
pax6	rxrg	0.904762
pax6	sclt1	0.904762
pax6	sec13	0.904762
pax6	serp2	0.904762
pax6	sh3gl2	0.904762
pax6	slc17a2	0.904762
pax6	slc17a5	0.904762
pax6	slc1a5	0.904762
pax6	snrk	0.904762
pax6	snrpd1	0.904762
pax6	sos2	0.904762
pax6	sox30	0.904762
pax6	sp2	0.904762
pax6	spag16	0.904762
pax6	spast	0.904762
pax6	spata5	0.904762
pax6	syce2	0.904762
pax6	tbpl1	0.904762
pax6	thbs4	0.904762
pax6	tmco6	0.904762
pax6	tmem128	0.904762
pax6	tmem5	0.904762
pax6	tpk1	0.904762
pax6	trcg1	0.904762
pax6	treml4	0.904762
pax6	trpc4	0.904762
pax6	trpm6	0.904762
pax6	unc13c	0.904762
pax6	unc13d	0.904762
pax6	unc5d	0.904762
pax6	usp21	0.904762
pax6	usp9x	0.904762
pax6	vps72	0.904762
pax6	vsig2	0.904762
pax6	wdr19	0.904762
pax6	wdr47	0.904762
pax6	whsc2	0.904762
pax6	xpo6	0.904762
pax6	yap1	0.904762
pax6	zbtb37	0.904762
pax6	zcchc2	0.904762
pax6	zfp184	0.904762
pax6	zfp608	0.904762
pax6	zmym4	0.904762
pax6	zmynd11	0.904762
pax6	nkx1-2	0.90368
pax6	fstl4	0.902708
pax6	3110001d03rik	-0.90271
pax6	glp1r	-0.90271
pax6	gnb1l	-0.90271
pax6	2810428i15rik	-0.90476
pax6	atp5b	-0.90476
pax6	atp5e	-0.90476
pax6	atp5h	-0.90476
pax6	cap1	-0.90476
pax6	capg	-0.90476
pax6	capn1	-0.90476
pax6	cd9	-0.90476
pax6	cflar	-0.90476
pax6	chchd1	-0.90476
pax6	cldn8	-0.90476
pax6	comt1	-0.90476
pax6	cops5	-0.90476
pax6	coro1b	-0.90476
pax6	cyb561d2	-0.90476
pax6	cyb5r1	-0.90476
pax6	cyr61	-0.90476
pax6	dalrd3	-0.90476
pax6	dap3	-0.90476
pax6	dsp	-0.90476
pax6	eef1b2	-0.90476
pax6	efna4	-0.90476
pax6	epcam	-0.90476
pax6	erbb2	-0.90476
pax6	esd	-0.90476
pax6	fam158a	-0.90476
pax6	fdx1l	-0.90476
pax6	folr1	-0.90476
pax6	ggta1	-0.90476
pax6	gmpr2	-0.90476
pax6	gpd1l	-0.90476
pax6	grb10	-0.90476
pax6	hmgb3	-0.90476
pax6	hsp90b1	-0.90476
pax6	hspa4	-0.90476
pax6	hspa5	-0.90476
pax6	idh3a	-0.90476
pax6	idh3b	-0.90476
pax6	il4i1	-0.90476
pax6	ilvbl	-0.90476
pax6	itfg2	-0.90476
pax6	itfg3	-0.90476
pax6	jmjd8	-0.90476
pax6	keap1	-0.90476
pax6	lamp2	-0.90476
pax6	lims1	-0.90476
pax6	lrp2	-0.90476
pax6	lsm6	-0.90476
pax6	mcat	-0.90476
pax6	mfsd5	-0.90476
pax6	mrpl23	-0.90476
pax6	mrpl35	-0.90476
pax6	mrpl38	-0.90476
pax6	mrps7	-0.90476
pax6	mtch2	-0.90476
pax6	ncstn	-0.90476
pax6	ndfip2	-0.90476
pax6	ndufa5	-0.90476
pax6	ndufaf3	-0.90476
pax6	ndufb11	-0.90476
pax6	ndufs6	-0.90476
pax6	ndufv1	-0.90476
pax6	neu1	-0.90476
pax6	nipal1	-0.90476
pax6	ola1	-0.90476
pax6	osbpl1a	-0.90476
pax6	oxct1	-0.90476
pax6	pbxip1	-0.90476
pax6	pcx	-0.90476
pax6	pgrmc1	-0.90476
pax6	phyhd1	-0.90476
pax6	pkd2l1	-0.90476
pax6	pkm2	-0.90476
pax6	pla2g15	-0.90476
pax6	plbd2	-0.90476
pax6	plekha6	-0.90476
pax6	pomt1	-0.90476
pax6	ppib	-0.90476
pax6	pppde1	-0.90476
pax6	prap1	-0.90476
pax6	psmb5	-0.90476
pax6	ptges	-0.90476
pax6	rab17	-0.90476
pax6	rab24	-0.90476
[truncated: 1,968 more rows]
