# Supplementary material for: Specific gene-regulation networks during the pre-implantation development of the pig embryo as revealed by deep sequencing
Source: BMC Genomics. 2014 Jan 3;15(1):4. doi: 10.1186/1471-2164-15-4 (PMC3925986; doi:10.1186/1471-2164-15-4)
Supplement: Supplementary file 8 — Additional file 8: Table S7: TE expression and GO analysis. (XLSX 114 KB) [file 12864_2013_6998_MOESM8_ESM.xlsx]

## Sheet: TE_Mouse_Specific
GO ID	GO term	GO classification	P-value	Corrected P-value	Diff Genes #	Background Genes #	Involved Genes
GO:0005515	protein binding	molecular_function	6.83974e-09	7.76242e-05	303	8310	Mapk8ip3,Atp6v1g2,Cand1,Cpt1a,Tor1a,Hist1h3a,Slc7a10,Rhog,Rapgef1,Klf13,Spg11,Get4,Irak1,Sla2,Zfp523,Rpl37a,Kazn,Dffb,Hmcn2,Fubp3,Mef2d,Kidins220,Ahnak,Trav18,Wnt3a,Klhl26,Phlda1,Slc1a1,Sec23ip,Zfp646,Nckipsd,Thra,Epb4.1l2,Lrig2,Sncg,Myo1d,Dcaf4,Mkl1,Arhgap9,Pgap2,Id2,Bbc3,Rad9b,Ppp2r5b,Tnpo2,Noxo1,Tnfrsf10b,Lphn2,Iqcb1,Nxf1,Prkcc,Tnfrsf9,Wdr5,Rin3,Maoa,Srsf1,Smurf1,Fzd5,Adrbk1,Map2k7,Lrp3,Crocc,…
GO:0005634	nucleus	cellular_component	2.22997e-08	0.00012654	184	4569	Cand1,Tor1a,Hist1h3a,Zfp787,Rab3gap1,Klf13,Spg11,Zfp523,Kazn,Dffb,Mef2d,Phlda1,Zswim7,Fam129a,Tcf15,Nckipsd,Thra,Sox13,Mkl1,Pgap2,Id2,Nxf1,Prkcc,Wdr5,Srsf1,Map2k7,Rpp21,Hpse,Suv420h2,Mbd6,Cebpa,Mbnl3,Ccs,Adrb3,Sun1,Raph1,Nfyb,Rbms2,Uaca,Gins4,Narf,Rcor1,Satb1,Shoc2,Numa1,Senp1,Trnau1ap,Zfp746,Sumo1,Fen1,Eya3,Hist1h2ab,Irf5,Neo1,Ptges2,Arid4a,Cryab,Idh3g,Eomes,Usp37,2210018M11Rik,Med9,Gtf3c1,Sbf1,…
GO:0008150	biological_process	biological_process	2.24306e-06	0.00848548	238	7917	Actr2,Arrdc4,Tor1a,Zfp787,Prss53,Mfap3,Tmem30b,Nhlrc2,Spg11,Zfp523,Slc35d2,Hmcn2,Echdc2,Zdhhc6,Klhl26,BC017647,1600021P15Rik,Zswim7,Zfp646,Loxl3,Gpr155,Lrig2,Dcaf4,2310061I04Rik,Afm,Nudt16l1,BC005624,Lphn2,2510009E07Rik,Dhx16,Fam176a,Rin3,9930021D14Rik,Prkcdbp,Zswim4,Atg2b,Ctxn1,2310033E01Rik,Trp53i11,Rpp21,Angel1,Mbd6,D16Ertd472e,Tmem55a,Tmem98,Raph1,Dydc2,Ttc16,Ankdd1b,Cyp2u1,Ccdc23,Gins4,Narf,…
GO:0003674	molecular_function	molecular_function	3.48678e-05	0.0989285	240	8232	Actr2,Arrdc4,Zfp787,Prss53,Mfap3,Tmem30b,Nhlrc2,Spg11,Get4,Slc35d2,Hmcn2,Echdc2,Zdhhc6,Klhl26,BC017647,1600021P15Rik,Zswim7,Zfp646,Fam129a,Loxl3,Gpr155,Lrig2,Sncg,Dcaf4,2310061I04Rik,Afm,Tbccd1,Nudt16l1,BC005624,2510009E07Rik,Dhx16,Fam176a,Rin3,9930021D14Rik,Zswim4,Atg2b,Ctxn1,2310033E01Rik,Trp53i11,Rpp21,Angel1,D16Ertd472e,Tmem55a,Tmem98,Raph1,Dydc2,Ttc16,Ankdd1b,Ccdc23,Prr3,Fam132b,Wscd2,D19Wsu…
GO:0006810	transport	biological_process	6.96459e-05	0.158082	27	454	Cpt1a,Ramp1,Get4,Pltp,Slc35d2,Gltp,Slc1a1,Afm,Nxf1,Sdhd,Apoe,Tap1,Abca3,Dync1h1,Aqp9,Ncbp2,Mcart1,Stau2,Pea15a,Slco2a1,Slc35f2,Trappc1,Ank,Apof,Slc19a2,Ccdc64,Slc45a4,
GO:0031083	BLOC-1 complex	cellular_component	0.000165934	0.313864	3	6	Snapin,Dtnbp1,Pldn,
GO:0005737	cytoplasm	cellular_component	0.000206859	0.335378	166	4488	Mapk8ip3,Tor1a,Rab3gap1,Srxn1,Spg11,Get4,Sla2,Kazn,Dffb,Gltp,Phlda1,Fam129a,Gsto1,Thra,Epb4.1l2,Lrig2,Sncg,Mkl1,Id2,Tbccd1,Ddah1,Nudt16l1,Nxf1,Prkcc,Rin3,Srsf1,Smurf1,Adrbk1,Map2k7,Crocc,Ppic,Plat,Plekha3,Tuft1,Mbnl3,Ccs,Cst3,Sun1,Raph1,Apoe,Macf1,Uaca,Arhgef18,Upf1,Gins4,Shoc2,Senp1,Trnau1ap,Zfp746,Sumo1,Slk,Neo1,Snx16,Schip1,Marcks,Ptges2,Ttll6,Cryab,Cntrob,Ctsl,Pls3,Il17re,Mtss1,Actr3b,Tsc22d1…
GO:0003735	structural constituent of ribosome	molecular_function	0.000296425	0.420516	12	320	Rpl37a,Rps11,Rps15,Mrpl15,Rpl36al,Rpl8,Mrps18b,Mrps18a,Mrps23,Rpl7l1,Rps17,Rpl22l1,
GO:0003779	actin binding	molecular_function	0.000456137	0.522678	19	257	Vill,Epb4.1l2,Myo1d,Mkl1,Macf1,Marcks,Pls3,Mtss1,Actr3b,2310014H01Rik,Tmsb4x,Ppp1r9b,Ablim2,Syne2,Shroom3,Hip1,Capza2,Fmnl2,AI428936,
GO:0000786	nucleosome	cellular_component	0.000508206	0.522678	6	109	Hist1h3a,Hist1h2ab,Hist2h3b,Hist1h2bc,Hist1h2af,Hist2h2ac,
GO:0005840	ribosome	cellular_component	0.00054927	0.522678	12	319	Rpl37a,Rps11,Rps15,Mrpl40,Rpl36al,Rpl8,Mrps18b,Mrps18a,Mrps23,Rps17,Abcf1,Rpl22l1,
GO:0016020	membrane	cellular_component	0.000625604	0.522678	143	3995	Cpt1a,Slc7a10,Rhog,Ramp1,Tmem30b,Spg11,Slc35d2,Zdhhc6,Phlda1,Slc1a1,Loxl3,Pgap2,Tnfrsf10b,Lphn2,Tnfrsf9,Maoa,Acpp,Fzd5,Adrbk1,Ctxn1,Trp53i11,Bmpr1a,Mgat4a,Hpse,Htr5b,Plekha3,Tmem55a,Tmem98,Mogat2,Sdhd,Sun1,Sec22b,Macf1,Cyp2u1,Ube2j1,Hs3st3b1,D19Wsu162e,Sumo1,Slc44a4,Rhbdd2,Snx16,Marcks,Rab15,2210404O07Rik,Timm8b,Ptges2,Tap1,Reep2,Exog,Slc22a5,Mfsd3,B3gat2,Il17re,Cox11,Tmem9b,Serinc4,Scap,Cox7a2,F…
GO:0016571	histone methylation	biological_process	0.000663464	0.522678	5	22	Suv420h2,Satb1,Men1,Dot1l,Carm1,
GO:0005739	mitochondrion	cellular_component	0.000698109	0.522678	55	1381	Nipsnap3b,Cpt1a,Gcat,Echdc2,Gcsh,Thra,2310061I04Rik,Bbc3,Nt5m,Ddah1,Nme4,Maoa,Sdhd,Mrpl15,Gls,Slc9a6,Fen1,Osgepl1,Mrpl40,Timm8b,Ptges2,Tap1,Exog,Cryab,Idh3g,Cox11,Src,Cox7a2,Sdhaf1,Acn9,Ak3,AA467197,Ubiad1,Cox5a,Mrps18b,Slc25a47,Mrps18a,Mrps23,Ndufs8,Hibch,Reep1,Mcart1,Foxred1,Tmem8b,Cox6b2,Dhx29,Syne2,Armc10,Echdc3,Slc27a1,C030006K11Rik,D10Jhu81e,Pdhb,Idh2,Aifm2,
GO:0044212	transcription regulatory region DNA binding	molecular_function	0.000751327	0.522678	13	152	Thra,Cebpa,Rcor1,Zfp746,Taf7,Gabpb1,Men1,Tcfe3,Tcfeb,Sox17,Stat3,Ovol2,Carm1,
GO:0003677	DNA binding	molecular_function	0.000765618	0.522678	60	1404	Hist1h3a,Zfp787,Klf13,Srxn1,Zfp523,Dffb,Mef2d,Sox13,Mbd6,Cebpa,Nfyb,Upf1,Rcor1,Satb1,Zfp746,Fen1,Slk,Hist1h2ab,Ptges2,Arid4a,Eomes,Tnrc18,Gtf3c1,Rfx7,Hist2h3b,Zbtb24,Mael,Hist1h2bc,Rdm1,Zfp239,Srcap,Men1,Ezh1,Msc,Rad54b,Irx2,Taf8,Hist1h2af,Mafk,Sall4,Tcfe3,Tcfeb,Hmg20a,Sox17,Mre11a,Obfc2b,Dot1l,Stat3,Cramp1l,Hist2h2ac,Fbxl19,Prdm10,Ovol2,Mnd1,Grlf1,Smarcc2,Ybx1,Aifm2,Nfrkb,Glyr1,
GO:0006334	nucleosome assembly	biological_process	0.000837107	0.522678	7	123	Hist1h3a,Hist1h2ab,Hist2h3b,Hist1h2bc,Tspyl1,Hist1h2af,Hist2h2ac,
GO:0007566	embryo implantation	biological_process	0.000860331	0.522678	5	29	Cst3,Ooep,Fbln1,Lif,Klf9,
GO:0045944	positive regulation of transcription from RNA polymerase II promoter	biological_process	0.000909946	0.522678	29	525	Klf13,Mef2d,Wnt3a,Thra,Mkl1,Fzd5,Cebpa,Il1b,Eomes,Utf1,Taf7,Gabpb1,Nkx2-3,Men1,Btg2,Apbb1,Lif,Osr2,Ell3,Sall4,Tcfe3,Ablim2,Tcfeb,Sox17,Lhx2,Stat3,Spdef,Gtf2h1,Mllt10,
GO:0006915	apoptosis	biological_process	0.0009211	0.522678	23	397	Dffb,Mef2d,Phlda1,Bbc3,Tnfrsf10b,Cst3,Slk,Actc1,Cadm1,Brms1,Bnip2,Bcl10,Sltm,Gja1,Psen2,Stk17b,Sgpp1,Pea15a,Pglyrp1,Nisch,Hip1,Slc40a1,Dyrk2,
GO:0003713	transcription coactivator activity	molecular_function	0.0010022	0.54162	11	121	Wnt3a,Mkl1,Utf1,Cited4,Taf7,Bcl10,Usp22,Sox17,Med24,Tdrd3,Carm1,
GO:0045893	positive regulation of transcription, DNA-dependent	biological_process	0.00107716	0.555666	27	471	Cand1,Rhog,Fubp3,Mef2d,Wnt3a,Mkl1,Id2,Cebpa,Nfyb,Ptges2,Eomes,Cited4,Bcl10,Usp22,Tmsb4x,Men1,Apbb1,Taf8,Osr2,Tcfe3,Tcfeb,Sox17,Med24,Stat3,Tesc,Ovol2,Smarcc2,
GO:0006412	translation	biological_process	0.00118255	0.571349	13	355	Rpl37a,Rps11,Rps15,Mrpl15,Trnau1ap,Rpl36al,Rpl8,Mrps18b,Mrps18a,Mrps23,Rpl7l1,Rps17,Rpl22l1,
GO:0030505	inorganic diphosphate transport	biological_process	0.001219	0.571349	2	2	Ank,Enpp1,
GO:0033146	regulation of estrogen receptor signaling pathway	biological_process	0.00125859	0.571349	2	2	Src,Carm1,
GO:0008360	regulation of cell shape	biological_process	0.00143965	0.628409	7	56	Tbccd1,Arhgef18,Cdc42ep4,Shroom3,Cdc42ep5,Grlf1,Fgd1,
GO:0005070	SH3/SH2 adaptor activity	molecular_function	0.0016308	0.685479	4	17	Rapgef1,Sla2,Grb14,Blnk,
GO:0046627	negative regulation of insulin receptor signaling pathway	biological_process	0.00177007	0.717446	4	17	Il1b,Grb14,Ptprf,Enpp1,
GO:0030730	sequestering of triglyceride	biological_process	0.00185036	0.719107	2	3	Il1b,Enpp1,
GO:0001947	heart looping	biological_process	0.00192038	0.719107	5	31	Wnt3a,Cfc1,Gja1,Sox17,Ovol2,
GO:0000139	Golgi membrane	cellular_component	0.00207933	0.719107	20	318	Mapk8ip3,Slc35d2,Pgap2,Mgat4a,Sec22b,Hs3st3b1,Sgms2,Ptges2,B3gat2,Scap,Grb14,Zdhhc3,St3gal6,Qsox1,Tmem59l,Chst3,Gja1,Psen2,Sys1,Clstn3,
GO:0003785	actin monomer binding	molecular_function	0.00209123	0.719107	3	11	Mkl1,Myl4,Mtss1,
GO:0006659	phosphatidylserine biosynthetic process	biological_process	0.00211496	0.719107	2	3	Ptdss1,Slc27a1,
GO:0042755	eating behavior	biological_process	0.00215434	0.719107	4	25	Cpt1a,Tcf15,Adrb3,Stat3,
GO:0060048	cardiac muscle contraction	biological_process	0.00228076	0.739551	4	20	Adrbk1,Myl4,Actc1,Psen2,
GO:0043367	CD4-positive, alpha-beta T cell differentiation	biological_process	0.00291498	0.918947	2	3	Satb1,Nkx2-3,
GO:0005794	Golgi apparatus	cellular_component	0.00302728	0.928556	38	801	Mapk8ip3,Slc35d2,Pgap2,Mgat4a,Mbnl3,Sec22b,Apoe,Macf1,Hs3st3b1,Sgms2,Neo1,Ptges2,Cryab,B3gat2,Rnf128,Scap,Dync1h1,Grb14,Wipi1,Taf7,Tjap1,Zdhhc3,Srcap,Fam109a,Agrp,St3gal6,Qsox1,Ergic3,Tmem59l,Chst3,Gja1,Psen2,Sys1,Trappc1,Hip1,Slc9a7,Clstn3,Fgd1,
GO:0005575	cellular_component	cellular_component	0.00366086	1	196	7192	Actr2,Arrdc4,Zfp787,Prss53,Mfap3,Tmem30b,Nhlrc2,Spg11,Zfp523,Slc35d2,Gnl1,Echdc2,Fubp3,Zdhhc6,Gltp,Klhl26,BC017647,1600021P15Rik,Zswim7,Zfp646,Gpr155,Lrig2,Arhgap9,Nudt16l1,BC005624,2510009E07Rik,Dhx16,Rin3,9930021D14Rik,Prkcdbp,Zswim4,Atg2b,Ctxn1,2310033E01Rik,Trp53i11,Rpp21,Angel1,Dohh,Mbd6,D16Ertd472e,Tmem55a,Dydc2,Ttc16,Ankdd1b,Ccdc23,Ube2j1,Prr3,Fam132b,Wscd2,D19Wsu162e,2210009G21Rik,Ppcdc,H…
GO:0006974	response to DNA damage stimulus	biological_process	0.00381631	1	10	118	Gnl1,Pgap2,Mael,Men1,Btg2,Apbb1,Rad54b,Mre11a,Obfc2b,Ints3,
GO:0070876	SOSS complex	cellular_component	0.00404559	1	2	4	Obfc2b,Ints3,
GO:0046847	filopodium assembly	biological_process	0.004396	1	4	21	Mtss1,Ppp1r9b,Itgb4,Fgd1,
GO:0008033	tRNA processing	biological_process	0.00441893	1	6	58	Rpp21,Osgepl1,Dus3l,Trub1,Rpp30,Pus10,
GO:0060214	endocardium formation	biological_process	0.00454057	1	2	4	Sox17,Ovol2,
GO:0016079	synaptic vesicle exocytosis	biological_process	0.00478074	1	3	12	Rab3a,Snapin,Vamp2,
GO:0030036	actin cytoskeleton organization	biological_process	0.00535015	1	8	91	Rhog,Arhgef18,Tmsb4x,Ppp1r9b,Nisch,Capza2,Fmnl2,Fgd1,
GO:0019717	synaptosome	cellular_component	0.00552815	1	10	121	Lphn2,Prkcc,Src,Cadm1,Rims2,Rab3a,Snapin,Dtnbp1,Lamb2,Vamp2,
GO:0045177	apical part of cell	cellular_component	0.00585645	1	7	71	Acpp,Enpep,Plat,Numa1,Ctsl,Ooep,Shroom3,
GO:0060968	regulation of gene silencing	biological_process	0.00592316	1	2	11	Hist1h3a,Hist2h3b,
GO:0007264	small GTPase mediated signal transduction	biological_process	0.0060546	1	13	213	Rhog,Rapgef1,Arhgef18,Rab15,Rasl10a,Ift27,Rab3a,Ralgds,Rab40c,Rab30,Rras,Grlf1,Rasgrp4,
GO:0006979	response to oxidative stress	biological_process	0.00607745	1	8	103	Tor1a,Srxn1,Adrbk1,Cst3,Apoe,Ndufs8,Mark2,Gpx2,
GO:0033267	axon part	cellular_component	0.00636143	1	3	13	Smurf1,Cst3,Dtnbp1,
GO:0004129	cytochrome-c oxidase activity	molecular_function	0.00638915	1	3	29	Cox7a2,Cox5a,Cox6b2,
GO:0003016	respiratory system process	biological_process	0.00644126	1	2	6	Tcf15,Rab3a,
GO:0033265	choline binding	molecular_function	0.00668226	1	2	4	Acpp,Chka,
GO:0031576	G2/M transition checkpoint	biological_process	0.00673036	1	2	5	Obfc2b,Ints3,
GO:0001843	neural tube closure	biological_process	0.0068194	1	6	55	Bcl10,Sall4,Shroom3,Fuz,Lhx2,Grlf1,
GO:0015934	large ribosomal subunit	cellular_component	0.00708504	1	3	28	Mrpl15,Rpl8,Rpl7l1,
GO:0045600	positive regulation of fat cell differentiation	biological_process	0.00710663	1	3	15	Id2,Cebpa,Carm1,
GO:0006913	nucleocytoplasmic transport	biological_process	0.00731933	1	8	105	Rhog,Rab15,Rab3a,Rab40c,Ankrd54,Rab30,Rras,Nup155,
GO:0008584	male gonad development	biological_process	0.00735526	1	6	64	Tnfrsf10b,Cst3,Ctsl,Utf1,Eif2s2,Tesc,
GO:0030154	cell differentiation	biological_process	0.00758958	1	23	467	Cand1,Mef2d,Smurf1,Bmpr1a,Cebpa,Efnb2,Eomes,Cadm1,Mael,Tle3,Mmp19,Dmkn,Mark2,Taf8,Ppp1r9b,Osr2,Ambra1,Hip1,Sema3b,Rbm38,Rnf114,Krtdap,Rasgrp4,
GO:0048711	positive regulation of astrocyte differentiation	biological_process	0.00768268	1	2	5	Id2,Lif,
GO:0048008	platelet-derived growth factor receptor signaling pathway	biological_process	0.00779535	1	4	24	Rapgef1,Plat,Schip1,Src,
GO:0019894	kinesin binding	molecular_function	0.00795734	1	3	14	Mapk8ip3,Tor1a,Crocc,
GO:0005771	multivesicular body	cellular_component	0.00863572	1	3	19	Acpp,Cst3,Gja1,
GO:0006646	phosphatidylethanolamine biosynthetic process	biological_process	0.00873251	1	2	5	Chka,Slc27a1,
GO:0012505	endomembrane system	cellular_component	0.00886599	1	6	61	Lnpep,Adam15,Cdc42ep4,Pldn,Hip1,Cdc42ep5,
GO:0031109	microtubule polymerization or depolymerization	biological_process	0.0100172	1	1	1	Cryab,
GO:0014012	peripheral nervous system axon regeneration	biological_process	0.0102464	1	2	6	Apoe,Chst3,
GO:0001776	leukocyte homeostasis	biological_process	0.0104033	1	2	6	Nkx2-3,Men1,
GO:0006165	nucleoside diphosphate phosphorylation	biological_process	0.0104732	1	2	11	Nme4,Nme7,
GO:0045654	positive regulation of megakaryocyte differentiation	biological_process	0.0104938	1	2	6	Rcor1,Tesc,
GO:0051403	stress-activated MAPK cascade	biological_process	0.0105806	1	2	6	Map2k7,Cryab,
GO:0005813	centrosome	cellular_component	0.0107281	1	15	252	Rab3gap1,Iqcb1,Crocc,Marcks,Cntrob,Dync1h1,Urgcp,Dynll2,Odf2l,Nudt21,Cep164,Nme7,Psen2,Ccdc64,Dctn1,
GO:0034553	mitochondrial respiratory chain complex II assembly	biological_process	0.0108901	1	1	1	Sdhaf1,
GO:0006102	isocitrate metabolic process	biological_process	0.011225	1	2	6	Idh3g,Idh2,
GO:0033601	positive regulation of mammary gland epithelial cell proliferation	biological_process	0.0113673	1	2	5	Zfp703,Iqgap3,
GO:0071158	positive regulation of cell cycle arrest	biological_process	0.0119025	1	2	7	Id2,Ppp2r5b,
GO:2000178	negative regulation of neural precursor cell proliferation	biological_process	0.0122766	1	2	6	Id2,Btg2,
GO:0008460	dTDP-glucose 4,6-dehydratase activity	molecular_function	0.0124369	1	1	1	Tgds,
GO:0032805	positive regulation of low-density lipoprotein particle receptor catabolic process	biological_process	0.0125865	1	1	1	Apoe,
GO:0046911	metal chelating activity	molecular_function	0.0125865	1	1	1	Apoe,
GO:0051651	maintenance of location in cell	biological_process	0.0125865	1	1	1	Apoe,
GO:0072358	cardiovascular system development	biological_process	0.0125865	1	1	1	Apoe,
GO:0005149	interleukin-1 receptor binding	molecular_function	0.0127363	1	2	7	Irak1,Il1b,
GO:0060021	palate development	biological_process	0.0128	1	5	48	Wnt3a,Bmpr1a,Schip1,Men1,Osr2,
GO:0005790	smooth endoplasmic reticulum	cellular_component	0.0131209	1	2	6	Mapk8ip3,Myo1d,
GO:0060347	heart trabecula formation	biological_process	0.0134435	1	2	8	Fhl2,Ovol2,
GO:0003676	nucleic acid binding	molecular_function	0.0134904	1	46	1185	Zfp787,Zfp523,Zfp646,Mkl1,Dhx16,Srsf1,Zc3h10,Mbnl3,Rbms2,Prr3,Trnau1ap,Zfp746,Exog,Arid4a,Vezf1,Dus3l,Zfp385a,Zbtb39,Srsf2,Rdm1,Zfp213,Zcchc6,Zfp703,Sltm,Zfp248,Rad54b,Ncbp2,Zc3hav1,Osr2,Sall4,Helq,Dhx29,Zfp444,Igf2bp2,Recql4,Klf9,Obfc2b,Prdm10,Dhx37,Zfp408,Rbm38,Tdrd3,Ybx1,Rnpc3,Enpp1,Setd1a,
GO:0030145	manganese ion binding	molecular_function	0.0135177	1	4	35	Fen1,Mre11a,Ppm1m,Dyrk2,
GO:0019464	glycine decarboxylation via glycine cleavage system	biological_process	0.0136137	1	1	1	Gcsh,
GO:0007611	learning or memory	biological_process	0.0139921	1	4	31	Thra,Prkcc,Il1b,Psen2,
GO:0006281	DNA repair	biological_process	0.0140633	1	12	200	Zswim7,Rad9b,Upf1,Fen1,2210018M11Rik,Smc5,Rad54b,Mms22l,Cep164,Obfc2b,Ints3,Nfrkb,
GO:0016188	synaptic vesicle maturation	biological_process	0.014089	1	2	6	Rab3a,Snapin,
GO:0043280	positive regulation of cysteine-type endopeptidase activity involved in apoptotic process	biological_process	0.0142811	1	3	18	Wnt3a,Uaca,Men1,
GO:0002521	leukocyte differentiation	biological_process	0.0142999	1	1	1	Id2,
GO:0061031	endodermal digestive tract morphogenesis	biological_process	0.0142999	1	1	1	Id2,
GO:0010629	negative regulation of gene expression	biological_process	0.0144266	1	5	50	Id2,Cryab,Mael,Iqgap3,Gja1,
GO:0001960	negative regulation of cytokine-mediated signaling pathway	biological_process	0.014616	1	2	6	Palm3,Ptprf,
GO:0060159	regulation of dopamine receptor signaling pathway	biological_process	0.0146972	1	1	1	Dtnbp1,
GO:0090312	positive regulation of protein deacetylation	biological_process	0.0151057	1	1	1	Brms1,
GO:2000210	positive regulation of anoikis	biological_process	0.0151057	1	1	1	Brms1,
GO:0031309	integral to nuclear outer membrane	cellular_component	0.015224	1	1	1	AI428936,
GO:0005622	intracellular	cellular_component	0.0152508	1	73	2132	Efr3a,Zfp787,Rhog,Rapgef1,Klf13,Zfp523,Rpl37a,Dffb,Gnl1,Zfp646,Arhgap9,Nxf1,Wdr5,Smurf1,Rps11,Solh,Sun1,Sgsm3,Nfyb,Arhgef18,Zfp746,Rab15,Arid4a,Eomes,Vezf1,Rpl36al,Zbtb24,1110067D22Rik,Zfp385a,Bcl10,Zbtb39,Lnpep,Rpl8,Rasl10a,Zfp239,Zfp213,Mrps18b,Ift27,Rab3a,Zcchc6,Zfp703,Mrps18a,Rnf207,Zfp248,Arhgap21,Ralgds,Osr2,Stau2,Sall4,Iqgap3,Rab40c,Sipa1,Zfp444,Rab30,Pea15a,Capn12,Blnk,Rpl7l1,Rras,Klf9,Rp…
GO:0045576	mast cell activation	biological_process	0.0152687	1	2	8	Bcl10,Ndrg1,
GO:0004550	nucleoside diphosphate kinase activity	molecular_function	0.015531	1	2	12	Nme4,Nme7,
GO:0006228	UTP biosynthetic process	biological_process	0.015531	1	2	12	Nme4,Nme7,
GO:0008890	glycine C-acetyltransferase activity	molecular_function	0.0161074	1	1	1	Gcat,
GO:0033798	thyroxine 5-deiodinase activity	molecular_function	0.0162476	1	1	1	Dio3,
GO:0005080	protein kinase C binding	molecular_function	0.0169682	1	4	33	Prkcdbp,Marcks,Src,Pea15a,
GO:0008428	ribonuclease inhibitor activity	molecular_function	0.0176753	1	1	1	Rnh1,
GO:0035097	histone methyltransferase complex	cellular_component	0.0178354	1	3	17	Wdr5,Men1,Setd1a,
GO:0043065	positive regulation of apoptosis	biological_process	0.0180265	1	11	177	Bbc3,Uaca,Il1b,Src,Tsc22d1,Men1,Apbb1,Ambra1,Psen2,Ptprf,Spdef,
GO:0045210	FasL biosynthetic process	biological_process	0.0180333	1	1	1	Phlda1,
GO:0033275	actin-myosin filament sliding	biological_process	0.0180767	1	1	1	Actc1,
GO:0042643	actomyosin, actin part	cellular_component	0.0180767	1	1	1	Actc1,
GO:0051602	response to electrical stimulus	biological_process	0.0180991	1	3	23	Src,Rab3a,Btg2,
GO:0048339	paraxial mesoderm development	biological_process	0.018172	1	2	7	Tcf15,Bmpr1a,
GO:0046325	negative regulation of glucose import	biological_process	0.0187143	1	2	7	Pea15a,Enpp1,
GO:0003860	3-hydroxyisobutyryl-CoA hydrolase activity	molecular_function	0.018989	1	1	1	Hibch,
GO:0048644	muscle organ morphogenesis	biological_process	0.0191045	1	2	9	Tcf15,Lif,
GO:0046836	glycolipid transport	biological_process	0.019586	1	1	1	Gltp,
GO:0045541	negative regulation of cholesterol biosynthetic process	biological_process	0.019689	1	1	2	Apoe,
GO:0031274	positive regulation of pseudopodium assembly	biological_process	0.0204642	1	2	9	Cdc42ep4,Cdc42ep5,
GO:0030136	clathrin-coated vesicle	cellular_component	0.0206184	1	4	33	Wipi1,Fam109a,Hip1,Vamp2,
GO:0006183	GTP biosynthetic process	biological_process	0.0206505	1	2	13	Nme4,Nme7,
GO:0032695	negative regulation of interleukin-12 production	biological_process	0.0208994	1	2	8	Acp5,Cmklr1,
GO:0006241	CTP biosynthetic process	biological_process	0.0210297	1	2	13	Nme4,Nme7,
GO:0008456	alpha-N-acetylgalactosaminidase activity	molecular_function	0.0211312	1	1	1	Naga,
GO:0019377	glycolipid catabolic process	biological_process	0.0211312	1	1	1	Naga,
GO:0010829	negative regulation of glucose transport	biological_process	0.0212064	1	1	1	Il1b,
GO:0035505	positive regulation of myosin light chain kinase activity	biological_process	0.0212064	1	1	1	Il1b,
GO:0070164	negative regulation of adiponectin secretion	biological_process	0.0212064	1	1	1	Il1b,
GO:0006998	nuclear envelope organization	biological_process	0.0214284	1	2	7	Sun1,Syne2,
GO:0010761	fibroblast migration	biological_process	0.0216293	1	2	7	Schip1,Syne2,
GO:0048541	Peyer's patch development	biological_process	0.0219233	1	2	8	Id2,Nkx2-3,
GO:0005901	caveola	cellular_component	0.0230192	1	5	52	Adrbk1,Bmpr1a,Src,Slc27a1,Atp1b1,
GO:0006666	3-keto-sphinganine metabolic process	biological_process	0.0230337	1	1	1	Kdsr,
GO:0047560	3-dehydrosphinganine reductase activity	molecular_function	0.0230337	1	1	1	Kdsr,
GO:0051044	positive regulation of membrane protein ectodomain proteolysis	biological_process	0.0230434	1	2	9	Apoe,Il1b,
GO:0005521	lamin binding	molecular_function	0.0231588	1	2	7	Sun1,Narf,
GO:0047179	platelet-activating factor acetyltransferase activity	molecular_function	0.0233266	1	1	1	Pafah1b3,
GO:0042941	D-alanine transport	biological_process	0.0233474	1	1	1	Slc7a10,
GO:0002317	plasma cell differentiation	biological_process	0.0233787	1	1	1	Nkx2-3,
GO:0016333	morphogenesis of follicular epithelium	biological_process	0.0233787	1	1	1	Nkx2-3,
GO:0048621	post-embryonic digestive tract morphogenesis	biological_process	0.0233787	1	1	1	Nkx2-3,
GO:0030225	macrophage differentiation	biological_process	0.0239731	1	2	9	Cebpa,Nkx2-3,
GO:0006099	tricarboxylic acid cycle	biological_process	0.0241054	1	3	23	Sdhd,Idh3g,Idh2,
GO:0031630	regulation of synaptic vesicle fusion to presynaptic membrane	biological_process	0.0245526	1	1	1	Rab3a,
GO:0048790	maintenance of presynaptic active zone structure	biological_process	0.0245526	1	1	1	Rab3a,
GO:0015293	symporter activity	molecular_function	0.0245913	1	7	92	Slc1a1,Slc38a2,Slc13a2,Slc38a1,Slc16a9,Slc6a6,Slc16a13,
GO:0045926	negative regulation of growth	biological_process	0.025104	1	2	8	Bbc3,Idh3g,
GO:0031629	synaptic vesicle fusion to presynaptic membrane	biological_process	0.0251975	1	1	1	Snapin,
GO:0072553	terminal button organization	biological_process	0.0251975	1	1	1	Snapin,
GO:0046833	positive regulation of RNA export from nucleus	biological_process	0.025347	1	1	1	Ncbp2,
GO:0051378	serotonin binding	molecular_function	0.0255732	1	2	9	Maoa,Htr5b,
GO:0034362	low-density lipoprotein particle	cellular_component	0.0256875	1	2	12	Apoe,Apof,
GO:0016209	antioxidant activity	molecular_function	0.0262677	1	2	10	Srxn1,Apoe,
GO:0007050	cell cycle arrest	biological_process	0.0264723	1	6	78	Macf1,Men1,Apbb1,Rprm,Gas2l1,Rbm38,
GO:0030001	metal ion transport	biological_process	0.0266774	1	2	10	Ccs,Atp1b1,
GO:0032425	positive regulation of mismatch repair	biological_process	0.0268132	1	1	1	Prkcc,
GO:0018345	protein palmitoylation	biological_process	0.0269947	1	2	8	Zdhhc3,Zdhhc2,
GO:0015629	actin cytoskeleton	cellular_component	0.0269968	1	8	115	Crocc,Macf1,Mtss1,Actc1,Cdc42ep4,Stk17b,Fhl2,Grlf1,
GO:0008039	synaptic target recognition	biological_process	0.0275944	1	1	1	Dynll2,
GO:0000026	alpha-1,2-mannosyltransferase activity	molecular_function	0.0276035	1	1	1	Pigz,
GO:0010189	vitamin E biosynthetic process	biological_process	0.0277944	1	1	1	Pltp,
GO:0042585	germinal vesicle	cellular_component	0.0278577	1	1	1	Marcks,
GO:0006097	glyoxylate cycle	biological_process	0.0280283	1	1	1	Idh2,
GO:0005770	late endosome	cellular_component	0.0280574	1	5	60	Sla2,Apoe,Snx16,Rnf128,Gja1,
GO:0071310	cellular response to organic substance	biological_process	0.0281894	1	2	10	Il1b,Iqgap3,
GO:0072272	proximal/distal pattern formation involved in metanephric nephron development	biological_process	0.0283387	1	1	1	Irx2,
GO:0033274	response to vitamin B2	biological_process	0.0283475	1	1	1	Cebpa,
GO:0050760	negative regulation of thymidylate synthase biosynthetic process	biological_process	0.0284089	1	1	1	Apbb1,
GO:0051684	maintenance of Golgi location	biological_process	0.0287556	1	1	1	Tbccd1,
GO:0048536	spleen development	biological_process	0.0288546	1	3	25	Cfc1,Nkx2-3,Slc40a1,
GO:0048188	Set1C/COMPASS complex	cellular_component	0.0290864	1	2	9	Wdr5,Setd1a,
GO:0034364	high-density lipoprotein particle	cellular_component	0.0291094	1	2	18	Apoe,Apof,
GO:0004633	phosphopantothenoylcysteine decarboxylase activity	molecular_function	0.029394	1	1	1	Ppcdc,
GO:0003136	negative regulation of heart induction by canonical Wnt receptor signaling pathway	biological_process	0.0295086	1	1	1	Wnt3a,
GO:0010387	signalosome assembly	biological_process	0.0295086	1	1	1	Wnt3a,
GO:2000081	positive regulation of canonical Wnt receptor signaling pathway involved in controlling type B pancreatic cell proliferation	biological_process	0.0295086	1	1	1	Wnt3a,
GO:0019060	intracellular transport of viral proteins in host cell	biological_process	0.0295979	1	1	1	Tap1,
GO:0046967	cytosol to ER transport	biological_process	0.0295979	1	1	1	Tap1,
GO:0006655	phosphatidylglycerol biosynthetic process	biological_process	0.0297827	1	1	1	Slc27a1,
GO:0071072	negative regulation of phospholipid biosynthetic process	biological_process	0.0297827	1	1	1	Slc27a1,
GO:0032311	angiogenin-PRI complex	cellular_component	0.0298822	1	1	2	Rnh1,
GO:0032542	sulfiredoxin activity	molecular_function	0.0299805	1	1	1	Srxn1,
GO:0006310	DNA recombination	biological_process	0.030028	1	5	62	Zswim7,Smc5,Recql4,Mnd1,Nfrkb,
GO:0001706	endoderm formation	biological_process	0.0301615	1	2	9	Eomes,Sox17,
GO:0017025	TBP-class protein binding	molecular_function	0.030288	1	2	8	Cand1,Thra,
GO:0032781	positive regulation of ATPase activity	biological_process	0.0304802	1	2	10	Myl4,Rab3a,
GO:0004573	mannosyl-oligosaccharide glucosidase activity	molecular_function	0.0305316	1	1	1	Mogs,
GO:0004939	beta-adrenergic receptor activity	molecular_function	0.0305391	1	1	1	Adrb3,
GO:0015052	beta3-adrenergic receptor activity	molecular_function	0.0305391	1	1	1	Adrb3,
GO:0031699	beta-3 adrenergic receptor binding	molecular_function	0.0305391	1	1	1	Adrb3,
GO:0070317	negative regulation of G0 to G1 transition	biological_process	0.030554	1	1	1	Ppp2r5b,
GO:0050770	regulation of axonogenesis	biological_process	0.0305762	1	2	9	Wnt3a,Mark2,
GO:0030173	integral to Golgi membrane	cellular_component	0.0312189	1	4	38	Sgms2,B4galnt1,St3gal6,Qsox1,
GO:0009234	menaquinone biosynthetic process	biological_process	0.0312488	1	1	1	Ubiad1,
GO:0042371	vitamin K biosynthetic process	biological_process	0.0312488	1	1	1	Ubiad1,
GO:0051180	vitamin transport	biological_process	0.0315588	1	1	1	Afm,
GO:0010232	vascular transport	biological_process	0.0317731	1	1	1	Gja1,
GO:0045844	positive regulation of striated muscle tissue development	biological_process	0.0317731	1	1	1	Gja1,
GO:0016601	Rac protein signal transduction	biological_process	0.0318789	1	2	9	Rhog,Nisch,
GO:0050849	negative regulation of calcium-mediated signaling	biological_process	0.0319495	1	1	1	Sla2,
GO:0007129	synapsis	biological_process	0.0320254	1	2	10	Mael,Mre11a,
GO:0006756	AMP phosphorylation	biological_process	0.0320784	1	1	1	Ak3,
GO:0019684	photosynthesis, light reaction	biological_process	0.0322878	1	1	2	Ndufs8,
GO:0003875	ADP-ribosylarginine hydrolase activity	molecular_function	0.0323416	1	1	2	Adprh,
GO:0051725	protein de-ADP-ribosylation	biological_process	0.0323416	1	1	2	Adprh,
GO:0031334	positive regulation of protein complex assembly	biological_process	0.0324316	1	2	10	Ppp2r5b,Sumo1,
GO:0019135	deoxyhypusine monooxygenase activity	molecular_function	0.0325538	1	1	1	Dohh,
GO:0016409	palmitoyltransferase activity	molecular_function	0.0325829	1	2	9	Zdhhc3,Zdhhc2,
GO:0006668	sphinganine-1-phosphate metabolic process	biological_process	0.0328059	1	1	1	Sgpp1,
GO:0010628	positive regulation of gene expression	biological_process	0.0331295	1	7	108	Id2,Src,Osr2,Iqgap3,Gja1,Sox17,Tesc,
GO:0055014	atrial cardiac muscle cell development	biological_process	0.0332623	1	1	2	Fhl2,
GO:0005576	extracellular region	cellular_component	0.0332788	1	43	1473	Prss53,Pltp,Hmcn2,Wnt3a,Loxl3,Afm,Pgc,Acpp,2310033E01Rik,Mgat4a,Hpse,Plat,Cfc1,Efemp1,Tuft1,Cst3,Apoe,Il1b,Il17re,C9,Gpc4,Defb25,C1ql4,Tor2a,Tcn2,Prrg2,Sct,Fbln1,Mmp19,Agrp,Dmkn,Wfdc2,Lamb2,Qsox1,Lif,Pglyrp1,Dand5,Sema3b,Ephb6,Apof,Cilp,Ybx1,Krtdap,
GO:0046079	dUMP catabolic process	biological_process	0.0333494	1	1	1	Nt5m,
GO:0007254	JNK cascade	biological_process	0.0333779	1	3	22	Mapk8ip3,Map2k7,Cdc42ep5,
GO:0006944	cellular membrane fusion	biological_process	0.0334082	1	2	9	Pldn,Vamp2,
GO:0003158	endothelium development	biological_process	0.0334339	1	1	1	Slc40a1,
GO:0060345	spleen trabecula formation	biological_process	0.0334339	1	1	1	Slc40a1,
GO:0003108	negative regulation of the force of heart contraction by chemical signal	biological_process	0.0337189	1	1	1	Adrbk1,
GO:0047696	beta-adrenergic receptor kinase activity	molecular_function	0.0337189	1	1	1	Adrbk1,
GO:0031062	positive regulation of histone methylation	biological_process	0.0337585	1	1	1	Men1,
GO:0042132	fructose 1,6-bisphosphate 1-phosphatase activity	molecular_function	0.0338505	1	1	2	Fbp2,
GO:0015234	thiamine transmembrane transporter activity	molecular_function	0.0340383	1	1	1	Slc19a2,
GO:0015888	thiamine transport	biological_process	0.0340383	1	1	1	Slc19a2,
GO:0071934	thiamine transmembrane transport	biological_process	0.0340383	1	1	1	Slc19a2,
GO:0035871	protein K11-linked deubiquitination	biological_process	0.0342435	1	1	1	Usp37,
GO:0030504	inorganic diphosphate transmembrane transporter activity	molecular_function	0.0342879	1	1	1	Ank,
GO:0002237	response to molecule of bacterial origin	biological_process	0.034431	1	2	12	Irak1,Bcl10,
GO:0015385	sodium:hydrogen antiporter activity	molecular_function	0.0344397	1	2	9	Slc9a6,Slc9a7,
GO:0006801	superoxide metabolic process	biological_process	0.0345848	1	2	13	Noxo1,Ccs,
GO:0005635	nuclear envelope	cellular_component	0.0352104	1	6	82	Sun1,Uaca,Nrm,Bnip2,Syne2,Abcf1,
GO:0015132	prostaglandin transmembrane transporter activity	molecular_function	0.0352205	1	1	1	Slco2a1,
GO:0015732	prostaglandin transport	biological_process	0.0352205	1	1	1	Slco2a1,
GO:0042661	regulation of mesodermal cell fate specification	biological_process	0.0352672	1	1	1	Sox17,
GO:0005345	purine base transmembrane transporter activity	molecular_function	0.0353484	1	1	1	Aqp9,
GO:0006863	purine base transport	biological_process	0.0353484	1	1	1	Aqp9,
GO:0015791	polyol transport	biological_process	0.0353484	1	1	1	Aqp9,
GO:0015837	amine transport	biological_process	0.0353484	1	1	1	Aqp9,
GO:0060809	mesodermal to mesenchymal transition involved in gastrulation	biological_process	0.0353605	1	1	1	Eomes,
GO:0001833	inner cell mass cell proliferation	biological_process	0.0353674	1	2	10	Taf8,Sall4,
GO:0042443	phenylethylamine metabolic process	biological_process	0.0353721	1	1	1	Maoa,
GO:0044420	extracellular matrix part	cellular_component	0.0354436	1	1	1	Cilp,
GO:0010627	regulation of intracellular protein kinase cascade	biological_process	0.0354564	1	1	1	Ankrd54,
GO:0034971	histone H3-R17 methylation	biological_process	0.0354903	1	1	1	Carm1,
GO:0035642	histone methyltransferase activity (H3-R17 specific)	molecular_function	0.0354903	1	1	1	Carm1,
GO:0032483	regulation of Rab protein signal transduction	biological_process	0.035509	1	1	1	Sgsm3,
GO:0048203	vesicle targeting, trans-Golgi to endosome	biological_process	0.0355317	1	1	1	Wipi1,
GO:0043293	apoptosome	cellular_component	0.0355386	1	1	1	Uaca,
GO:0006449	regulation of translational termination	biological_process	0.0355812	1	1	1	Upf1,
GO:0002153	steroid receptor RNA activator RNA binding	molecular_function	0.0355816	1	1	1	Thra,
GO:0002155	regulation of thyroid hormone mediated signaling pathway	biological_process	0.0355816	1	1	1	Thra,
GO:0044213	intronic transcription regulatory region DNA binding	molecular_function	0.0355816	1	1	1	Thra,
GO:0050994	regulation of lipid catabolic process	biological_process	0.0355816	1	1	1	Thra,
GO:2000143	negative regulation of transcription initiation, DNA-dependent	biological_process	0.0355816	1	1	1	Thra,
GO:0033872	[heparan sulfate]-glucosamine 3-sulfotransferase 3 activity	molecular_function	0.035591	1	1	1	Hs3st3b1,
GO:0006994	positive regulation of transcription via sterol regulatory element binding involved in ER-nuclear sterol response pathway	biological_process	0.035591	1	1	1	Scap,
GO:0042304	regulation of fatty acid biosynthetic process	biological_process	0.035591	1	1	1	Scap,
GO:0003272	endocardial cushion formation	biological_process	0.035591	1	1	1	Bmpr1a,
GO:0021998	neural plate mediolateral regionalization	biological_process	0.035591	1	1	1	Bmpr1a,
GO:0048352	paraxial mesoderm structural organization	biological_process	0.035591	1	1	1	Bmpr1a,
GO:0060896	neural plate pattern specification	biological_process	0.035591	1	1	1	Bmpr1a,
GO:0060914	heart formation	biological_process	0.035591	1	1	1	Bmpr1a,
GO:0048677	axon extension involved in regeneration	biological_process	0.035591	1	1	1	Lamb2,
GO:0072249	metanephric glomerular visceral epithelial cell development	biological_process	0.035591	1	1	1	Lamb2,
GO:0072274	metanephric glomerular basement membrane development	biological_process	0.035591	1	1	1	Lamb2,
GO:0048243	norepinephrine secretion	biological_process	0.035591	1	1	1	Nisch,
GO:0055107	Golgi to secretory granule transport	biological_process	0.035591	1	1	1	Ccdc64,
GO:0050698	proteoglycan sulfotransferase activity	molecular_function	0.035591	1	1	1	Chst3,
GO:0005368	taurine transmembrane transporter activity	molecular_function	0.035591	1	1	1	Slc6a6,
GO:0005369	taurine:sodium symporter activity	molecular_function	0.035591	1	1	1	Slc6a6,
GO:0015734	taurine transport	biological_process	0.035591	1	1	1	Slc6a6,
GO:0008812	choline dehydrogenase activity	molecular_function	0.035591	1	1	1	Chdh,
GO:0019285	glycine betaine biosynthetic process from choline	biological_process	0.035591	1	1	1	Chdh,
GO:0016971	flavin-linked sulfhydryl oxidase activity	molecular_function	0.035591	1	1	1	Qsox1,
GO:0002176	male germ cell proliferation	biological_process	0.035591	1	1	1	Eif2s2,
GO:0001691	pseudophosphatase activity	molecular_function	0.035591	1	1	1	Sbf1,
GO:0003709	RNA polymerase III transcription factor activity	molecular_function	0.035591	1	1	1	Gtf3c1,
GO:0002066	columnar/cuboidal epithelial cell development	biological_process	0.035591	1	1	1	Shroom3,
GO:0060004	reflex	biological_process	0.035591	1	1	1	Satb1,
GO:0050427	3'-phosphoadenosine 5'-phosphosulfate metabolic process	biological_process	0.035591	1	1	1	Enpp1,
GO:0006543	glutamine catabolic process	biological_process	0.035591	1	1	1	Gls,
GO:0010632	regulation of epithelial cell migration	biological_process	0.035591	1	1	1	Macf1,
GO:0001676	long-chain fatty acid metabolic process	biological_process	0.0361347	1	2	11	Cpt1a,Slc27a1,
GO:0008048	calcium sensitive guanylate cyclase activator activity	molecular_function	0.036753	1	1	2	Guca1a,
GO:0030249	guanylate cyclase regulator activity	molecular_function	0.036753	1	1	2	Guca1a,
GO:0031282	regulation of guanylate cyclase activity	biological_process	0.036753	1	1	2	Guca1a,
GO:0005637	nuclear inner membrane	cellular_component	0.0373681	1	3	24	Sun1,Nrm,Psen2,
GO:0006959	humoral immune response	biological_process	0.037872	1	2	12	Tcfe3,Tcfeb,
GO:0003993	acid phosphatase activity	molecular_function	0.0379122	1	2	11	Acp5,Acpp,
GO:0030279	negative regulation of ossification	biological_process	0.0382598	1	2	11	Smurf1,Enpp1,
GO:0051693	actin filament capping	biological_process	0.0383506	1	2	10	Vill,Capza2,
GO:0006656	phosphatidylcholine biosynthetic process	biological_process	0.0394751	1	2	13	Chka,Slc27a1,
GO:0031674	I band	cellular_component	0.0394785	1	2	14	Cryab,Actc1,
GO:0017137	Rab GTPase binding	molecular_function	0.0396896	1	4	40	Rab3gap1,Sgsm3,Rims2,Ccdc64,
GO:0060312	regulation of blood vessel remodeling	biological_process	0.0397752	1	1	2	Gja1,
GO:0006641	triglyceride metabolic process	biological_process	0.0398696	1	3	29	Cpt1a,Apoe,Nkx2-3,
GO:0045022	early endosome to late endosome transport	biological_process	0.0399068	1	2	10	Snx16,Fam160a2,
GO:0051085	chaperone mediated protein folding requiring cofactor	biological_process	0.0399093	1	2	12	Tor1a,Tor2a,
GO:0005543	phospholipid binding	molecular_function	0.0399893	1	4	45	Plekha3,Apoe,Hip1,Vamp2,
GO:0042054	histone methyltransferase activity	molecular_function	0.0405211	1	2	10	Dot1l,Carm1,
GO:0043507	positive regulation of JUN kinase activity	biological_process	0.0406433	1	3	24	Mapk8ip3,Irak1,Il1b,
GO:0015889	cobalamin transport	biological_process	0.0408474	1	1	2	Tcn2,
GO:0016667	oxidoreductase activity, acting on a sulfur group of donors	molecular_function	0.040865	1	1	2	Srxn1,
GO:0043433	negative regulation of sequence-specific DNA binding transcription factor activity	biological_process	0.0410917	1	4	48	Thra,Id2,Sumo1,Men1,
GO:0071564	npBAF complex	cellular_component	0.0411616	1	2	10	Smarcd1,Smarcc2,
GO:0007154	cell communication	biological_process	0.0412351	1	6	87	Noxo1,Snx16,Ctsl,Itgb4,Gja1,Nisch,
GO:0010212	response to ionizing radiation	biological_process	0.0415365	1	4	45	Eya3,Rad54b,Obfc2b,Ints3,
GO:0045925	positive regulation of female receptivity	biological_process	0.0420997	1	1	2	Thra,
GO:0018024	histone-lysine N-methyltransferase activity	molecular_function	0.0424181	1	3	23	Men1,Dot1l,Setd1a,
GO:0009409	response to cold	biological_process	0.0425408	1	3	30	Thra,Adrb3,Slc27a1,
GO:0001649	osteoblast differentiation	biological_process	0.0425551	1	4	48	Mef2d,Wnt3a,Tmsb4x,Fhl2,
GO:0071565	nBAF complex	cellular_component	0.0426748	1	2	10	Smarcd1,Smarcc2,
GO:0001933	negative regulation of protein phosphorylation	biological_process	0.0428106	1	3	26	Fam129a,Men1,Psen2,
GO:0001756	somitogenesis	biological_process	0.042837	1	4	45	Wnt3a,Tcf15,Bmpr1a,Psen2,
GO:0030141	stored secretory granule	cellular_component	0.0430077	1	5	80	Acpp,Plat,Il1b,Ctsl,Vamp2,
GO:0042747	circadian sleep/wake cycle, REM sleep	biological_process	0.0432453	1	1	2	Cst3,
GO:0051388	positive regulation of nerve growth factor receptor signaling pathway	biological_process	0.0435239	1	1	2	Ppp2r5b,
GO:0019934	cGMP-mediated signaling	biological_process	0.0436039	1	1	2	Apoe,
GO:0051056	regulation of small GTPase mediated signal transduction	biological_process	0.043807	1	5	64	Rapgef1,Ralgds,Iqgap3,Sipa1,Rasgrp4,
GO:0060480	lung goblet cell differentiation	biological_process	0.0445445	1	1	2	Spdef,
GO:0004177	aminopeptidase activity	molecular_function	0.0455697	1	3	26	Enpep,Ctsl,Lnpep,
GO:0010455	positive regulation of cell fate commitment	biological_process	0.0456628	1	1	2	Spdef,
GO:0032929	negative regulation of superoxide anion generation	biological_process	0.0464802	1	1	2	Acp5,
GO:0004784	superoxide dismutase activity	molecular_function	0.0465381	1	1	4	Ccs,
GO:0005743	mitochondrial inner membrane	cellular_component	0.0474927	1	12	292	Cpt1a,Sdhd,Timm8b,Exog,Cox11,Src,Cox7a2,Cox5a,Slc25a47,Slc27a1,Chdh,Idh2,
GO:0000122	negative regulation of transcription from RNA polymerase II promoter	biological_process	0.0476209	1	16	343	Sla2,Id2,Cebpa,Rcor1,Satb1,Mael,Taf7,Men1,Ezh1,Osr2,Sall4,Psen2,Sox17,Tsc22d3,Spdef,Ybx1,
GO:0005746	mitochondrial respiratory chain	cellular_component	0.047633	1	1	6	Cox7a2,
GO:0002302	CD8-positive, alpha-beta T cell differentiation involved in immune response	biological_process	0.0485245	1	1	2	Eomes,
GO:0031981	nuclear lumen	cellular_component	0.0485969	1	1	2	Narf,
GO:0033141	positive regulation of peptidyl-serine phosphorylation of STAT protein	biological_process	0.0486665	1	1	2	Lif,
GO:0005960	glycine cleavage complex	cellular_component	0.0487209	1	1	2	Gcsh,
GO:0071639	positive regulation of monocyte chemotactic protein-1 production	biological_process	0.0490598	1	1	3	Il1b,
GO:0060913	cardiac cell fate determination	biological_process	0.049136	1	1	2	Sox17,
GO:0016403	dimethylargininase activity	molecular_function	0.0491922	1	1	2	Ddah1,
GO:0007021	tubulin complex assembly	biological_process	0.0492112	1	1	4	Cryab,
GO:0006408	snRNA export from nucleus	biological_process	0.0492485	1	1	2	Ncbp2,
GO:0042942	D-serine transport	biological_process	0.0493129	1	1	2	Slc7a10,
GO:0048368	lateral mesoderm development	biological_process	0.0494553	1	1	2	Bmpr1a,
GO:0016514	SWI/SNF complex	cellular_component	0.0498366	1	2	11	Smarcd1,Smarcc2,
GO:0006066	alcohol metabolic process	biological_process	0.0498385	1	1	2	Chdh,

## Sheet: TE_Pig_in vivo_Specific
GO ID	GO term	GO classification	P-value	Corrected P-value	Diff Genes #	Background Genes #	Involved Genes
GO:0005634	nucleus	cellular_component	6.93226e-11	7.86742e-07	243	4569	Smox,Xrcc3,Setmar,Dna2,Cdc73,Setdb1,Prkcb,2810417H13Rik,Psma8,Zfp346,Utp15,Midn,Hormad2,Gemin6,Atf7ip,Brcc3,Taf9,Zfp770,Bhlhe40,Rnf111,Lmcd1,Tceanc,Ankrd28,Nuf2,Mycl1,Las1l,Mapt,E2f8,Ccdc85b,Tada1,Zfp384,Snapc3,Spdya,Actr5,Bnip3l,Sgms1,Med21,Tcf12,Nek4,Wdr12,Aff4,Plk4,Tep1,Hist1h1e,Oip5,Camk4,Dclk3,Irak1bp1,Rabgap1l,Bhlhe41,Vrk1,Thrb,Gnl3,Naa15,E2f5,Lass3,Six4,Phf17,Rbfox2,Matk,Dnajc7,Tsga10,Dapk…
GO:0005515	protein binding	molecular_function	9.28915e-10	5.27113e-06	392	8310	Zmynd8,Copb1,Setmar,Cenpi,Itgae,Cdc73,Setdb1,Myl6b,Abcb1a,Btbd3,Prkcb,Tnc,2610109H07Rik,Snap47,Pxn,Zfp346,Efemp2,Clcn3,Utp15,Midn,Gemin6,Atf7ip,Brcc3,Pdzd8,Cpne3,Ppp1r15a,Fyco1,Dcaf11,Rasgrp1,Pcm1,Hfe,Ret,Otub2,Eri3,Cntn5,Pla2g4b,Ceacam1,Bhlhe40,Rnf111,Sirt3,Lmcd1,Ankrd28,Cgn,Nuf2,Siglech,Cenpj,Patl1,Sntb1,Trim44,Mycl1,Wdr19,Las1l,Ddx24,Mapt,Cyp2g1,Snx33,Ccdc85b,Samd4,Snapc3,Mtmr7,Actr5,Bnip3l,Sc…
GO:0005737	cytoplasm	cellular_component	2.11393e-09	7.99698e-06	238	4488	Smox,Xrcc3,Copb1,Dpys,Setdb1,Nat8l,Prkcb,Psma8,Hmgcs1,Snap47,Pxn,Zfp346,Utp15,Haus1,Gemin6,Cspp1,Rasgrp1,Pcm1,Pla2g4b,Rnf111,Sirt3,Lmcd1,Cenpj,Patl1,Sntb1,Copg2,Wdr19,Ddx24,Mapt,Ccdc85b,Samd4,Mtmr7,Actr5,Tec,1700106N22Rik,Camkk2,Plk4,Tep1,Gys2,Camk4,Dclk3,Irak1bp1,Vrk1,Frmd5,Naa15,Lpar1,Sds,E2f5,Rnf146,Six4,Grk4,Phf17,Rbfox2,Matk,Dnajc7,Pip5kl1,Tsga10,Dapk3,Zfp174,Anxa1,Lipt2,Parvb,Tpmt,Sept4,Klh…
GO:0007067	mitosis	biological_process	1.48979e-07	0.000422691	24	189	Hormad2,Haus1,Nuf2,Nek4,Oip5,Ensa,Arhgef2,Rgs14,Pttg1,Hells,Fsd1,Wee2,Txnl4b,Ttyh1,Lats1,Klhl13,Bub1b,Tpx2,Timeless,Cdc6,Ndc80,Sgol1,Kntc1,Stag1,
GO:0007049	cell cycle	biological_process	9.20061e-07	0.00208836	39	435	Cdc73,Haus1,Nuf2,E2f8,Spdya,Nek4,Oip5,Anxa1,Sept4,Ensa,Arhgef2,Rgs14,Pttg1,Anxa11,Hjurp,Strada,Ccar1,Hells,Mapk6,Fsd1,Ccnb3,Lats1,Tfdp1,Mnat1,Jmjd5,Klhl13,Ddx11,Evi5,Bub1b,Chek1,Tpx2,B230120H23Rik,Ing4,Timeless,Cdc6,Ndc80,Sgol1,Kntc1,Stag1,
GO:0042773	ATP synthesis coupled electron transport	biological_process	1.75355e-06	0.00331684	4	7	mt-Nd4,mt-Nd5,mt-Nd2,mt-Nd4l,
GO:0031966	mitochondrial membrane	cellular_component	6.11492e-06	0.00991403	11	71	Nat8l,mt-Atp8,mt-Nd4,Anxa1,mt-Nd1,Haao,Gabbr1,Bcl2l1,Bcl2l13,Ivd,mt-Nd6,
GO:0003674	molecular_function	molecular_function	1.45385e-05	0.0206247	298	8232	Parp6,Xrcc3,1200009I06Rik,Zmynd8,Inpp1,Cenpi,Calhm2,4930550L24Rik,Btbd3,Mettl16,Dnajc12,Psma8,Snap47,Ythdf3,D4Ertd22e,2510006D16Rik,Utp15,Midn,Hormad2,Haus1,Cspp1,Pdzd8,Zfp770,Bnip1,Mcm9,C2cd2l,Dcaf11,2310004I24Rik,Gramd1b,Tceanc,Ankrd28,Cgn,Nuf2,Prr5l,B3galtl,Wdr19,Las1l,Snx33,Pm20d2,Bend5,Angel2,Actr5,Fam47e,1700106N22Rik,Nhlrc3,Iqcc,Mtmr11,Aff4,Ttpal,Fam178b,Acpl2,Fam149a,Usp54,Sh2d6,E430018J2…
GO:0005856	cytoskeleton	cellular_component	2.5532e-05	0.0321959	51	689	Pxn,Haus1,Cspp1,Pcm1,Cenpj,Sntb1,Wdr19,Mapt,Ccdc85b,Mybpc3,Plk4,Gys2,Frmd5,Dnajc7,Parvb,Sept4,Klhl2,Fcgr2b,Ftcd,Tube1,Plekhh1,Arhgef2,Rgs14,Wasf1,Fgd2,Anxa11,Frmd4b,Dtl,Sorbs3,Ppl,Kif4,Fsd1,Dctn5,Lats1,Elmod2,Stom,Evi5,Nphp1,Chek1,Tpx2,Dmd,Frmd6,Epb4.1l4a,Ssh2,Gabarapl1,Sgol1,Ift122,Jak3,Kntc1,Tbce,Mks1,
GO:0008137	NADH dehydrogenase (ubiquinone) activity	molecular_function	2.90935e-05	0.0330182	5	23	mt-Nd4,mt-Nd5,mt-Nd2,mt-Nd4l,mt-Nd6,
GO:0008150	biological_process	biological_process	3.26175e-05	0.0336523	285	7917	Parp6,1200009I06Rik,Zmynd8,Inpp1,Cenpi,Calhm2,4930550L24Rik,Btbd3,Mettl16,Dnajc12,Snap47,Ythdf3,D4Ertd22e,2510006D16Rik,Utp15,Midn,Hormad2,Cspp1,Pdzd8,Zfp770,Mcm9,C2cd2l,Dcaf11,Eri3,2310004I24Rik,Gramd1b,Tceanc,Ankrd28,Cgn,Prr5l,B3galtl,Wdr19,Las1l,Snx33,Pm20d2,Bend5,Angel2,Fam47e,1700106N22Rik,Nhlrc3,Iqcc,Mtmr11,Ttpal,Fam178b,Acpl2,Fam149a,Oip5,Usp54,Sh2d6,E430018J23Rik,Gm884,Frmd5,Tbc1d16,11100…
GO:0051301	cell division	biological_process	5.072e-05	0.0479684	23	244	Haus1,Nuf2,Nek4,Oip5,Sept4,Ensa,Arhgef2,Rgs14,Pttg1,Anxa11,Hells,Fsd1,Ccnb3,Lats1,Evi5,Bub1b,Tpx2,Timeless,Cdc6,Ndc80,Sgol1,Kntc1,Stag1,
GO:0005575	cellular_component	cellular_component	6.89036e-05	0.0601528	256	7192	Parp6,1200009I06Rik,Zmynd8,Inpp1,Calhm2,4930550L24Rik,Alg10b,Btbd3,Mettl16,Dnajc12,Mdp1,Psma8,2610109H07Rik,Snap47,Ythdf3,D4Ertd22e,2510006D16Rik,Pdzd8,Zfp770,Mcm9,C2cd2l,Otub2,2310004I24Rik,Gramd1b,Tceanc,Ankrd28,B3galtl,Snx33,Pm20d2,Angel2,Fam47e,1700106N22Rik,Nhlrc3,Iqcc,Mtmr11,Ttpal,Fam178b,Acpl2,Fam149a,Usp54,Irak1bp1,Sh2d6,E430018J23Rik,Gm884,Frmd5,Tbc1d16,Sds,1110001A16Rik,Duoxa1,1700011E2…
GO:0070469	respiratory chain	cellular_component	0.000174614	0.14155	6	49	mt-Nd4,mt-Nd2,mt-Cytb,mt-Co2,mt-Co1,mt-Nd6,
GO:0005694	chromosome	cellular_component	0.000239979	0.169894	20	288	Setmar,Setdb1,Hormad2,Nuf2,Tep1,Hist1h1e,Oip5,Dapk3,Top2a,Hjurp,Hist2h2aa1,Kif4,H1foo,Hp1bp3,Bub1b,Obfc1,Ndc80,Sgol1,Kntc1,Stag1,
GO:0008094	DNA-dependent ATPase activity	molecular_function	0.000241672	0.169894	6	23	Xrcc3,Top2a,Ercc3,Mnat1,Ddx11,Gtf2h3,
GO:0000166	nucleotide binding	molecular_function	0.000254489	0.169894	105	1889	Xrcc3,Dna2,Abcb1a,Prkcb,Clcn3,Taf9,Mcm9,Ret,Ddx24,Tec,Camkk2,Nek4,Plk4,Tep1,Fgfr4,Camk4,Dclk3,Vrk1,Gnl3,Grk4,Rbfox2,Matk,Pip5kl1,Dapk3,Snrnp200,Scaf8,Hltf,Rbm18,Sept4,Upf3b,Eef2k,Dars2,Map4k2,Tube1,Clp1,Itpk1,Acsm3,Dnahc2,Orc5,Mx2,Rfc1,Ppil4,Rab23,Myo1g,Brap,Acvr1,Rcan3,Ak8,Enox2,Ddx55,Epha1,Shpk,Ercc3,Ube2w,Nt5c2,Xpa,Hells,Msto1,Mapk6,Kif4,Pkn1,Atp8b3,BC021891,Lemd3,Cct8l1,Abcc5,Wee2,Map3k13,Lat…
GO:0033683	nucleotide-excision repair, DNA incision	biological_process	0.000381874	0.240772	3	4	Ercc3,Fan1,Ercc4,
GO:0005747	mitochondrial respiratory chain complex I	cellular_component	0.000518812	0.309895	5	39	mt-Nd4,mt-Nd5,mt-Nd1,mt-Nd2,mt-Nd3,
GO:0016491	oxidoreductase activity	molecular_function	0.000577417	0.320124	29	465	Smox,mt-Nd4,Fads2,Alox12b,Retsat,Haao,mt-Nd2,Aldh6a1,Nxn,Nox3,mt-Cytb,Wwox,Enox2,Nox4,Dhrs7,Alkbh6,Hsd17b13,mt-Co2,Cybasc3,Kdm2b,Bdh2,Gsr,Jmjd5,mt-Co1,mt-Co3,Cryz,Dhrs3,mt-Nd6,Nnt,
GO:0005544	calcium-dependent phospholipid binding	molecular_function	0.000592352	0.320124	5	21	Anxa1,Syt2,Sytl3,Anxa9,Anxa11,
GO:0030126	COPI vesicle coat	cellular_component	0.000754222	0.389076	4	11	Copb1,Copg2,Copz2,1190002N15Rik,
GO:0043566	structure-specific DNA binding	molecular_function	0.000827085	0.392335	3	5	Top2a,Exo1,Ercc4,
GO:0004674	protein serine/threonine kinase activity	molecular_function	0.000829681	0.392335	39	533	Prkcb,Cpne3,Ret,Tec,Camkk2,Nek4,Plk4,Fgfr4,Camk4,Dclk3,Vrk1,Grk4,Matk,Dapk3,Eef2k,Map4k2,Acvr1,Epha1,Strada,Mapk6,Pkn1,BC021891,Wee2,Map3k13,Lats1,Ddr1,Ksr1,Bub1b,Plk5,Hck,Chek1,Mertk,Ripk4,Mtor,B230120H23Rik,Taok1,Ulk2,Jak3,Ntrk3,
GO:0006468	protein phosphorylation	biological_process	0.00105902	0.480751	42	603	Prkcb,Ret,Tec,Camkk2,Nek4,Plk4,Fgfr4,Camk4,Dclk3,Vrk1,Grk4,Matk,Dapk3,Eef2k,Map4k2,Acvr1,Epha1,Ercc3,Strada,Mapk6,Pkn1,BC021891,Wee2,Map3k13,Lats1,Mnat1,Ddr1,Ksr1,Bub1b,Plk5,Hck,Chek1,Mertk,Ripk4,Mtor,B230120H23Rik,Taok1,Ulk2,Jak3,Gtf2h3,Ntrk3,Smad5,
GO:0005730	nucleolus	cellular_component	0.0011212	0.489406	31	457	Zfp346,Utp15,Midn,Bhlhe40,Las1l,Ddx24,Wdr12,Aff4,Plk4,Vrk1,Gnl3,Krr1,Arfgap2,Top2a,Hjurp,Kdm2b,Rpp40,Ddx11,Pop4,Zfp146,Gm347,Bclaf1,Nkrf,Ppm1e,Mllt1,Hnrnpa3,Wdr3,Carf,Rnf20,Exosc3,Skiv2l2,
GO:0033590	response to cobalamin	biological_process	0.0013813	0.561952	2	3	Sds,mt-Cytb,
GO:0035518	histone H2A monoubiquitination	biological_process	0.00144999	0.561952	3	7	Pcgf1,Kdm2b,Bcor,
GO:0022900	electron transport chain	biological_process	0.00145011	0.561952	8	88	mt-Nd4,Fads2,mt-Nd2,Enox2,mt-Co2,Cybasc3,mt-Co1,mt-Nd6,
GO:0005524	ATP binding	molecular_function	0.00148547	0.561952	86	1487	Xrcc3,Dna2,Abcb1a,Prkcb,Clcn3,Taf9,Mcm9,Ret,Ddx24,Actr5,Tec,Camkk2,Nek4,Plk4,Tep1,Fgfr4,Camk4,Dclk3,Vrk1,Grk4,Matk,Pip5kl1,Dapk3,Snrnp200,Hltf,Eef2k,Dars2,Map4k2,Clp1,Itpk1,Acsm3,Dnahc2,Orc5,Rfc1,Myo1g,Acvr1,Ak8,Oas2,Ddx55,Epha1,Top2a,Shpk,Ercc3,Ube2w,Oas1g,Strada,Uba7,Hells,Mapk6,Kif4,Pkn1,Atp8b3,BC021891,Cct8l1,Abcc5,Wee2,Map3k13,Lats1,Baz1b,Ddx11,Ddr1,Ksr1,Bub1b,Myh9,Plk5,Hck,Chek1,Mertk,Ripk4…
GO:0033523	histone H2B ubiquitination	biological_process	0.00181172	0.663263	3	8	Cdc73,Leo1,Rnf20,
GO:0009411	response to UV	biological_process	0.00201178	0.713492	6	34	Ddb2,Ercc3,Dtl,Xpa,Ercc4,Ube4b,
GO:0016740	transferase activity	molecular_function	0.00214853	0.72643	40	695	Setmar,Setdb1,Nat8l,Mettl16,Hmgcs1,Tpst1,Taf9,1700106N22Rik,Sgms1,Pip5kl1,2610029I01Rik,Lipt2,Tpmt,Ftcd,Clp1,Gstt1,Itpk1,Ggps1,Nat2,Zdhhc1,Ak8,Oas2,Shpk,Oas1g,Zdhhc17,Tgm1,Accsl,Dctn5,Baz1b,Pign,Galnt12,Sirt4,Mboat1,Ate1,Hhat,Pank1,Poln,Elovl3,Abat,Ggt1,
GO:0031519	PcG protein complex	cellular_component	0.00217746	0.72643	5	25	Pcgf6,Phc1,Pcgf1,Kdm2b,Bcor,
GO:0005675	holo TFIIH complex	cellular_component	0.00229954	0.72643	3	9	Ercc3,Mnat1,Gtf2h3,
GO:0043495	protein anchor	molecular_function	0.0023043	0.72643	2	2	Myh9,Alg2,
GO:0031589	cell-substrate adhesion	biological_process	0.00250917	0.769386	3	7	Sorbs3,Ttyh1,Angpt1,
GO:0004713	protein tyrosine kinase activity	molecular_function	0.00257615	0.769386	35	495	Prkcb,Ret,Tec,Camkk2,Nek4,Plk4,Fgfr4,Camk4,Dclk3,Grk4,Matk,Dapk3,Map4k2,Acvr1,Epha1,Strada,Mapk6,Pkn1,BC021891,Wee2,Map3k13,Lats1,Baz1b,Ddr1,Ksr1,Plk5,Hck,Chek1,Mertk,Ripk4,B230120H23Rik,Taok1,Ulk2,Jak3,Ntrk3,
GO:0046872	metal ion binding	molecular_function	0.00280909	0.817444	123	2497	Zmynd8,Inpp1,Dpys,Prkcb,Mdp1,Pxn,Zfp346,Brcc3,Pdzd8,Zfp770,Fyco1,Eri3,2310004I24Rik,Pla2g4b,Rnf111,Sirt3,Lmcd1,Cyp2g1,Tec,Nek4,Ppef1,E430018J23Rik,Alox12b,Thrb,Rnf146,Phf17,Zfp174,4931406C07Rik,Hltf,Thap3,Phf1,Pcgf6,Gtsf1,Cyp27a1,Sp3,Ablim1,Haao,Arsk,Dtx3,Arhgef2,Acsm3,Ggps1,Zfp57,Gpatch8,Cyp24a1,Zic4,Rnf26,Fgd2,Brap,Trim2,mt-Cytb,Acvr1,Cpsf4,Arfgap2,Zdhhc1,Nfxl1,Zfp609,Rnf113a1,Pcgf1,Lpp,Nt5c2,X…
GO:0006749	glutathione metabolic process	biological_process	0.00295442	0.838243	4	27	Gstt1,Gsr,Gclc,Ggt1,
GO:0001156	TFIIIC-class transcription factor binding	molecular_function	0.00307872	0.852205	2	2	Mtor,Rptor,
GO:0006513	protein monoubiquitination	biological_process	0.00343049	0.925202	3	9	Ube2w,Dtl,Trim21,
GO:0007059	chromosome segregation	biological_process	0.00350548	0.925202	7	53	Rgs14,Pttg1,Top2a,Hjurp,Ndc80,Sgol1,Stag1,
GO:0006120	mitochondrial electron transport, NADH to ubiquinone	biological_process	0.00362681	0.935469	2	6	mt-Nd4,mt-Nd2,
GO:0031262	Ndc80 complex	cellular_component	0.00379599	0.957349	2	4	Nuf2,Ndc80,
GO:0016568	chromatin modification	biological_process	0.00411277	1	17	188	Setmar,Prkcb,Brcc3,Dapk3,Hltf,Phf1,Morf4l1,Kdm2b,Pkn1,Bcor,Jmjd5,Asxl1,Ing3,Ing4,Rnf20,Hdac3,Chd1,
GO:0055093	response to hyperoxia	biological_process	0.0042962	1	4	25	mt-Atp8,Plau,mt-Cytb,mt-Atp6,
GO:0006210	thymine catabolic process	biological_process	0.00456725	1	2	3	Dpys,Aldh6a1,
GO:0018345	protein palmitoylation	biological_process	0.0045877	1	3	8	Zdhhc1,Zdhhc17,Hhat,
GO:0004437	inositol or phosphatidylinositol phosphatase activity	molecular_function	0.00470078	1	4	16	Inpp1,Mtmr7,Bpnt1,Synj1,
GO:0005635	nuclear envelope	cellular_component	0.00484	1	9	82	Bnip1,Bnip3l,E2f5,Sun2,Anxa11,Wdfy3,Nup98,Lemd3,Gmcl1,
GO:0004715	non-membrane spanning protein tyrosine kinase activity	molecular_function	0.0051328	1	6	36	Tec,Matk,Wee2,Baz1b,Hck,Jak3,
GO:0016202	regulation of striated muscle tissue development	biological_process	0.00539294	1	2	3	Cenpf,Smad3,
GO:0001030	RNA polymerase III type 1 promoter DNA binding	molecular_function	0.00552754	1	2	3	Mtor,Rptor,
GO:0001031	RNA polymerase III type 2 promoter DNA binding	molecular_function	0.00552754	1	2	3	Mtor,Rptor,
GO:0001032	RNA polymerase III type 3 promoter DNA binding	molecular_function	0.00552754	1	2	3	Mtor,Rptor,
GO:0005765	lysosomal membrane	cellular_component	0.00569592	1	9	84	Slc26a11,Cd1d1,Cybasc3,Slc15a3,Slc36a1,Vps33a,Mfsd8,Rilp,Tmem74,
GO:0016409	palmitoyltransferase activity	molecular_function	0.00617615	1	3	9	Zdhhc1,Zdhhc17,Hhat,
GO:0042325	regulation of phosphorylation	biological_process	0.00678147	1	3	15	Ppp1r14d,Rptor,Pik3r2,
GO:0031841	neuropeptide Y receptor binding	molecular_function	0.00691905	1	1	1	Npy,
GO:0000086	G2/M transition of mitotic cell cycle	biological_process	0.00697818	1	4	21	Ensa,Lats1,Jmjd5,Chek1,
GO:0010390	histone monoubiquitination	biological_process	0.0070841	1	3	10	Cdc73,Leo1,Rnf20,
GO:0004842	ubiquitin-protein ligase activity	molecular_function	0.00710247	1	16	200	Rnf111,Rnf146,Fbxl3,Ddb2,Kctd10,Brap,Ube2w,Dtl,Birc6,Rnf135,Bcor,Klhl13,Ube4b,Rnf20,Fbxo30,Trim21,
GO:0000922	spindle pole	cellular_component	0.00713339	1	8	68	Haus1,Rgs14,Lats1,Ddx11,Tpx2,Cdc6,Sgol1,Kntc1,
GO:0031931	TORC1 complex	cellular_component	0.00714486	1	2	3	Mtor,Rptor,
GO:0005654	nucleoplasm	cellular_component	0.00811591	1	17	238	Gemin6,Taf9,Ankrd28,Med21,Wdr12,Gnl3,Fbxl3,Top2a,Anxa11,Nup98,Atf7,Chek1,Foxo1,Ncoa2,Med14,Carf,Hdac3,
GO:0006364	rRNA processing	biological_process	0.00840564	1	7	79	Utp15,Wdr12,Krr1,Gstcd,Pop4,Exosc3,Skiv2l2,
GO:0016593	Cdc73/Paf1 complex	cellular_component	0.00842576	1	2	4	Cdc73,Leo1,
GO:0031572	G2/M transition DNA damage checkpoint	biological_process	0.00863553	1	4	18	Brcc3,Dtl,Chek1,Taok1,
GO:0003676	nucleic acid binding	molecular_function	0.00898488	1	59	1185	Setdb1,Zfp346,Eri3,Ddx24,Zfp384,Exd2,E430018J23Rik,Rbfox2,Zfp174,Snrnp200,Scaf8,Rnase12,Hltf,Rbm18,Thap3,Phf1,Dars2,Sp3,Gpatch2,Zfp57,Gpatch8,Ppil4,Cpsf4,Rnf113a1,Enox2,Ddx55,Ercc3,Ccar1,Hells,Zfp30,Zfp169,Plag1,Zfp740,Ercc4,Sugp2,Ddx11,R3hdm1,U2af1l4,Arid4b,Obfc1,Synj1,Zbtb37,Mtf2,Zfp46,Nkrf,Ciz1,Mamstr,Rbm27,Hnrnpa3,2610101N10Rik,Celf1,Rbm45,Ddx3x,Zcchc7,Slu7,Rbmx2,Skiv2l2,Zfp385b,Chd1,
GO:0004129	cytochrome-c oxidase activity	molecular_function	0.00905737	1	3	29	mt-Co2,mt-Co1,mt-Co3,
GO:0006123	mitochondrial electron transport, cytochrome c to oxygen	biological_process	0.00944263	1	1	1	mt-Co3,
GO:0001655	urogenital system development	biological_process	0.00967197	1	3	14	Acvr1,Hells,Srd5a1,
GO:0030375	thyroid hormone receptor coactivator activity	molecular_function	0.00991169	1	2	4	Rxrb,Ncoa2,
GO:0046686	response to cadmium ion	biological_process	0.00998301	1	4	24	Abcb1a,Haao,mt-Cytb,Hsd17b3,
GO:0004672	protein kinase activity	molecular_function	0.0100686	1	33	509	Prkcb,Ret,Tec,Camkk2,Nek4,Plk4,Fgfr4,Vrk1,Grk4,Map4k2,Acvr1,Ercc3,Strada,Mapk6,Pkn1,BC021891,Wee2,Map3k13,Lats1,Mnat1,Ddr1,Ksr1,Bub1b,Plk5,Hck,Chek1,Ripk4,B230120H23Rik,Fastkd2,Taok1,Ulk2,Jak3,Gtf2h3,
GO:0004526	ribonuclease P activity	molecular_function	0.0107439	1	2	8	Rpp40,Pop4,
GO:0006915	apoptosis	biological_process	0.0111648	1	24	397	Prkcb,Zfp346,Bnip1,Ppp1r15a,Bnip3l,Phf17,Dapk3,Trp53inp1,Bcl2l1,Wwox,Bcl2l10,Bcl2l12,Ccar1,Cd40,Bcl2l13,Tfdp1,Mnat1,Bub1b,Tpx2,Ube4b,Fastkd2,Taok1,Ing4,Bnipl,
GO:0006476	protein deacetylation	biological_process	0.0113661	1	3	12	Sirt3,Sirt4,Hdac3,
GO:0000139	Golgi membrane	cellular_component	0.0118469	1	22	318	Copb1,Tpst1,Bnip1,Rasgrp1,Copg2,Sgms1,Map4k2,Arhgap32,Adora2a,Arfgap2,Ergic1,Copz2,Zdhhc17,B3galnt2,Galnt7,Mgat1,1190002N15Rik,Slc35a3,Galnt12,St3gal5,Mtor,Ntrk3,
GO:0016566	specific transcriptional repressor activity	molecular_function	0.0119095	1	2	6	Zfp57,Smad3,
GO:0016020	membrane	cellular_component	0.0119936	1	169	3995	Il17ra,Itgae,Calhm2,Nat8l,Prkcb,Snap47,mt-Atp8,Efemp2,Clcn3,Tpst1,D14Ertd449e,Bnip1,Hfe,Ret,Pla2g4b,Sirt3,Gramd1b,Siglech,B3galtl,Copg2,Bnip3l,Scnn1a,mt-Nd4,Fads2,Ppap2b,Fgfr4,Retsat,Lass3,Slc22a20,Duoxa1,Pip5kl1,Tsga10,Tram2,Xkr5,Glrb,Piga,Il13ra1,Tmem14a,Cyp27a1,Mpzl3,Ano6,Sun2,Immp2l,Sema4d,Cd247,Tomm40l,Slc47a2,Dnajc22,Kctd3,Ldlrad3,mt-Nd2,St7l,8430419L09Rik,Atp4b,Tmem47,Kctd10,Dnajc16,Rab23,…
GO:0016461	unconventional myosin complex	cellular_component	0.0121554	1	1	2	Myl6b,
GO:0001771	immunological synapse formation	biological_process	0.0121833	1	2	7	Ccr7,Dlg1,
GO:0001768	establishment of T cell polarity	biological_process	0.0121833	1	2	7	Ccr7,Myh9,
GO:0017108	5'-flap endonuclease activity	molecular_function	0.0124485	1	2	4	Dna2,Fan1,
GO:0016847	1-aminocyclopropane-1-carboxylate synthase activity	molecular_function	0.0125095	1	2	5	Accs,Accsl,
GO:0006289	nucleotide-excision repair	biological_process	0.0126985	1	4	23	Ercc3,Xpa,Fan1,Ercc4,
GO:0072572	poly-ADP-D-ribose binding	molecular_function	0.0127328	1	1	1	Rnf146,
GO:0000777	condensed chromosome kinetochore	cellular_component	0.0131896	1	6	55	Nuf2,Hjurp,Bub1b,Ndc80,Sgol1,Kntc1,
GO:0004311	farnesyltranstransferase activity	molecular_function	0.0133123	1	1	1	Ggps1,
GO:0006720	isoprenoid metabolic process	biological_process	0.0133123	1	1	1	Ggps1,
GO:0032100	positive regulation of appetite	biological_process	0.0134732	1	1	2	Npy,
GO:0030165	PDZ domain binding	molecular_function	0.0135087	1	8	73	Clcn3,Sntb1,Lpar1,Mpp3,Dlg3,Dmd,Ncoa2,Igsf5,
GO:0006397	mRNA processing	biological_process	0.0136289	1	15	220	Gemin6,Rbfox2,Scaf8,Clp1,1110037F02Rik,Cnot6l,Cpsf4,Sugp2,U2af1l4,Prpf40b,Rbm27,Hnrnpa3,Celf1,Slu7,Skiv2l2,
GO:0016757	transferase activity, transferring glycosyl groups	molecular_function	0.0137085	1	11	132	Parp6,B3galtl,Gys2,Piga,Art3,Uprt,B3galnt2,Galnt7,Mgat1,Galnt12,Alg2,
GO:0001772	immunological synapse	cellular_component	0.0137893	1	3	13	Lat,Dlg1,Myh9,
GO:0008353	RNA polymerase II carboxy-terminal domain kinase activity	molecular_function	0.0139453	1	3	14	Ercc3,Mnat1,Gtf2h3,
GO:0006342	chromatin silencing	biological_process	0.014018	1	3	13	Sirt3,Hells,Sirt4,
GO:0019290	siderophore biosynthetic process	biological_process	0.0141575	1	1	1	Bdh2,
GO:0051496	positive regulation of stress fiber assembly	biological_process	0.0142227	1	3	14	Sorbs3,Mtor,Smad3,
GO:0008608	attachment of spindle microtubules to kinetochore	biological_process	0.0142778	1	2	5	Ndc80,Sgol1,
GO:0030677	ribonuclease P complex	cellular_component	0.0142951	1	1	1	Pop4,
GO:0006260	DNA replication	biological_process	0.0143264	1	10	106	Mcm9,Orc5,Orc3,Rfc1,Ccdc111,Dtl,Nup98,Ing4,Cdc6,Poln,
GO:0000334	3-hydroxyanthranilate 3,4-dioxygenase activity	molecular_function	0.0143869	1	1	1	Haao,
GO:0050776	regulation of immune response	biological_process	0.0144897	1	3	17	Cd1d1,Cd40,Smad3,
GO:0000151	ubiquitin ligase complex	cellular_component	0.0146514	1	5	35	Brcc3,Brap,Ube4b,Rnf20,Rnf11,
GO:0002098	tRNA wobble uridine modification	biological_process	0.0147661	1	2	5	Urm1,Mto1,
GO:0030660	Golgi-associated vesicle membrane	cellular_component	0.0151075	1	2	5	Zdhhc17,Cspg5,
GO:0032391	photoreceptor connecting cilium	cellular_component	0.0153909	1	3	15	Wdr19,Nphp1,Ift122,
GO:0032926	negative regulation of activin receptor signaling pathway	biological_process	0.0155123	1	2	5	Acvr1,Lemd3,
GO:0030224	monocyte differentiation	biological_process	0.0155291	1	2	5	Sp3,Myh9,
GO:0000127	transcription factor TFIIIC complex	cellular_component	0.0164177	1	2	5	Gtf3c6,Gtf3c3,
GO:0032693	negative regulation of interleukin-10 production	biological_process	0.0165376	1	2	7	Fcgr2b,Jak3,
GO:0005819	spindle	cellular_component	0.0165424	1	8	90	Cspp1,Arhgef2,Rgs14,Anxa11,Evi5,Myh9,Tpx2,Cdc6,
GO:0006909	phagocytosis	biological_process	0.0167435	1	4	25	Anxa11,Elmod2,Hck,Mertk,
GO:0016082	synaptic vesicle priming	biological_process	0.0169279	1	2	4	Unc13b,Synj1,
GO:0046658	anchored to plasma membrane	cellular_component	0.0171852	1	3	21	Rgmb,Raet1c,Ntng1,
GO:0045453	bone resorption	biological_process	0.0173262	1	3	16	Nox4,Pth1r,Ctsk,
GO:0032060	bleb assembly	biological_process	0.0176615	1	2	5	Lpar1,Lpar3,
GO:0004402	histone acetyltransferase activity	molecular_function	0.0177442	1	5	34	Tada1,Supt7l,Elp4,Ncoa2,Ing3,
GO:0035304	regulation of protein dephosphorylation	biological_process	0.0178464	1	1	2	Ppp1r14d,
GO:0001811	negative regulation of type I hypersensitivity	biological_process	0.0180673	1	1	1	Fcgr2b,
GO:0002638	negative regulation of immunoglobulin production	biological_process	0.0180673	1	1	1	Fcgr2b,
GO:0030137	COPI-coated vesicle	cellular_component	0.0183366	1	2	5	Copb1,1190002N15Rik,
GO:0070402	NADPH binding	molecular_function	0.0184567	1	2	7	Srd5a1,Cryz,
GO:0000775	chromosome, centromeric region	cellular_component	0.0185874	1	6	53	Nuf2,Oip5,Dapk3,Hjurp,Hells,Sgol1,
GO:0060649	mammary gland bud elongation	biological_process	0.0188391	1	1	1	Pthlh,
GO:0060659	nipple sheath formation	biological_process	0.0188391	1	1	1	Pthlh,
GO:0032154	cleavage furrow	cellular_component	0.0189425	1	4	25	Plk4,Plcd3,Fsd1,Myh9,
GO:0004441	inositol-1,4-bisphosphate 1-phosphatase activity	molecular_function	0.0195083	1	1	1	Inpp1,
GO:0016415	octanoyltransferase activity	molecular_function	0.0195562	1	1	1	Lipt2,
GO:0033819	lipoyl(octanoyl) transferase activity	molecular_function	0.0195562	1	1	1	Lipt2,
GO:0030881	beta-2-microglobulin binding	molecular_function	0.0201209	1	1	1	Fcgrt,
GO:0005057	receptor signaling protein activity	molecular_function	0.020369	1	3	19	Fcgr2b,Rgs14,Lat,
GO:0010611	regulation of cardiac muscle hypertrophy	biological_process	0.0208691	1	1	1	Lmcd1,
GO:0070886	positive regulation of calcineurin-NFAT signaling pathway	biological_process	0.0208691	1	1	1	Lmcd1,
GO:0018025	calmodulin-lysine N-methyltransferase activity	molecular_function	0.0209417	1	1	1	1700106N22Rik,
GO:0043254	regulation of protein complex assembly	biological_process	0.0211697	1	2	5	Hjurp,Lats1,
GO:0006627	protein processing involved in protein targeting to mitochondrion	biological_process	0.0215964	1	1	1	Immp2l,
GO:0042720	mitochondrial inner membrane peptidase complex	cellular_component	0.0215964	1	1	1	Immp2l,
GO:0048936	peripheral nervous system neuron axonogenesis	biological_process	0.02173	1	1	1	Tbce,
GO:0031073	cholesterol 26-hydroxylase activity	molecular_function	0.0223019	1	1	1	Cyp27a1,
GO:0006457	protein folding	biological_process	0.022323	1	9	132	Dnajc12,Dnajc7,Fkbp7,Dnajc22,Ppil4,Dnajc16,Cct8l1,Ube4b,Tbce,
GO:0035087	siRNA loading onto RISC involved in RNA interference	biological_process	0.02257	1	1	1	Clp1,
GO:0051733	polydeoxyribonucleotide kinase activity	molecular_function	0.02257	1	1	1	Clp1,
GO:0051736	ATP-dependent polyribonucleotide 5'-hydroxyl-kinase activity	molecular_function	0.02257	1	1	1	Clp1,
GO:0005681	spliceosomal complex	cellular_component	0.0228542	1	8	99	Gemin6,Snrnp200,Scaf8,Txnl4b,U2af1l4,Hnrnpa3,Slu7,Skiv2l2,
GO:0047734	CDP-glycerol diphosphatase activity	molecular_function	0.0233636	1	1	1	2310004I24Rik,
GO:0002649	regulation of tolerance induction to self antigen	biological_process	0.0234981	1	1	1	Ccr7,
GO:0002885	positive regulation of hypersensitivity	biological_process	0.0234981	1	1	1	Ccr7,
GO:0032649	regulation of interferon-gamma production	biological_process	0.0234981	1	1	1	Ccr7,
GO:0035757	chemokine (C-C motif) ligand 19 binding	molecular_function	0.0234981	1	1	1	Ccr7,
GO:0035758	chemokine (C-C motif) ligand 21 binding	molecular_function	0.0234981	1	1	1	Ccr7,
GO:0050706	regulation of interleukin-1 beta secretion	biological_process	0.0234981	1	1	1	Ccr7,
GO:0097022	lymphocyte migration into lymph node	biological_process	0.0234981	1	1	1	Ccr7,
GO:0004017	adenylate kinase activity	molecular_function	0.023855	1	2	8	Taf9,Ak8,
GO:0016787	hydrolase activity	molecular_function	0.024495	1	44	857	Inpp1,Dna2,Mdp1,Tasp1,Eri3,2310004I24Rik,Pla2g4b,Sirt3,Ddx24,Pm20d2,Mtmr7,Pla2g7,Ppap2b,Acpl2,Ppef1,Gm6741,Snrnp200,Hltf,Dusp7,Bpnt1,Arsk,Itpk1,Cnot6l,Lpin1,Plcd3,Ddx55,Ercc3,Nt5c2,Hells,Rpp40,Atp8b3,Mtmr4,Pop4,Synj1,Atp9b,Ppm1e,Ptpn9,Ddx3x,Ssh2,Exosc3,Hdac3,Atp2c2,5830415F09Rik,Chd1,
GO:0034440	lipid oxidation	biological_process	0.0248322	1	1	1	Pla2g7,
GO:0034441	plasma lipoprotein particle oxidation	biological_process	0.0248322	1	1	1	Pla2g7,
GO:0050768	negative regulation of neurogenesis	biological_process	0.0250386	1	3	20	Pcm1,Arhgef2,Rest,
GO:0017053	transcriptional repressor complex	cellular_component	0.0253054	1	5	38	Bhlhe41,Sp3,Rest,Etv3,Hdac3,
GO:0045776	negative regulation of blood pressure	biological_process	0.025398	1	3	25	Npy,Adm2,Abat,
GO:0016175	superoxide-generating NADPH oxidase activity	molecular_function	0.0255498	1	2	8	Nox3,Nox4,
GO:0003713	transcription coactivator activity	molecular_function	0.0256636	1	10	121	Tada1,Med21,Supt7l,Lpin1,Sertad2,Ncoa2,Ing4,Med14,Arnt,Rnf20,
GO:0000209	protein polyubiquitination	biological_process	0.0256919	1	6	53	Rnf111,Ddb2,Dtl,Ube4b,Rnf20,Trim21,
GO:0005753	mitochondrial proton-transporting ATP synthase complex	cellular_component	0.025965	1	2	11	mt-Atp8,mt-Atp6,
GO:0000786	nucleosome	cellular_component	0.0265285	1	4	109	Hist1h1e,Hist2h2aa1,H1foo,Hp1bp3,
GO:0008441	3'(2'),5'-bisphosphate nucleotidase activity	molecular_function	0.0268644	1	1	1	Bpnt1,
GO:0004161	dimethylallyltranstransferase activity	molecular_function	0.0268866	1	1	2	Ggps1,
GO:0004337	geranyltranstransferase activity	molecular_function	0.0268866	1	1	2	Ggps1,
GO:0004491	methylmalonate-semialdehyde dehydrogenase (acylating) activity	molecular_function	0.0268889	1	1	1	Aldh6a1,
GO:0006574	valine catabolic process	biological_process	0.0268889	1	1	1	Aldh6a1,
GO:0018478	malonate-semialdehyde dehydrogenase (acetylating) activity	molecular_function	0.0268889	1	1	1	Aldh6a1,
GO:0019484	beta-alanine catabolic process	biological_process	0.0268889	1	1	1	Aldh6a1,
GO:0019859	thymine metabolic process	biological_process	0.0268889	1	1	1	Aldh6a1,
GO:0051881	regulation of mitochondrial membrane potential	biological_process	0.0269116	1	2	9	Adora2a,Bcl2l1,
GO:0043928	exonucleolytic nuclear-transcribed mRNA catabolic process involved in deadenylation-dependent decay	biological_process	0.0269296	1	1	2	Exosc3,
GO:2000097	regulation of smooth muscle cell-matrix adhesion	biological_process	0.0272921	1	1	1	Plau,
GO:0047485	protein N-terminus binding	molecular_function	0.0275993	1	7	74	Morf4l1,Rbpj,Ercc3,Ercc4,Mnat1,Alg2,Gtf2h3,
GO:0030159	receptor signaling complex scaffold activity	molecular_function	0.0276957	1	2	6	Pxn,Rgs14,
GO:0031902	late endosome membrane	cellular_component	0.0279279	1	5	51	Clcn3,Cybasc3,Vps33a,Mitd1,Rilp,
GO:0015078	hydrogen ion transmembrane transporter activity	molecular_function	0.0285589	1	3	24	mt-Atp8,mt-Atp6,Slc36a1,
GO:0001595	angiotensin receptor activity	molecular_function	0.0285717	1	1	1	Mas1,
GO:0005543	phospholipid binding	molecular_function	0.0286116	1	5	45	Pla2g7,Lpar1,Anxa1,Anxa9,Lpar3,
GO:0007189	activation of adenylate cyclase activity by G-protein signaling pathway	biological_process	0.0286354	1	4	36	Adora2a,Adm2,Pth1r,Pthlh,
GO:0015297	antiporter activity	molecular_function	0.0287594	1	4	27	Clcn3,Slc47a2,Slc9a1,Slc24a4,
GO:0000724	double-strand break repair via homologous recombination	biological_process	0.0288318	1	4	29	Morf4l1,Fan1,Ercc4,Palb2,
GO:0051082	unfolded protein binding	molecular_function	0.0288752	1	7	93	Dnajc12,Dnajc7,Dnajc22,Dnajc16,Cct8l1,Ube4b,Tbce,
GO:0047291	lactosylceramide alpha-2,3-sialyltransferase activity	molecular_function	0.029118	1	1	1	St3gal5,
GO:0045945	positive regulation of transcription from RNA polymerase III promoter	biological_process	0.029338	1	2	6	Mtor,Rptor,
GO:0033791	3alpha,7alpha,12alpha-trihydroxy-5beta-cholestanoyl-CoA 24-hydroxylase activity	molecular_function	0.0296143	1	1	1	Acox2,
GO:2000412	positive regulation of thymocyte migration	biological_process	0.0298032	1	1	2	Ccr7,
GO:0014057	positive regulation of acetylcholine secretion	biological_process	0.0301574	1	1	1	Adora2a,
GO:0031802	type 5 metabotropic glutamate receptor binding	molecular_function	0.0301574	1	1	1	Adora2a,
GO:0044446	intracellular organelle part	cellular_component	0.0301574	1	1	1	Adora2a,
GO:0046636	negative regulation of alpha-beta T cell activation	biological_process	0.0301574	1	1	1	Adora2a,
GO:0004386	helicase activity	molecular_function	0.0303316	1	11	127	Dna2,Ddx24,Snrnp200,Hltf,Ddx55,Ercc3,Hells,Ddx11,Ddx3x,Skiv2l2,Chd1,
GO:0012505	endomembrane system	cellular_component	0.0303939	1	6	61	Snap47,Adora2a,Sytl3,Mtor,Rilp,Jak3,
GO:0030883	endogenous lipid antigen binding	molecular_function	0.0305905	1	1	1	Cd1d1,
GO:0007143	female meiosis	biological_process	0.0306755	1	2	7	Ereg,Wee2,
GO:0019882	antigen processing and presentation	biological_process	0.0308846	1	4	58	Hfe,Raet1c,Cd1d1,Fcgrt,
GO:0016337	cell-cell adhesion	biological_process	0.0311673	1	7	69	Ppap2b,Anxa9,Tcam1,Ttyh1,Dlg1,Myh9,Igsf5,
GO:0032313	regulation of Rab GTPase activity	biological_process	0.0313235	1	5	39	Rabgap1l,Tbc1d16,Tbc1d13,Evi5,Tbc1d12,
GO:0043265	ectoplasm	cellular_component	0.0316311	1	1	1	Gys2,
GO:0002865	negative regulation of acute inflammatory response to antigenic stimulus	biological_process	0.0319243	1	1	2	Fcgr2b,
GO:0004362	glutathione-disulfide reductase activity	molecular_function	0.03278	1	1	1	Gsr,
GO:0002076	osteoblast development	biological_process	0.0328399	1	3	19	Pth1r,Pthlh,Smad3,
GO:0046380	N-acetylneuraminate biosynthetic process	biological_process	0.0328935	1	1	2	Gm6741,
GO:0050124	N-acylneuraminate-9-phosphatase activity	molecular_function	0.0328935	1	1	2	Gm6741,
GO:0009650	UV protection	biological_process	0.0330047	1	2	8	Ercc3,Ercc4,
GO:0035312	5'-3' exodeoxyribonuclease activity	molecular_function	0.0336936	1	1	1	Exo1,
GO:0045145	single-stranded DNA specific 5'-3' exodeoxyribonuclease activity	molecular_function	0.0336936	1	1	1	Exo1,
GO:0051908	double-stranded DNA specific 5'-3' exodeoxyribonuclease activity	molecular_function	0.0336936	1	1	1	Exo1,
GO:0000717	nucleotide-excision repair, DNA duplex unwinding	biological_process	0.0337286	1	1	1	Ercc3,
GO:0035300	inositol-1,3,4-trisphosphate 5/6-kinase activity	molecular_function	0.0339727	1	1	1	Itpk1,
GO:0047325	inositol tetrakisphosphate 1-kinase activity	molecular_function	0.0339727	1	1	1	Itpk1,
GO:0042554	superoxide anion generation	biological_process	0.03442	1	2	11	Nox3,Nox4,
GO:0000784	nuclear chromosome, telomeric region	cellular_component	0.0345773	1	3	19	Sun2,Ercc4,Obfc1,
GO:0051864	histone demethylase activity (H3-K36 specific)	molecular_function	0.0351993	1	2	7	Kdm2b,Jmjd5,
GO:0008653	lipopolysaccharide metabolic process	biological_process	0.0352387	1	1	1	Aoah,
GO:0050528	acyloxyacyl hydrolase activity	molecular_function	0.0352387	1	1	1	Aoah,
GO:0043981	histone H4-K5 acetylation	biological_process	0.0353329	1	2	6	Phf17,Ing4,
GO:0043982	histone H4-K8 acetylation	biological_process	0.0353329	1	2	6	Phf17,Ing4,
GO:0050277	sedoheptulokinase activity	molecular_function	0.035455	1	1	1	Shpk,
GO:0005815	microtubule organizing center	cellular_component	0.0354679	1	8	98	Haus1,Cspp1,Cenpj,Tube1,Fsd1,Lats1,Evi5,Chek1,
GO:0030819	positive regulation of cAMP biosynthetic process	biological_process	0.03548	1	3	28	Adora2a,Pthlh,Mrap2,
GO:0008579	JUN kinase phosphatase activity	molecular_function	0.0355345	1	1	1	Dusp19,
GO:0031965	nuclear membrane	cellular_component	0.0355856	1	8	97	Pcm1,Retsat,Tsga10,Sun2,Bcl2l10,Dtl,Wdr3,Ints2,
GO:0007137	meiotic metaphase II	biological_process	0.0359418	1	1	1	Wee2,
GO:0035038	female pronucleus assembly	biological_process	0.0359418	1	1	1	Wee2,
GO:0060283	negative regulation of oocyte development	biological_process	0.0359418	1	1	1	Wee2,
GO:0060631	regulation of meiosis I	biological_process	0.0359418	1	1	1	Wee2,
GO:0002058	uracil binding	molecular_function	0.0360657	1	1	1	Dpys,
GO:0002059	thymine binding	molecular_function	0.0360657	1	1	1	Dpys,
GO:0004157	dihydropyrimidinase activity	molecular_function	0.0360657	1	1	1	Dpys,
GO:0019482	beta-alanine metabolic process	biological_process	0.0360657	1	1	1	Dpys,
GO:0019860	uracil metabolic process	biological_process	0.0360657	1	1	1	Dpys,
GO:0004794	L-threonine ammonia-lyase activity	molecular_function	0.0362085	1	1	2	Sds,
GO:0033261	regulation of S phase	biological_process	0.0363871	1	2	7	Chek1,Timeless,
GO:0045006	DNA deamination	biological_process	0.0365411	1	1	3	Exosc3,
GO:0008409	5'-3' exonuclease activity	molecular_function	0.0366228	1	2	7	Xrn1,Fan1,
GO:0022904	respiratory electron transport chain	biological_process	0.0366617	1	2	11	mt-Cytb,mt-Co2,
GO:0005741	mitochondrial outer membrane	cellular_component	0.0369729	1	7	89	Bnip3l,Tomm40l,Wasf1,Lpin1,Msto1,Mtx3,Mtor,
GO:0002518	lymphocyte chemotaxis across high endothelial venule	biological_process	0.0370104	1	1	2	Ccr7,
GO:0044328	canonical Wnt receptor signaling pathway involved in positive regulation of endothelial cell migration	biological_process	0.0373997	1	1	1	Ppap2b,
GO:0044329	canonical Wnt receptor signaling pathway involved in positive regulation of cell-cell adhesion	biological_process	0.0373997	1	1	1	Ppap2b,
GO:0044330	canonical Wnt receptor signaling pathway involved in positive regulation of wound healing	biological_process	0.0373997	1	1	1	Ppap2b,
GO:0019782	ISG15 activating enzyme activity	molecular_function	0.0374326	1	1	1	Uba7,
GO:0008305	integrin complex	cellular_component	0.0376267	1	4	27	Itgae,Itgbl1,Myh9,Itgb3,
GO:0008134	transcription factor binding	molecular_function	0.0377583	1	13	185	E2f5,Rbfox2,Gabbr1,Slc9a1,Rbpj,Ercc3,Sorbs3,Bcor,Rest,Cenpf,Arnt,Hdac3,Smad3,
GO:0030409	glutamate formimidoyltransferase activity	molecular_function	0.0377605	1	1	1	Ftcd,
GO:0030412	formimidoyltetrahydrofolate cyclodeaminase activity	molecular_function	0.0377605	1	1	1	Ftcd,
GO:0051786	all-trans-retinol 13,14-reductase activity	molecular_function	0.0377823	1	1	1	Retsat,
GO:0040008	regulation of growth	biological_process	0.0384106	1	5	52	Ccdc85b,Morf4l1,Enox2,Cspg5,Ing3,
GO:0032147	activation of protein kinase activity	biological_process	0.038509	1	3	17	Strada,Dlg1,Tpx2,
GO:0002922	positive regulation of humoral immune response	biological_process	0.0386842	1	1	2	Ccr7,
GO:0031514	motile cilium	cellular_component	0.0387327	1	2	11	Wdr19,Nphp1,
GO:0045768	positive regulation of anti-apoptosis	biological_process	0.0388395	1	4	34	Slc9a1,Bcl2l1,Angpt1,Jak3,
GO:0030728	ovulation	biological_process	0.0391923	1	2	8	Immp2l,Ereg,
GO:0016301	kinase activity	molecular_function	0.0392293	1	14	197	Zmynd8,Taf9,Sgms1,Pip5kl1,Eef2k,Clp1,Agphd1,Itpk1,Mpp3,Phka2,Tsks,Baz1b,Ksr1,Mtor,
GO:0006265	DNA topological change	biological_process	0.0393067	1	2	7	Top2a,Ercc3,
GO:0016933	extracellular-glycine-gated ion channel activity	molecular_function	0.0393132	1	1	1	Glrb,
GO:0005097	Rab GTPase activator activity	molecular_function	0.0393516	1	5	42	Rabgap1l,Tbc1d16,Tbc1d13,Evi5,Tbc1d12,
GO:0006750	glutathione biosynthetic process	biological_process	0.0395177	1	2	9	Gclc,Ggt1,
GO:0071313	cellular response to caffeine	biological_process	0.0396171	1	1	1	Chek1,
GO:0019834	phospholipase A2 inhibitor activity	molecular_function	0.0398428	1	1	3	Anxa1,
GO:0033577	protein glycosylation in endoplasmic reticulum	biological_process	0.0404845	1	1	1	Alg2,
GO:0030343	vitamin D3 25-hydroxylase activity	molecular_function	0.041048	1	1	2	Cyp27a1,
GO:0047749	cholestanetriol 26-monooxygenase activity	molecular_function	0.041048	1	1	2	Cyp27a1,
GO:0071872	cellular response to epinephrine stimulus	biological_process	0.0412396	1	1	2	Srd5a1,
GO:0046601	positive regulation of centriole replication	biological_process	0.0414417	1	1	1	Plk4,
GO:0003677	DNA binding	molecular_function	0.0415001	1	65	1404	Xrcc3,Dna2,Setdb1,Taf9,Zfp770,Mcm9,Bhlhe40,Tceanc,Mycl1,E2f8,Snapc3,Tcf12,Hist1h1e,Bhlhe41,E2f5,Six4,Hltf,Thap3,Pcgf6,Sp3,Zfp395,Zfp57,Orc3,Rfc1,Zic4,Rbpj,Top2a,Ercc3,Hjurp,Fosl1,Hells,Hist2h2aa1,Zfp575,Kif4,Kdm2b,Gcfc1,Plag1,H1foo,Hp1bp3,Exo1,Rest,Ercc4,Tfdp1,Ddx11,Gtf3c6,Gtf3c5,Zfp146,Arid4b,Obfc1,Bclaf1,Ankrd61,Mtf2,Zfp46,Nkrf,Foxo1,Hey1,Foxk1,Arnt,Ddx3x,Bdp1,Poln,Hdac3,Palb2,Smad3,Chd1,
GO:0008403	25-hydroxycholecalciferol-24-hydroxylase activity	molecular_function	0.0415905	1	1	1	Cyp24a1,
GO:0030342	1-alpha,25-dihydroxyvitamin D3 24-hydroxylase activity	molecular_function	0.0415905	1	1	1	Cyp24a1,
GO:0010106	cellular response to iron ion starvation	biological_process	0.041709	1	1	1	Hfe,
GO:0050560	aspartate-tRNA(Asn) ligase activity	molecular_function	0.0417287	1	1	1	Dars2,
GO:0007126	meiosis	biological_process	0.0418377	1	5	56	Hormad2,Ccnb3,H1foo,Exo1,Syce1l,
GO:0031072	heat shock protein binding	molecular_function	0.0420438	1	6	73	Dnajc12,Dnajc7,Dnajc22,Dnajc16,Pttg1,Bcor,
GO:0072610	interleukin-12 secretion	biological_process	0.0421473	1	1	3	Ccr7,
GO:0031929	TOR signaling cascade	biological_process	0.0425984	1	2	9	Mtor,Rptor,
GO:0008270	zinc ion binding	molecular_function	0.0426978	1	88	1889	Zmynd8,Setmar,Dpys,Setdb1,Prkcb,Pxn,Zfp346,Zfp770,Rnf111,Sirt3,Lmcd1,Tceanc,Trim44,Zfp384,E430018J23Rik,Thrb,Rnf146,Phf17,Zfp174,4931406C07Rik,Hltf,Phf1,Pcgf6,Sp3,Ablim1,Dtx3,Zfp395,Zfp57,Gpatch8,Zic4,Rnf26,Brap,Trim2,Cpsf4,Phc1,Arfgap2,Sytl3,Zdhhc1,Nfxl1,Zfp609,Rnf113a1,Pcgf1,Phka2,Lpp,Zfp30,Rxrb,Zfp575,Zfp839,Kdm2b,Zfp169,Zdhhc17,Rnf135,Plag1,Zmynd12,Zfp740,Rest,Atf7,Tll2,Baz1a,Mnat1,Baz1b,Tab2…
GO:0033218	amide binding	molecular_function	0.0427049	1	1	2	Srd5a1,
GO:0009590	detection of gravity	biological_process	0.0430621	1	1	2	Nox3,
GO:0000819	sister chromatid segregation	biological_process	0.0430883	1	1	1	Lats1,
GO:0030817	regulation of cAMP biosynthetic process	biological_process	0.0432387	1	1	1	Gabbr1,
GO:0005814	centriole	cellular_component	0.0432796	1	5	46	Cenpj,Plk4,Ftcd,Top2a,Tsks,
GO:0030030	cell projection organization	biological_process	0.0432846	1	5	47	Pcm1,Wdr19,Nphp1,Mtor,Ift122,
GO:0045740	positive regulation of DNA replication	biological_process	0.0433267	1	4	36	Dna2,Ereg,Mas1,Obfc1,
GO:0017143	insecticide metabolic process	biological_process	0.0433395	1	1	2	Hsd17b3,
GO:0035145	exon-exon junction complex	cellular_component	0.0434834	1	2	10	Upf3b,Upf2,
GO:0031780	corticotropin hormone receptor binding	molecular_function	0.043526	1	1	2	Mrap2,
GO:0031783	type 5 melanocortin receptor binding	molecular_function	0.043526	1	1	2	Mrap2,
GO:0048523	negative regulation of cellular process	biological_process	0.0435743	1	1	1	Tgfa,
GO:0097026	dendritic cell dendrite assembly	biological_process	0.0436867	1	1	3	Ccr7,
GO:0006200	ATP catabolic process	biological_process	0.0438376	1	6	64	mt-Atp8,Atf7ip,Hltf,mt-Atp6,Ercc3,Myh9,
GO:0006333	chromatin assembly or disassembly	biological_process	0.044059	1	2	8	Baz1b,Chd1,
GO:0043198	dendritic shaft	cellular_component	0.0442059	1	4	32	Lpar1,Gabbr1,Arhgef2,Dlg3,
GO:0005521	lamin binding	molecular_function	0.0442375	1	2	7	Bnip3l,Sun2,
GO:0000439	core TFIIH complex	cellular_component	0.0442421	1	1	1	Gtf2h3,
GO:0004527	exonuclease activity	molecular_function	0.04438	1	4	32	Eri3,Cnot6l,Exo1,Exosc3,
GO:0005664	nuclear origin of replication recognition complex	cellular_component	0.0447479	1	2	8	Orc5,Orc3,
GO:0005092	GDP-dissociation inhibitor activity	molecular_function	0.0447849	1	1	2	Rgs14,
GO:0000776	kinetochore	cellular_component	0.0451511	1	5	49	Cenpi,Nup98,Bub1b,Ndc80,Sgol1,
GO:0008509	anion transmembrane transporter activity	molecular_function	0.0452919	1	2	7	Slc26a11,Slc4a9,
GO:0042572	retinol metabolic process	biological_process	0.0454441	1	2	13	Retsat,Rbp1,
GO:0043116	negative regulation of vascular permeability	biological_process	0.0456061	1	2	7	Adora2a,Angpt1,
GO:0000386	second spliceosomal transesterification activity	molecular_function	0.0460482	1	1	1	Slu7,
GO:0000389	nuclear mRNA 3'-splice site recognition	biological_process	0.0460482	1	1	1	Slu7,
GO:0070899	mitochondrial tRNA wobble uridine modification	biological_process	0.0462965	1	1	1	Mto1,
GO:0042809	vitamin D receptor binding	molecular_function	0.0464487	1	2	9	Rxrb,Baz1b,
GO:0005721	centromeric heterochromatin	cellular_component	0.0466315	1	2	7	Hells,Baz1b,
GO:0051412	response to corticosterone stimulus	biological_process	0.0467424	1	3	26	Hsd17b3,Fosl1,Ntrk3,
GO:0042108	positive regulation of cytokine biosynthetic process	biological_process	0.0467675	1	1	1	Ereg,
GO:0048160	primary follicle stage	biological_process	0.0467675	1	1	1	Ereg,
GO:0031034	myosin filament assembly	biological_process	0.0469826	1	1	1	Mybpc3,
GO:0042747	circadian sleep/wake cycle, REM sleep	biological_process	0.0470923	1	1	2	Srd5a1,
GO:0007281	germ cell development	biological_process	0.0476208	1	4	33	Acvr1,Bcl2l1,Mtor,Smad5,
GO:0016769	transferase activity, transferring nitrogenous groups	molecular_function	0.0476602	1	2	11	Accs,Accsl,
GO:0006694	steroid biosynthetic process	biological_process	0.0476775	1	3	31	Stard6,Hsd17b3,Srd5a1,
GO:0003160	endocardium morphogenesis	biological_process	0.047794	1	1	1	Angpt1,
GO:0014842	regulation of satellite cell proliferation	biological_process	0.047794	1	1	1	Angpt1,
GO:0072012	glomerulus vasculature development	biological_process	0.047794	1	1	1	Angpt1,
GO:0071673	positive regulation of smooth muscle cell chemotaxis	biological_process	0.0479513	1	1	1	Lpar1,
GO:0007257	activation of JUN kinase activity	biological_process	0.0480195	1	3	20	Map4k2,Ccr7,B230120H23Rik,
GO:0007624	ultradian rhythm	biological_process	0.048435	1	1	1	Enox2,
GO:0048840	otolith development	biological_process	0.0486159	1	1	2	Nox3,
GO:0003706	ligand-regulated transcription factor activity	molecular_function	0.0491936	1	2	8	Rxrb,Smad3,
GO:0042393	histone binding	molecular_function	0.0494188	1	5	45	Prkcb,Hjurp,Pkn1,Baz1b,Rnf20,
GO:0045898	regulation of RNA polymerase II transcriptional preinitiation complex assembly	biological_process	0.0496028	1	1	1	Atf7ip,

## Sheet: TE_Pig_SCNT_Specific
GO ID	GO term	GO classification	P-value	Corrected P-value	Diff Genes #	Background Genes #	Involved Genes
GO:0005515	protein binding	molecular_function	7.69098e-09	8.72849e-05	235	8310	Itgam,Cnp,Ak1,Frs2,Rarg,Myh3,Prickle1,Trim59,Rec8,Car2,Trim39,Zfp558,Atr,Plekha6,Pear1,Oasl1,Ankrd34c,Col4a3bp,Sos2,Rock2,Rag1,Shf,Scfd1,Adamtsl4,Bcl2l11,Fhit,Tesk1,Foxo3,Cenpc1,Sgsh,Rhebl1,Cep110,Rusc2,Myoz2,Spa17,Arid5b,Hcn3,Alcam,Ahsg,Dcaf10,Slc22a4,Tcf19,Med26,Arhgap39,Dapk1,Map2k5,Trim33,Adcy3,Micall1,Inppl1,Fbf1,Nr4a2,Prtg,Robo3,Sox2,Phf8,Ppp1r9a,Wdr60,Jmy,Bcl6b,Jag2,Pacsin3,Cpe,Prg4,Arhgap…
GO:0003677	DNA binding	molecular_function	4.4696e-07	0.00253627	58	1404	Rarg,Lin54,Sos2,Mier2,Foxo3,Cenpc1,Arid5b,Chd2,Med26,Trim33,Nr4a2,Sox2,Hoxa4,Bcl6b,Zfx,Smarca1,Hes6,Nfx1,Zscan4c,Chd1l,Zfp629,Zkscan3,Clspn,Hoxb7,Top2b,Dmtf1,Nat14,Prdm4,Phtf1,Sim1,Taf13,Pds5b,Etv6,Zscan12,Pbrm1,Otud7a,Ets1,Smad4,0610007P08Rik,Zfp184,Ikzf5,Nfkb1,Zhx1,Camta2,Ash1l,Alb,Ttf1,Prkdc,Pml,Ift57,Gtf2a1,Recql,Nr1d1,Hoxd9,Tox3,Elp3,App,Nr2f1,
GO:0005829	cytosol	cellular_component	2.22281e-05	0.0840889	36	793	Prickle1,Car2,Col4a3bp,Usp19,Fhit,Foxo3,Pgam2,Dapk1,Map2k5,Pstpip2,Inppl1,Sox2,Baiap2,Lipe,Akap7,Acaca,Prdm4,Gsk3a,Pde9a,Adcy10,Als2,Pfkp,Fabp6,Clu,Cask,Nfkb1,Agtpbp1,Lcn2,Vim,Pml,Mapk9,Ccnd1,Ick,Nbea,Ppip5k1,Irak2,
GO:0005576	extracellular region	cellular_component	8.08861e-05	0.229494	42	1473	Pglyrp4,Adamtsl4,Ahsg,Sftpc,Srcrb4d,Cpe,Prg4,Col27a1,Wfdc1,Umod,Gdf3,Hp,Mgp,Prrg4,Fmod,Col17a1,Fgf18,A1bg,Bmper,Loxl1,Ltbp3,Serpinc1,Rbp4,Clu,Dhrs7c,Serpina1b,Col3a1,Apoc3,Dnase1,Apool,Mfap5,Alb,Orm1,Lcn2,Cdsn,Apoh,Chgb,Zp2,Mmp11,Spink12,Hpx,Adamts15,
GO:0005634	nucleus	cellular_component	0.00010394	0.235923	129	4569	Itgam,Rarg,Lin54,Prickle1,Rec8,Atr,Ypel4,Rag1,Fhit,Mier2,Foxo3,Cenpc1,Maff,Stk35,Hdgfrp3,Pgam2,Arid5b,Chd2,Med26,Arhgap39,Map2k5,Trim33,Adcy3,Nr4a2,Sox2,Phf8,Jmy,Hoxa4,Bcl6b,Zfx,Smarca1,Mtmr3,Zfp202,Hes6,Baiap2,Nfx1,Sav1,Lipe,Zscan4c,Psmd10,Narg2,Adnp2,Chd1l,Zfp629,Zkscan3,Clspn,Hoxb7,Akap7,Ctr9,Naf1,Foxn2,Ppp1r1b,Top2b,Akt3,Dmtf1,Spopl,Adarb1,Matr3,Ccna1,Lass4,Csrp2bp,Syne1,Prdm4,Phtf1,Txnip,Sim…
GO:0006917	induction of apoptosis	biological_process	0.000185485	0.301252	11	147	Bcl2l11,Foxo3,Dapk1,Jmy,Tgfbr1,Sh3rf1,Trim35,Rrm2b,Pml,App,Sap30bp,
GO:0043065	positive regulation of apoptosis	biological_process	0.000185811	0.301252	13	177	Rarg,Adamtsl4,Bcl2l11,Dapk1,Jmy,Sav1,Scin,Txnip,Trim35,Adcy10,Map3k9,Arhgef7,Prkdc,
GO:0072372	primary cilium	cellular_component	0.000237797	0.336803	2	3	Spa17,Umod,
GO:0004672	protein kinase activity	molecular_function	0.000267092	0.336803	26	509	Atr,Rock2,Tesk1,Stk35,Dapk1,Map2k5,Cdc42bpg,Plk3,Dclk1,Akt3,Tgfbr1,Gsk3a,Stk31,Map3k9,Prkx,Cask,Rps6ka5,Pdk4,Hipk1,Acvr2a,Tlk1,Mast2,Mapk9,Ccnd1,Ick,Irak2,
GO:0006468	protein phosphorylation	biological_process	0.000321411	0.360523	29	603	Atr,Rock2,Tesk1,Stk35,Dapk1,Map2k5,Cdc42bpg,Plk3,Dclk1,Akt3,Tgfbr1,Gsk3a,Stk31,Map3k9,Prkx,Cask,Rps6ka5,Pdk4,Hipk1,Acvr2a,Gucy2d,Tlk1,Mast2,Mapk9,Ccnd1,Ccne1,Ick,App,Irak2,
GO:0000307	cyclin-dependent protein kinase holoenzyme complex	cellular_component	0.000349436	0.360523	3	9	Ccnd2,Ccnd1,Ccne1,
GO:0045737	positive regulation of cyclin-dependent protein kinase activity	biological_process	0.000419971	0.364647	3	9	Psmd10,Ccnd2,Ccnd1,
GO:0046872	metal ion binding	molecular_function	0.000516616	0.364647	79	2497	Rarg,Prickle1,Trim59,Car2,Trim39,Zfp558,Usp19,Rock2,Rag1,Zufsp,Tesk1,Map2k5,Trim33,Csgalnact2,Adcy3,Micall1,Nr4a2,Phf8,Bcl6b,Zfx,Cpe,Mtmr3,Zfp202,Nfx1,Arhgap29,Rpe,Zscan4c,Adnp2,Zfp629,Zkscan3,Acaca,Adarb1,Tgfbr1,Matr3,Lrsam1,Prdm4,Pde9a,Sh3rf1,Trim35,Loxl1,Rbm26,Pfkp,Cyp2e1,Zscan12,Prlr,Rnf144b,Otud7a,Gucy1b3,Traf2,Zfp184,Ddhd1,Ikzf5,Zmat5,Zhx1,Vav3,Agtpbp1,Ash1l,Acvr2a,Trim36,Adhfe1,Adap2,Alb,H…
GO:0005615	extracellular space	cellular_component	0.000544708	0.364647	23	712	Cnp,Car2,Ahsg,Sftpc,Lipe,Wfdc1,Umod,Gdf3,Mgp,Fmod,Bmper,Loxl1,Serpinc1,Rbp4,Clu,Col3a1,Apoc3,Fga,Alb,Orm1,Lcn2,Apoh,Ltbp2,
GO:0032526	response to retinoic acid	biological_process	0.000552574	0.364647	6	52	Rarg,Sftpc,Sox2,Rbp4,Hsd17b2,Acer2,
GO:0005737	cytoplasm	cellular_component	0.000584255	0.364647	126	4488	Cnp,Ak1,Frs2,Myh3,Prickle1,Car2,Col4a3bp,Scfd1,Bcl2l11,Fhit,Nkiras2,Foxo3,Rhebl1,Cep110,Stk35,Hdgfrp3,Myoz2,Spa17,Sftpc,Dapk1,Map2k5,Pstpip2,Adcy3,Micall1,Inppl1,Fbf1,Nr4a2,Sox2,Jmy,Pacsin3,Prg4,Cdc42bpg,Lrp2bp,Mtmr3,Baiap2,Sav1,Lipe,Nqo1,Psmd10,Cybb,Chd1l,Naf1,Ppp1r1b,Scin,Akt3,Acaca,Mcf2l,Tagln,Ccna1,Clasp2,Dync2li1,Csrp2bp,Lrsam1,Syne1,Prdm4,Txnip,Ccnd2,Sh3rf1,Trim35,Adcy10,Pdzk1,Als2,Pfkp,Mpp…
GO:0016265	death	biological_process	0.000604607	0.364647	3	8	Rag1,Nr4a2,Zfx,
GO:0004674	protein serine/threonine kinase activity	molecular_function	0.000662736	0.364647	26	533	Atr,Rock2,Tesk1,Stk35,Dapk1,Map2k5,Cdc42bpg,Plk3,Dclk1,Akt3,Tgfbr1,Gsk3a,Stk31,Map3k9,Prkx,Cask,Rps6ka5,Hipk1,Acvr2a,Gucy2d,Tlk1,Mast2,Prkdc,Mapk9,Ick,Irak2,
GO:0000166	nucleotide binding	molecular_function	0.000668398	0.364647	64	1889	Kif13b,Ak1,Myh3,Ddx18,Atr,Rock2,Tesk1,Nkiras2,Rhebl1,Stk35,Hcn3,Dapk1,Map2k5,Adcy3,Dnajc17,Oplah,Smarca1,Cdc42bpg,Plk3,Myo1e,Eftud1,Chd1l,Dclk1,Top2b,Akt3,Acaca,Tgfbr1,Matr3,Gsk3a,Slfnl1,Adcy10,Gnaz,Rbm26,Pfkp,Hspa2,Stk31,Map3k9,Gucy1b3,0610007P08Rik,Prkx,Cask,Rps6ka5,Pdk4,Tmem63b,Hspa12a,Hipk1,Acvr2a,Tlk1,Boll,Atl2,Mast2,Pygl,Prkdc,Smc6,Atp8b2,Gna12,Tuba4a,Mapk9,Recql,Ick,Abca4,Ppip5k1,Irak2,Msi…
GO:0046689	response to mercury ion	biological_process	0.000668952	0.364647	3	11	Pgam2,Tat,Alb,
GO:0032463	negative regulation of protein homooligomerization	biological_process	0.000674737	0.364647	2	2	Clu,Crbn,
GO:0006355	regulation of transcription, DNA-dependent	biological_process	0.000720798	0.371834	59	1860	Rarg,Lin54,Zfp558,Mier2,Foxo3,Maff,Arid5b,Trim33,Nr4a2,Sox2,Hoxa4,Zfx,Smarca1,Zfp202,Hes6,Nfx1,Zscan4c,Adnp2,Zfp629,Zkscan3,Hoxb7,Foxn2,Dmtf1,Nat14,Tgfbr1,Lass4,Kcnh3,Prdm4,Phtf1,Txnip,Sim1,Taf13,Etv6,Ylpm1,Zscan12,Ets1,Smad4,Zfp184,Kcnh2,Rps6ka5,2700050L05Rik,Ikzf5,Nfkb1,Zhx1,Hipk1,Camta2,Ash1l,Yap1,Vax1,Ttf1,Pml,Ift57,Gtf2a1,Nr1d1,Hoxd9,Sap130,Batf3,Nr2f1,Sap30bp,
GO:0048261	negative regulation of receptor-mediated endocytosis	biological_process	0.000800294	0.394893	2	5	Picalm,Apoc3,
GO:0009952	anterior/posterior pattern specification	biological_process	0.0010231	0.477304	8	100	Rarg,Hoxa4,Hoxb7,Tgfbr1,Smad4,Hipk1,Acvr2a,Hoxd9,
GO:0007165	signal transduction	biological_process	0.00105142	0.477304	29	688	Col4a3bp,Rock2,Nkiras2,Rhebl1,Spa17,Arhgap39,Dapk1,Arhgap42,Baiap2,Sav1,Arhgap29,Rasa1,Ppp1r1b,Tiam1,Tgfbr1,Kcnh3,Sim1,Pde9a,Fgf18,Traf2,Akap12,Kcnh2,Pdk4,Nfkb1,Arhgap33,Fga,Ick,Arhgap27,Irak2,
GO:0005524	ATP binding	molecular_function	0.00135179	0.590056	54	1487	Kif13b,Cnp,Ak1,Myh3,Ddx18,Atr,Oasl1,Rock2,Tesk1,Stk35,Chd2,Dapk1,Map2k5,Adcy3,Oplah,Smarca1,Cdc42bpg,Plk3,Myo1e,Chd1l,Dclk1,Top2b,Akt3,Acaca,Tgfbr1,Gsk3a,Slfnl1,Adcy10,Pfkp,Hspa2,Stk31,P2rx6,Map3k9,0610007P08Rik,Prkx,Cask,Rps6ka5,Pdk4,Hspa12a,Hipk1,Acvr2a,Gucy2d,Tlk1,Mast2,Pygl,Prkdc,Smc6,Atp8b2,Mapk9,Recql,Ick,Abca4,Ppip5k1,Irak2,
GO:0045780	positive regulation of bone resorption	biological_process	0.00165635	0.696218	3	12	Car2,Ahsg,Ltbp3,
GO:0034366	spherical high-density lipoprotein particle	cellular_component	0.00182534	0.716935	2	8	Clu,Apoc3,
GO:0006892	post-Golgi vesicle-mediated transport	biological_process	0.00187162	0.716935	2	3	Scfd1,Nbea,
GO:0048859	formation of anatomical boundary	biological_process	0.00193799	0.716935	2	4	Gdf3,Smad4,
GO:0006641	triglyceride metabolic process	biological_process	0.00204875	0.716935	4	29	Slc22a4,Cyp2e1,Apoc3,Apoh,
GO:0009190	cyclic nucleotide biosynthetic process	biological_process	0.00207259	0.716935	4	21	Adcy3,Adcy10,Gucy1b3,Gucy2d,
GO:0031670	cellular response to nutrient	biological_process	0.00212228	0.716935	2	5	Prdm4,Ccne1,
GO:0004591	oxoglutarate dehydrogenase (succinyl-transferring) activity	molecular_function	0.00218482	0.716935	2	3	Ogdhl,Dhtkd1,
GO:0016868	intramolecular transferase activity, phosphotransferases	molecular_function	0.00227485	0.716935	2	5	Pgam2,Pgm2l1,
GO:0006363	termination of RNA polymerase I transcription	biological_process	0.00235863	0.716935	2	3	Lipe,Ttf1,
GO:0016849	phosphorus-oxygen lyase activity	molecular_function	0.00239902	0.716935	4	22	Adcy3,Adcy10,Gucy1b3,Gucy2d,
GO:0004713	protein tyrosine kinase activity	molecular_function	0.00241029	0.716935	23	495	Rock2,Tesk1,Stk35,Dapk1,Map2k5,Cdc42bpg,Plk3,Dclk1,Akt3,Tgfbr1,Gsk3a,Map3k9,Prkx,Cask,Rps6ka5,Hipk1,Acvr2a,Gucy2d,Tlk1,Mast2,Mapk9,Ick,Irak2,
GO:0000155	two-component sensor activity	molecular_function	0.00246369	0.716935	3	12	Kcnh3,Kcnh2,Pdk4,
GO:0043565	sequence-specific DNA binding	molecular_function	0.00262471	0.744694	22	588	Rarg,Rag1,Foxo3,Maff,Nr4a2,Sox2,Hoxa4,Adnp2,Hoxb7,Foxn2,Lass4,Etv6,Ets1,Smad4,Nfkb1,Zhx1,Vax1,Gatad2b,Nr1d1,Hoxd9,Batf3,Nr2f1,
GO:0000079	regulation of cyclin-dependent protein kinase activity	biological_process	0.00298796	0.799716	4	31	Ccna1,Ccnd2,Ccnd1,Ccne1,
GO:0031012	extracellular matrix	cellular_component	0.00301333	0.799716	10	162	Adamtsl4,Ahsg,Mgp,Fmod,Loxl1,Clu,Col3a1,Apoh,Zp2,Ltbp2,
GO:0015964	diadenosine triphosphate catabolic process	biological_process	0.003363	0.799716	1	1	Fhit,
GO:0047710	bis(5'-adenosyl)-triphosphatase activity	molecular_function	0.003363	0.799716	1	1	Fhit,
GO:0003700	sequence-specific DNA binding transcription factor activity	molecular_function	0.00336318	0.799716	29	826	Rarg,Foxo3,Maff,Nr4a2,Sox2,Hoxa4,Zfp202,Hes6,Nfx1,Zscan4c,Adnp2,Zkscan3,Hoxb7,Foxn2,Top2b,Lass4,Sim1,Etv6,Zscan12,Ets1,Smad4,Nfkb1,Zhx1,Vax1,Gatad2b,Nr1d1,Hoxd9,Batf3,Nr2f1,
GO:0090286	cytoskeletal anchoring at nuclear membrane	biological_process	0.00338373	0.799716	2	3	Syne1,4831426I19Rik,
GO:0043234	protein complex	cellular_component	0.0034712	0.799716	14	277	Ahsg,Myo1e,Akap7,Tgfbr1,Mgp,Als2,Gucy1b3,Traf2,Smad4,Ccdc113,Strn,Nfkb1,Alb,Tuba4a,
GO:0000300	peripheral to membrane of membrane fraction	cellular_component	0.00348861	0.799716	2	4	Bcl2l11,Reck,
GO:0006979	response to oxidative stress	biological_process	0.00352667	0.799716	7	103	Nqo1,Txnip,Clu,Tat,Nfkb1,Rrm2b,Lcn2,
GO:0043020	NADPH oxidase complex	cellular_component	0.00358905	0.799716	2	6	Cybb,Noxa1,
GO:0006096	glycolysis	biological_process	0.00359376	0.799716	5	68	Pgam2,Ogdhl,Dhtkd1,Pfkp,Entpd5,
GO:0005981	regulation of glycogen catabolic process	biological_process	0.00370474	0.808559	2	5	Ppp1r3c,Ppp1r3d,
GO:0001547	antral ovarian follicle growth	biological_process	0.00402672	0.857134	2	4	Foxo3,Ccne1,
GO:0070273	phosphatidylinositol-4-phosphate binding	molecular_function	0.00407835	0.857134	2	4	Col4a3bp,Sestd1,
GO:0015879	carnitine transport	biological_process	0.00423626	0.859109	2	5	Slc22a4,Pdzk1,
GO:0048563	post-embryonic organ morphogenesis	biological_process	0.00430399	0.859109	2	4	Grxcr1,Bcl2l11,
GO:0006361	transcription initiation from RNA polymerase I promoter	biological_process	0.00431485	0.859109	2	4	Lipe,Ttf1,
GO:0034993	SUN-KASH complex	cellular_component	0.004421	0.865067	2	4	Syne1,4831426I19Rik,
GO:0060391	positive regulation of SMAD protein import into nucleus	biological_process	0.00461638	0.887989	2	5	Tgfbr1,Smad4,
GO:0030857	negative regulation of epithelial cell differentiation	biological_process	0.00484059	0.913533	2	5	Yap1,Ccnd1,
GO:0007498	mesoderm development	biological_process	0.00491017	0.913533	3	16	Gdf3,Smad4,Acvr2a,
GO:0004867	serine-type endopeptidase inhibitor activity	molecular_function	0.00502881	0.920515	6	110	Wfdc1,Serpinc1,Reck,Serpina1b,Spink12,App,
GO:0016772	transferase activity, transferring phosphorus-containing groups	molecular_function	0.0052939	0.953658	12	218	Tesk1,Stk35,Tgfbr1,Gsk3a,Stk31,Map3k9,Cask,Fpgt,Hipk1,Tlk1,Ick,Irak2,
GO:0001822	kidney development	biological_process	0.00553607	0.973259	7	92	Car2,Bcl2l11,Arid5b,Myo1e,Tgfbr1,Smad4,Rrm2b,
GO:0046538	2,3-bisphosphoglycerate-dependent phosphoglycerate mutase activity	molecular_function	0.00557422	0.973259	1	1	Pgam2,
GO:0060122	inner ear receptor stereocilium organization	biological_process	0.0057042	0.980864	2	5	Grxcr1,Cthrc1,
GO:0045648	positive regulation of erythrocyte differentiation	biological_process	0.00608936	1	3	16	Foxo3,Ets1,Acvr2a,
GO:0030241	skeletal muscle myosin thick filament assembly	biological_process	0.00622495	1	1	1	Tcap,
GO:0048769	sarcomerogenesis	biological_process	0.00622495	1	1	1	Tcap,
GO:0042574	retinal metabolic process	biological_process	0.00638831	1	2	8	Rbp4,Rdh10,
GO:0010897	negative regulation of triglyceride catabolic process	biological_process	0.00663042	1	1	1	Apoc3,
GO:0010987	negative regulation of high-density lipoprotein particle clearance	biological_process	0.00663042	1	1	1	Apoc3,
GO:0030414	peptidase inhibitor activity	molecular_function	0.00673356	1	5	93	Wfdc1,Serpinc1,Serpina1b,Spink12,App,
GO:0060118	vestibular receptor cell development	biological_process	0.00696066	1	1	1	Grxcr1,
GO:0060235	lens induction in camera-type eye	biological_process	0.00711612	1	2	6	Sox2,Hipk1,
GO:0030976	thiamine pyrophosphate binding	molecular_function	0.00755952	1	2	6	Ogdhl,Dhtkd1,
GO:0018149	peptide cross-linking	biological_process	0.00756739	1	3	20	Prg4,Col3a1,Evpl,
GO:0031100	organ regeneration	biological_process	0.00771787	1	5	60	Ahsg,Tgfbr1,Apoh,Ccnd1,Ccne1,
GO:0032855	positive regulation of Rac GTPase activity	biological_process	0.00773967	1	3	17	Als2,Arhgap33,Arhgap27,
GO:0001654	eye development	biological_process	0.00789785	1	3	24	Sox2,Gdf3,Rbp4,
GO:0030277	maintenance of gastrointestinal epithelium	biological_process	0.00790013	1	1	1	Rbp4,
GO:0034632	retinol transporter activity	molecular_function	0.00790013	1	1	1	Rbp4,
GO:0034633	retinol transport	biological_process	0.00790013	1	1	1	Rbp4,
GO:0051018	protein kinase A binding	molecular_function	0.00798769	1	2	7	Akap7,Nbea,
GO:0031838	haptoglobin-hemoglobin complex	cellular_component	0.00803736	1	1	1	Hp,
GO:2000296	negative regulation of hydrogen peroxide catabolic process	biological_process	0.00803736	1	1	1	Hp,
GO:0032525	somite rostral/caudal axis specification	biological_process	0.00820937	1	2	8	Gdf3,Smad4,
GO:0008584	male gonad development	biological_process	0.00832458	1	5	64	Bcl2l11,Arid5b,Ahsg,Rbp4,Acvr2a,
GO:0001948	glycoprotein binding	molecular_function	0.00865181	1	4	36	Rasa1,Shb,Igf2r,Apoh,
GO:0030990	intraflagellar transport particle	cellular_component	0.00877618	1	1	1	Dync2li1,
GO:0007179	transforming growth factor beta receptor signaling pathway	biological_process	0.00881102	1	5	53	Tgfbr1,Ltbp3,Smad4,Col3a1,Pml,
GO:0046627	negative regulation of insulin receptor signaling pathway	biological_process	0.00883874	1	3	17	Ahsg,Inppl1,Gsk3a,
GO:0005516	calmodulin binding	molecular_function	0.00927018	1	8	111	Myh3,Enkur,Phkb,Dapk1,Adcy3,Cask,Strn,Camta2,
GO:0005504	fatty acid binding	molecular_function	0.0093216	1	2	15	Fabp6,Alb,
GO:0071480	cellular response to gamma radiation	biological_process	0.00943864	1	2	7	Atr,Yap1,
GO:0005979	regulation of glycogen biosynthetic process	biological_process	0.00952084	1	2	7	Ppp1r3c,Ppp1r3d,
GO:0030294	receptor signaling protein tyrosine kinase inhibitor activity	molecular_function	0.0096372	1	1	1	Ahsg,
GO:0060332	positive regulation of response to interferon-gamma	biological_process	0.00966529	1	1	1	Hpx,
GO:0060335	positive regulation of interferon-gamma-mediated signaling pathway	biological_process	0.00966529	1	1	1	Hpx,
GO:0030900	forebrain development	biological_process	0.00991614	1	6	72	Frs2,Sox2,Dclk1,Top2b,App,Nr2f1,
GO:0030216	keratinocyte differentiation	biological_process	0.0100324	1	4	39	Sav1,Txnip,Yap1,Evpl,
GO:0033197	response to vitamin E	biological_process	0.0101803	1	2	9	Ccnd1,Ccne1,
GO:0042587	glycogen granule	cellular_component	0.0102104	1	2	7	Ppp1r3c,Ppp1r3d,
GO:0003955	NAD(P)H dehydrogenase (quinone) activity	molecular_function	0.01022	1	1	1	Nqo1,
GO:0006953	acute-phase response	biological_process	0.0102517	1	3	27	Ahsg,Serpina1b,Orm1,
GO:0060621	negative regulation of cholesterol import	biological_process	0.0104238	1	1	2	Apoc3,
GO:0007597	blood coagulation, intrinsic pathway	biological_process	0.0105171	1	1	1	Apoh,
GO:0051917	regulation of fibrinolysis	biological_process	0.0105171	1	1	1	Apoh,
GO:0050798	activated T cell proliferation	biological_process	0.0107444	1	2	6	Itgam,Itgal,
GO:0009791	post-embryonic development	biological_process	0.0109602	1	6	80	Bcl2l11,Arid5b,Inppl1,Nr4a2,Zfx,Tgfbr1,
GO:0001701	in utero embryonic development	biological_process	0.0114712	1	11	204	Col4a3bp,Bcl2l11,Myo1e,Gdf3,Tgfbr1,Als2,Smad4,Rdh10,Serpina1b,Pitpnb,Gna12,
GO:0019825	oxygen binding	molecular_function	0.011752	1	2	18	Alb,Hbb-b1,
GO:0019785	ISG15-specific protease activity	molecular_function	0.0118249	1	1	1	Usp18,
GO:0001764	neuron migration	biological_process	0.012075	1	6	82	Nr4a2,Robo3,Dclk1,Top2b,Vax1,Nr2f1,
GO:0046332	SMAD binding	molecular_function	0.0121395	1	4	36	Tgfbr1,Smad4,Col3a1,Pml,
GO:0016538	cyclin-dependent protein kinase regulator activity	molecular_function	0.0121712	1	2	9	Ccnd1,Ccne1,
GO:0016032	viral reproduction	biological_process	0.0122244	1	4	43	Zfp202,Zscan4c,Zkscan3,Zscan12,
GO:0019433	triglyceride catabolic process	biological_process	0.0123203	1	2	9	Lipe,Apoc3,
GO:0016020	membrane	cellular_component	0.012386	1	101	3995	Itgam,Slc22a15,Cnp,B3gnt4,Prickle1,Trim59,C1qc,Dpy19l4,Usp19,Dram1,Bcl2l11,Nkiras2,Entpd7,Rhebl1,Spa17,Hcn3,Gsg1,Alcam,Chst7,Gal3st1,Slc22a4,Mospd2,C030046E11Rik,Pstpip2,Csgalnact2,Srcrb4d,Adcy3,1700028P14Rik,Prtg,Jag2,Pcnxl2,H2-Q10,Akap7,Cd207,Mcf2l,Nat14,BC005764,Tgfbr1,Lass4,Kcnh3,Tmem213,Syne1,4831426I19Rik,Ccnd2,Col17a1,Picalm,Tmem161b,Pdzk1,Als2,Tmx3,Cyp2e1,Tmem91,P2rx6,Stbd1,Golga1,Prlr,Rn…
GO:0001953	negative regulation of cell-matrix adhesion	biological_process	0.0126324	1	2	7	Rasa1,Acer2,
GO:0010033	response to organic substance	biological_process	0.0127731	1	6	97	Car2,Sftpc,Umod,Acvr2a,Alb,Ccnd1,
GO:0001986	negative regulation of the force of heart contraction involved in baroreceptor response to increased systemic arterial blood pressure	biological_process	0.0128446	1	1	1	Adra1d,
GO:0016208	AMP binding	molecular_function	0.0130052	1	2	9	Akap7,Pygl,
GO:0035556	intracellular signal transduction	biological_process	0.0130113	1	13	259	Rock2,Adcy3,Cdc42bpg,Arhgap29,Dclk1,Ppp1r1b,Mcf2l,Adcy10,Gucy1b3,Vav3,Gucy2d,Tlk1,Cnih2,
GO:0007409	axonogenesis	biological_process	0.0130301	1	6	77	Cnp,Dclk1,Top2b,Picalm,Als2,App,
GO:0060059	embryonic retina morphogenesis in camera-type eye	biological_process	0.0130617	1	2	7	Rbp4,Hipk1,
GO:0045806	negative regulation of endocytosis	biological_process	0.0131135	1	2	7	Pacsin3,Lrsam1,
GO:0030502	negative regulation of bone mineralization	biological_process	0.0133079	1	2	10	Ahsg,Ltbp3,
GO:0019836	hemolysis by symbiont of host erythrocytes	biological_process	0.013835	1	1	1	Alb,
GO:0042627	chylomicron	cellular_component	0.0139145	1	2	12	Apoc3,Apoh,
GO:0006682	galactosylceramide biosynthetic process	biological_process	0.0139457	1	1	1	Gal3st1,
GO:0019861	flagellum	cellular_component	0.0143686	1	3	30	Spa17,Enkur,Ift57,
GO:0008219	cell death	biological_process	0.0147527	1	4	44	Als2,Map3k9,Clu,Agtpbp1,
GO:0007283	spermatogenesis	biological_process	0.0149739	1	11	260	Bcl2l11,Tesk1,Pgam2,Gal3st1,Jag2,Zfx,Ccna1,Ccnd2,Adcy10,Rbp4,Boll,
GO:0000082	G1/S transition of mitotic cell cycle	biological_process	0.0150322	1	4	42	Phf8,Ccnd2,Rbbp8,Ccnd1,
GO:0051535	syntaxin-5 binding	molecular_function	0.0151113	1	1	1	Scfd1,
GO:0060628	regulation of ER to Golgi vesicle-mediated transport	biological_process	0.0151113	1	1	1	Scfd1,
GO:0008344	adult locomotory behavior	biological_process	0.0151827	1	4	42	Cnp,Nr4a2,Hoxd9,App,
GO:0006790	sulfur compound metabolic process	biological_process	0.0154393	1	2	12	Chst7,Chst1,
GO:0007141	male meiosis I	biological_process	0.015476	1	2	10	Rec8,Hspa2,
GO:0002682	regulation of immune system process	biological_process	0.0154766	1	1	3	Orm1,
GO:0055088	lipid homeostasis	biological_process	0.0155521	1	2	11	Col4a3bp,Acaca,
GO:0042572	retinol metabolic process	biological_process	0.0158061	1	2	13	Rbp4,Rdh10,
GO:0035023	regulation of Rho protein signal transduction	biological_process	0.0166753	1	6	71	Sos2,Tiam1,Mcf2l,Als2,Vav3,Arhgef7,
GO:0005543	phospholipid binding	molecular_function	0.0167369	1	4	45	Tiam1,Picalm,Apoc3,Apoh,
GO:0004838	L-tyrosine:2-oxoglutarate aminotransferase activity	molecular_function	0.0168228	1	1	1	Tat,
GO:0006867	asparagine transport	biological_process	0.0170643	1	1	1	Slc38a3,
GO:0015182	L-asparagine transmembrane transporter activity	molecular_function	0.0170643	1	1	1	Slc38a3,
GO:0048545	response to steroid hormone stimulus	biological_process	0.01715	1	3	37	Car2,Ccnd1,Ccne1,
GO:0046148	pigment biosynthetic process	biological_process	0.0172273	1	1	1	Sox2,
GO:0048852	diencephalon morphogenesis	biological_process	0.0172273	1	1	1	Sox2,
GO:0016769	transferase activity, transferring nitrogenous groups	molecular_function	0.0173397	1	2	11	Tat,Alas2,
GO:0072218	metanephric ascending thin limb development	biological_process	0.0173589	1	1	1	Umod,
GO:0072233	metanephric thick ascending limb development	biological_process	0.0173589	1	1	1	Umod,
GO:2000021	regulation of ion homeostasis	biological_process	0.0173589	1	1	1	Umod,
GO:0008080	N-acetyltransferase activity	molecular_function	0.0176349	1	3	31	Nat14,Csrp2bp,Elp3,
GO:0051865	protein autoubiquitination	biological_process	0.0178333	1	3	27	Rag1,Lrsam1,Traf2,
GO:0043393	regulation of protein binding	biological_process	0.0179036	1	2	9	Atr,Tgfbr1,
GO:0004176	ATP-dependent peptidase activity	molecular_function	0.0179275	1	2	8	Crbn,Lonrf1,
GO:0015491	cation:cation antiporter activity	molecular_function	0.017965	1	1	1	Slc22a4,
GO:0006801	superoxide metabolic process	biological_process	0.0179872	1	2	13	Cybb,Noxa1,
GO:0005977	glycogen metabolic process	biological_process	0.0181299	1	3	24	Phkb,Ppp1r3c,Pygl,
GO:0030307	positive regulation of cell growth	biological_process	0.0182774	1	4	51	Map2k5,Psmd10,Adnp2,Tgfbr1,
GO:0070653	high-density lipoprotein particle receptor binding	molecular_function	0.018384	1	1	3	Apoc3,
GO:0030676	Rac guanyl-nucleotide exchange factor activity	molecular_function	0.0185841	1	2	8	Als2,Vav3,
GO:0070194	synaptonemal complex disassembly	biological_process	0.0186207	1	1	1	Hspa2,
GO:0060263	regulation of respiratory burst	biological_process	0.0188259	1	1	2	Noxa1,
GO:0042339	keratan sulfate metabolic process	biological_process	0.0189174	1	1	1	Chst1,
GO:0045130	keratan sulfotransferase activity	molecular_function	0.0189174	1	1	1	Chst1,
GO:0008525	phosphatidylcholine transmembrane transporter activity	molecular_function	0.0192324	1	1	1	Pctp,
GO:0035621	ER to Golgi ceramide transport	biological_process	0.0193993	1	1	1	Col4a3bp,
GO:0097001	ceramide binding	molecular_function	0.0193993	1	1	1	Col4a3bp,
GO:0048663	neuron fate commitment	biological_process	0.0196529	1	3	29	Sox2,Tgfbr1,Smad4,
GO:0002060	purine base binding	molecular_function	0.0199059	1	1	1	Pygl,
GO:0006015	5-phosphoribose 1-diphosphate biosynthetic process	biological_process	0.0199059	1	1	1	Pygl,
GO:0019002	GMP binding	molecular_function	0.0199271	1	1	1	Gbp1,
GO:0005089	Rho guanyl-nucleotide exchange factor activity	molecular_function	0.0201911	1	6	74	Sos2,Tiam1,Mcf2l,Als2,Vav3,Arhgef7,
GO:0008270	zinc ion binding	molecular_function	0.0204653	1	55	1889	Pglyrp4,Rarg,Prickle1,Trim59,Car2,Trim39,Zfp558,Usp19,Rag1,Zufsp,Trim33,Micall1,Nr4a2,Phf8,Bcl6b,Zfx,Cpe,Zfp202,Nfx1,Zscan4c,Adnp2,Zfp629,Zkscan3,Matr3,Lrsam1,Prdm4,Zfp341,Sh3rf1,Trim35,Rbm26,Zscan12,Rnf144b,Otud7a,Traf2,Zfp184,Ikzf5,Zmat5,Zhx1,Agtpbp1,Ash1l,Trim36,Adap2,Alb,Zfp428,Lonrf1,Mmp11,Zdhhc15,Mgrn1,Pml,Fhl1,Gatad2b,Nr1d1,Nr2f1,Trim47,Adamts15,
GO:0005975	carbohydrate metabolic process	biological_process	0.02059	1	8	171	Chst7,Rpe,Stbd1,Pdk4,Ppp1r3c,Chst1,Pygl,Pgm2l1,
GO:0043583	ear development	biological_process	0.0209025	1	2	10	Bcl2l11,Rdh10,
GO:0016301	kinase activity	molecular_function	0.0211437	1	10	197	Col4a3bp,Rock2,Pacsin3,Pfkp,Cask,Mast2,Prkdc,Ccnd1,Ccne1,Ppip5k1,
GO:0006605	protein targeting	biological_process	0.0212744	1	3	26	Akap12,Ppp1r3c,Pml,
GO:0071228	cellular response to tumor cell	biological_process	0.0213456	1	1	1	Txnip,
GO:0042221	response to chemical stimulus	biological_process	0.0213529	1	3	31	Sox2,Mgp,Rps6ka5,
GO:0009617	response to bacterium	biological_process	0.0215797	1	3	29	Baiap2,Nfkb1,Lcn2,
GO:0034144	negative regulation of toll-like receptor 4 signaling pathway	biological_process	0.0216353	1	1	1	Nr1d1,
GO:0004530	deoxyribonuclease I activity	molecular_function	0.0216725	1	1	1	Dnase1,
GO:0007126	meiosis	biological_process	0.0218526	1	4	56	Rec8,Ccna1,Clasp2,Boll,
GO:0004750	ribulose-phosphate 3-epimerase activity	molecular_function	0.0218565	1	1	1	Rpe,
GO:0010390	histone monoubiquitination	biological_process	0.0218819	1	2	10	Rag1,Ctr9,
GO:0060021	palate development	biological_process	0.0218966	1	4	48	Arid5b,Tgfbr1,Smad4,Vax1,
GO:0019899	enzyme binding	molecular_function	0.0225593	1	8	161	Cyp2e1,Traf2,Ppp1r3c,Alb,Noxa1,Prkdc,Ccnd1,Ppp1r3d,
GO:0010594	regulation of endothelial cell migration	biological_process	0.0228909	1	1	1	Bmper,
GO:0071732	cellular response to nitric oxide	biological_process	0.0229389	1	1	3	Sftpc,
GO:0015993	molecular hydrogen transport	biological_process	0.0230604	1	1	1	Adhfe1,
GO:0047988	hydroxyacid-oxoacid transhydrogenase activity	molecular_function	0.0230604	1	1	1	Adhfe1,
GO:0048669	collateral sprouting in absence of injury	biological_process	0.0232311	1	1	1	App,
GO:0048008	platelet-derived growth factor receptor signaling pathway	biological_process	0.023335	1	3	24	Arid5b,Myo1e,Txnip,
GO:0055102	lipase inhibitor activity	molecular_function	0.0233645	1	1	5	Apoc3,
GO:0051592	response to calcium ion	biological_process	0.02342	1	4	54	Mgp,Txnip,Fga,Ccnd1,
GO:0031752	D5 dopamine receptor binding	molecular_function	0.0235164	1	1	1	Gna12,
GO:0001681	sialate O-acetylesterase activity	molecular_function	0.0235992	1	1	1	Siae,
GO:0042583	chromaffin granule	cellular_component	0.0236233	1	1	1	Clu,
GO:0021952	central nervous system projection neuron axonogenesis	biological_process	0.023801	1	2	8	Nr4a2,Dclk1,
GO:0006672	ceramide metabolic process	biological_process	0.0239223	1	2	11	Col4a3bp,Acer2,
GO:0005124	scavenger receptor binding	molecular_function	0.0241682	1	1	1	Pdzk1,
GO:0034767	positive regulation of ion transmembrane transport	biological_process	0.0241682	1	1	1	Pdzk1,
GO:0016098	monoterpenoid metabolic process	biological_process	0.0241858	1	1	2	Cyp2e1,
GO:0000780	condensed nuclear chromosome, centromeric region	cellular_component	0.024221	1	2	10	Rec8,Cenpc1,
GO:0004113	2',3'-cyclic-nucleotide 3'-phosphodiesterase activity	molecular_function	0.0245236	1	1	1	Cnp,
GO:0009214	cyclic nucleotide catabolic process	biological_process	0.0245236	1	1	1	Cnp,
GO:0060091	kinocilium	cellular_component	0.0245582	1	1	2	Grxcr1,
GO:0048706	embryonic skeletal system development	biological_process	0.024817	1	3	31	Rbp4,Acvr2a,Hoxd9,
GO:0030616	transforming growth factor beta receptor, common-partner cytoplasmic mediator activity	molecular_function	0.0248182	1	1	1	Smad4,
GO:0032331	negative regulation of chondrocyte differentiation	biological_process	0.024824	1	2	12	Rarg,Ltbp3,
GO:0009058	biosynthetic process	biological_process	0.0252356	1	4	54	Nmnat3,Gal3st1,Tat,Alas2,
GO:0032050	clathrin heavy chain binding	molecular_function	0.02525	1	1	1	Picalm,
GO:0045177	apical part of cell	cellular_component	0.0252811	1	5	71	Car2,Umod,Dync2li1,Adcy10,App,
GO:0005104	fibroblast growth factor receptor binding	molecular_function	0.0253547	1	2	14	Frs2,Fgf18,
GO:0070498	interleukin-1-mediated signaling pathway	biological_process	0.0256446	1	2	10	Rps6ka5,Irak2,
GO:0035356	cellular triglyceride homeostasis	biological_process	0.0257265	1	1	1	Fitm2,
GO:0017168	5-oxoprolinase (ATP-hydrolyzing) activity	molecular_function	0.0257361	1	1	1	Oplah,
GO:0034197	triglyceride transport	biological_process	0.0259248	1	1	2	Apoh,
GO:0060534	trachea cartilage development	biological_process	0.0261598	1	1	1	Rarg,
GO:0003682	chromatin binding	molecular_function	0.0263241	1	10	198	Hdgfrp3,Sox2,Phf8,Zkscan3,Pbrm1,Smad4,Camta2,Yap1,Ttf1,Tox3,
GO:0030170	pyridoxal phosphate binding	molecular_function	0.0263615	1	4	58	Tat,Alb,Pygl,Alas2,
GO:2000691	negative regulation of cardiac muscle cell myoblast differentiation	biological_process	0.0267839	1	1	1	Prickle1,
GO:0034361	very-low-density lipoprotein particle	cellular_component	0.0269375	1	2	18	Apoc3,Apoh,
GO:0030201	heparan sulfate proteoglycan metabolic process	biological_process	0.0269469	1	1	1	Sgsh,
GO:0008427	calcium-dependent protein kinase inhibitor activity	molecular_function	0.0270153	1	1	1	Camk2n1,
GO:0033878	hormone-sensitive lipase activity	molecular_function	0.0270624	1	1	1	Lipe,
GO:0060613	fat pad development	biological_process	0.0271263	1	1	1	Arid5b,
GO:0044425	membrane part	cellular_component	0.0272357	1	1	1	Lrsam1,
GO:0070086	ubiquitin-dependent endocytosis	biological_process	0.0272357	1	1	1	Lrsam1,
GO:0070060	'de novo' actin filament nucleation	biological_process	0.027242	1	1	1	Jmy,
GO:0007266	Rho protein signal transduction	biological_process	0.0274294	1	3	28	Baiap2,Mcf2l,Gna12,
GO:0019901	protein kinase binding	molecular_function	0.0274658	1	9	182	Foxo3,Camk2n1,Akap7,Ccna1,Ccnd2,Vim,Ccnd1,Ccne1,Nbea,
GO:0016232	HNK-1 sulfotransferase activity	molecular_function	0.0275536	1	1	1	Chst10,
GO:0045083	negative regulation of interleukin-12 biosynthetic process	biological_process	0.027695	1	1	1	Nfkb1,
GO:0070064	proline-rich region binding	molecular_function	0.027731	1	2	11	Baiap2,Yap1,
GO:0071248	cellular response to metal ion	biological_process	0.0280981	1	1	3	Hsd17b2,
GO:0043325	phosphatidylinositol-3,4-bisphosphate binding	molecular_function	0.0281778	1	2	11	Sestd1,Adap2,
GO:0034351	negative regulation of glial cell apoptosis	biological_process	0.0282529	1	1	1	Traf2,
GO:0034766	negative regulation of ion transmembrane transport	biological_process	0.0283769	1	1	1	Crbn,
GO:0014898	cardiac muscle hypertrophy in response to stress	biological_process	0.0284204	1	1	1	Camta2,
GO:0070541	response to platinum ion	biological_process	0.0287298	1	1	2	Alb,
GO:0050651	dermatan sulfate proteoglycan biosynthetic process	biological_process	0.0287614	1	1	1	Csgalnact2,
GO:0010522	regulation of calcium ion transport into cytosol	biological_process	0.028944	1	1	1	Pml,
GO:0030578	PML body organization	biological_process	0.028944	1	1	1	Pml,
GO:0032938	negative regulation of translation in response to oxidative stress	biological_process	0.028944	1	1	1	Pml,
GO:0042406	extrinsic to endoplasmic reticulum membrane	cellular_component	0.028944	1	1	1	Pml,
GO:0045343	regulation of MHC class I biosynthetic process	biological_process	0.028944	1	1	1	Pml,
GO:0016362	activin receptor activity, type II	molecular_function	0.0290945	1	1	1	Acvr2a,
GO:0007029	endoplasmic reticulum organization	biological_process	0.0291003	1	2	11	Col4a3bp,Atl2,
GO:0004382	guanosine-diphosphatase activity	molecular_function	0.0295188	1	1	1	Entpd5,
GO:0014066	regulation of phosphatidylinositol 3-kinase cascade	biological_process	0.0295188	1	1	2	Entpd5,
GO:0051092	positive regulation of NF-kappaB transcription factor activity	biological_process	0.0298711	1	4	54	Rhebl1,Traf2,Clu,Irak2,
GO:0014005	microglia development	biological_process	0.0298805	1	1	1	Itgam,
GO:0009200	deoxyribonucleoside triphosphate metabolic process	biological_process	0.0298937	1	1	1	Rrm2b,
GO:0010715	regulation of extracellular matrix disassembly	biological_process	0.0299393	1	1	1	Ets1,
GO:0047933	glucose-1,6-bisphosphate synthase activity	molecular_function	0.0302966	1	1	1	Pgm2l1,
GO:0007339	binding of sperm to zona pellucida	biological_process	0.0303619	1	2	15	Spa17,Zp2,
GO:0090285	negative regulation of protein glycosylation in Golgi	biological_process	0.0306236	1	1	1	Acer2,
GO:0001544	initiation of primordial ovarian follicle growth	biological_process	0.0306671	1	1	1	Foxo3,
GO:0046340	diacylglycerol catabolic process	biological_process	0.0307779	1	1	2	Lipe,
GO:0070080	titin Z domain binding	molecular_function	0.0308183	1	1	2	Tcap,
GO:0043292	contractile fiber	cellular_component	0.0309377	1	2	14	Myh3,Myl1,
GO:0042942	D-serine transport	biological_process	0.0312715	1	1	2	Nfkbie,
GO:0046010	positive regulation of circadian sleep/wake cycle, non-REM sleep	biological_process	0.0316362	1	1	4	Alb,
GO:0060242	contact inhibition	biological_process	0.0316527	1	1	2	Yap1,
GO:0005586	collagen type III	cellular_component	0.0317164	1	1	1	Col3a1,
GO:0070411	I-SMAD binding	molecular_function	0.0317256	1	2	11	Tgfbr1,Smad4,
GO:0015891	siderophore transport	biological_process	0.0319891	1	1	2	Lcn2,
GO:0060349	bone morphogenesis	biological_process	0.0320878	1	2	14	Rarg,Ltbp3,
GO:0031120	snRNA pseudouridine synthesis	biological_process	0.0322488	1	1	2	Naf1,
GO:0045833	negative regulation of lipid metabolic process	biological_process	0.0322597	1	1	5	Apoc3,
GO:0031252	cell leading edge	cellular_component	0.0322861	1	3	27	Jmy,Cdc42bpg,Vim,
GO:0004016	adenylate cyclase activity	molecular_function	0.032472	1	2	10	Adcy3,Adcy10,
GO:0017015	regulation of transforming growth factor beta receptor signaling pathway	biological_process	0.0325046	1	2	14	Trim33,Smad4,
GO:0032287	peripheral nervous system myelin maintenance	biological_process	0.0326862	1	1	2	Mpp5,
GO:0018105	peptidyl-serine phosphorylation	biological_process	0.032851	1	4	47	Atr,Clspn,Tgfbr1,Prkdc,
GO:0008540	proteasome regulatory particle, base subcomplex	cellular_component	0.0329621	1	1	2	Psmd10,
GO:0032436	positive regulation of proteasomal ubiquitin-dependent protein catabolic process	biological_process	0.0332153	1	3	32	Prickle1,Psmd10,Clu,
GO:0046982	protein heterodimerization activity	molecular_function	0.0332894	1	11	263	Nr4a2,Robo3,Cybb,Tgfbr1,Sim1,Gucy1b3,Panx2,Itgal,Pml,Gtf2a1,Irak2,
GO:0048384	retinoic acid receptor signaling pathway	biological_process	0.0334393	1	2	13	Rarg,Pml,
GO:0006351	transcription, DNA-dependent	biological_process	0.0335339	1	16	432	Rarg,Foxo3,Med26,Nr4a2,Sox2,Smarca1,Hes6,Ppp1r1b,Etv6,Ets1,Smad4,Zhx1,Vax1,Nr1d1,Hoxd9,Nr2f1,
GO:0010866	regulation of triglyceride biosynthetic process	biological_process	0.0338272	1	1	2	Fitm2,
GO:0006950	response to stress	biological_process	0.0346932	1	6	127	Car2,Nr4a2,Hspa2,Clu,Rps6ka5,Alb,
GO:0004771	sterol esterase activity	molecular_function	0.0347443	1	1	2	Lipa,
GO:0006171	cAMP biosynthetic process	biological_process	0.0349075	1	2	12	Adcy3,Adcy10,
GO:0044268	multicellular organismal protein metabolic process	biological_process	0.0349744	1	1	1	Acaca,
GO:0043197	dendritic spine	cellular_component	0.0350878	1	5	75	Ppp1r9a,P2rx6,Strn,Cnih2,App,
GO:0003707	steroid hormone receptor activity	molecular_function	0.0354681	1	4	50	Rarg,Nr4a2,Nr1d1,Nr2f1,
GO:0016492	G-protein coupled neurotensin receptor activity	molecular_function	0.0355075	1	1	2	Ntsr2,
GO:0015671	oxygen transport	biological_process	0.0355537	1	1	6	Hbb-b1,
GO:0005174	CD40 receptor binding	molecular_function	0.0361594	1	1	2	Traf2,
GO:0005771	multivesicular body	cellular_component	0.0361722	1	2	19	Sftpc,Zp2,
GO:0050680	negative regulation of epithelial cell proliferation	biological_process	0.0362314	1	3	33	Sox2,Sav1,Wfdc1,
GO:0030910	olfactory placode formation	biological_process	0.0362789	1	1	2	Sox2,
GO:0006487	protein N-linked glycosylation	biological_process	0.036355	1	2	16	Serpina1b,Entpd5,
GO:0032869	cellular response to insulin stimulus	biological_process	0.0364572	1	4	57	Ahsg,Gsk3a,Ccnd2,Prkdc,
GO:0070848	response to growth factor stimulus	biological_process	0.0365715	1	2	16	Sftpc,Sox2,
GO:0070682	proteasome regulatory particle assembly	biological_process	0.0366348	1	1	2	Psmd10,
GO:0008285	negative regulation of cell proliferation	biological_process	0.0370414	1	10	234	Rarg,Inppl1,Timp2,Scin,Trim35,Pds5b,Pbrm1,Smad4,Strn,Pml,
GO:0005833	hemoglobin complex	cellular_component	0.0372035	1	1	8	Hbb-b1,
GO:0045768	positive regulation of anti-apoptosis	biological_process	0.0372065	1	3	34	Rasa1,Rnf144b,Tox3,
GO:0060230	lipoprotein lipase activator activity	molecular_function	0.037248	1	1	4	Apoh,
GO:0051659	maintenance of mitochondrion location	biological_process	0.0373427	1	1	2	Alb,
GO:0005290	L-histidine transmembrane transporter activity	molecular_function	0.0374816	1	1	2	Slc38a3,
GO:0015817	histidine transport	biological_process	0.0374816	1	1	2	Slc38a3,
GO:0032580	Golgi cisterna membrane	cellular_component	0.0380634	1	4	56	Scfd1,Csgalnact2,Chpf2,Golga1,
GO:0030426	growth cone	cellular_component	0.038237	1	5	74	Ppp1r9a,Adcy10,Als2,Clu,Arhgef7,
GO:0032190	acrosin binding	molecular_function	0.0382494	1	1	3	Zp2,
GO:0005024	transforming growth factor beta-activated receptor activity	molecular_function	0.0382887	1	2	13	Tgfbr1,Acvr2a,
GO:0061077	chaperone-mediated protein folding	biological_process	0.0385101	1	1	2	Clu,
GO:0060431	primary lung bud formation	biological_process	0.0387054	1	1	2	Rdh10,
GO:0051354	negative regulation of oxidoreductase activity	biological_process	0.0387834	1	1	4	Hp,
GO:0006094	gluconeogenesis	biological_process	0.0389079	1	2	19	Pgam2,Rbp4,
GO:0030479	actin cortical patch	cellular_component	0.0391011	1	1	2	Inppl1,
GO:0031662	positive regulation of cyclin-dependent protein kinase activity involved in G2/M	biological_process	0.0391297	1	1	2	Hspa2,
GO:0001714	endodermal cell fate specification	biological_process	0.0391734	1	1	2	Sox2,
GO:0045930	negative regulation of mitotic cell cycle	biological_process	0.0391838	1	2	13	Trim35,Pml,
GO:0032052	bile acid binding	molecular_function	0.0393104	1	1	3	Pygl,
GO:0043401	steroid hormone mediated signaling pathway	biological_process	0.0393311	1	4	52	Rarg,Nr4a2,Nr1d1,Nr2f1,
GO:0001556	oocyte maturation	biological_process	0.0393492	1	2	14	Rec8,Foxo3,
GO:0010862	positive regulation of pathway-restricted SMAD protein phosphorylation	biological_process	0.0393671	1	2	15	Tgfbr1,Smad4,
GO:0034314	Arp2/3 complex-mediated actin nucleation	biological_process	0.0393742	1	1	2	Jmy,
GO:0090177	establishment of planar polarity involved in neural tube closure	biological_process	0.0398752	1	1	2	Cthrc1,
GO:0050327	testosterone 17-beta-dehydrogenase (NAD+) activity	molecular_function	0.0401496	1	1	5	Hsd17b2,
GO:0017124	SH3 domain binding	molecular_function	0.0403024	1	6	102	Enkur,Inppl1,Arhgap42,Baiap2,Noxa1,Arhgap27,
GO:2000036	regulation of stem cell maintenance	biological_process	0.0403578	1	1	2	Sav1,
GO:0008745	N-acetylmuramoyl-L-alanine amidase activity	molecular_function	0.0405725	1	1	4	Pglyrp4,
GO:0016019	peptidoglycan receptor activity	molecular_function	0.0405725	1	1	4	Pglyrp4,
GO:0008670	2,4-dienoyl-CoA reductase (NADPH) activity	molecular_function	0.0409328	1	1	2	Decr1,
GO:0043086	negative regulation of catalytic activity	biological_process	0.0409545	1	2	16	Nqo1,Txnip,
GO:0003349	epicardium-derived cardiac endothelial cell differentiation	biological_process	0.041145	1	1	2	Pbrm1,
GO:0034976	response to endoplasmic reticulum stress	biological_process	0.0413779	1	2	14	Col4a3bp,Usp19,
GO:0006868	glutamine transport	biological_process	0.0414095	1	1	2	Slc38a3,
GO:0015186	L-glutamine transmembrane transporter activity	molecular_function	0.0414095	1	1	2	Slc38a3,
GO:0046483	heterocycle metabolic process	biological_process	0.0417247	1	1	3	Cyp2e1,
GO:0008093	cytoskeletal adaptor activity	molecular_function	0.0417477	1	2	13	Arhgap42,Baiap2,
GO:0042168	heme metabolic process	biological_process	0.0420267	1	1	4	Hpx,
GO:0051668	localization within membrane	biological_process	0.0425043	1	1	2	Cnih2,
GO:0051289	protein homotetramerization	biological_process	0.0425169	1	3	40	Acaca,Pfkp,Decr1,
GO:0001673	male germ cell nucleus	cellular_component	0.0426268	1	2	18	Rec8,Hspa2,
GO:0048568	embryonic organ development	biological_process	0.042649	1	2	15	Sox2,Rdh10,
GO:0030099	myeloid cell differentiation	biological_process	0.0428226	1	2	15	Hoxb7,Pml,
GO:0005057	receptor signaling protein activity	molecular_function	0.0430307	1	2	19	Tiam1,Siglece,
GO:0003870	5-aminolevulinate synthase activity	molecular_function	0.0430575	1	1	2	Alas2,
GO:0019842	vitamin binding	molecular_function	0.0432921	1	1	2	Pygl,
GO:0005085	guanyl-nucleotide exchange factor activity	molecular_function	0.0434835	1	7	129	Sos2,Tiam1,Mcf2l,Als2,Vav3,Arhgef7,Rpgr,
GO:0060393	regulation of pathway-restricted SMAD protein phosphorylation	biological_process	0.0437267	1	1	3	Bmper,
GO:0043533	inositol 1,3,4,5 tetrakisphosphate binding	molecular_function	0.0438182	1	1	2	Adap2,
GO:0043620	regulation of DNA-dependent transcription in response to stress	biological_process	0.0442492	1	1	2	Jmy,
GO:0008459	chondroitin 6-sulfotransferase activity	molecular_function	0.0442629	1	1	2	Chst7,
GO:0015035	protein disulfide oxidoreductase activity	molecular_function	0.0444901	1	2	23	Grxcr1,Tmx3,
GO:0051563	smooth endoplasmic reticulum calcium ion homeostasis	biological_process	0.0445928	1	1	2	App,
GO:0052593	tryptamine:oxygen oxidoreductase (deaminating) activity	molecular_function	0.0447922	1	1	2	Aoc2,
GO:0052594	aminoacetone:oxygen oxidoreductase(deaminating) activity	molecular_function	0.0447922	1	1	2	Aoc2,
GO:0052595	aliphatic-amine oxidase activity	molecular_function	0.0447922	1	1	2	Aoc2,
GO:0052596	phenethylamine:oxygen oxidoreductase (deaminating) activity	molecular_function	0.0447922	1	1	2	Aoc2,
GO:0009790	embryo development	biological_process	0.0448703	1	5	83	Zfx,Rasa1,Tgfbr1,Csrp2bp,Rbp4,
GO:0008146	sulfotransferase activity	molecular_function	0.0450383	1	3	44	Chst7,Chst1,Chst10,
GO:0045664	regulation of neuron differentiation	biological_process	0.0451362	1	2	16	Timp2,Ccnd2,
GO:0030070	insulin processing	biological_process	0.0451629	1	1	2	Cpe,
GO:0010916	negative regulation of very-low-density lipoprotein particle clearance	biological_process	0.0453189	1	1	5	Apoc3,
GO:0004707	MAP kinase activity	molecular_function	0.0453745	1	2	15	Map2k5,Mapk9,
GO:0004082	bisphosphoglycerate mutase activity	molecular_function	0.0454265	1	1	4	Pgam2,
GO:0004083	bisphosphoglycerate 2-phosphatase activity	molecular_function	0.0454265	1	1	4	Pgam2,
GO:0004619	phosphoglycerate mutase activity	molecular_function	0.0454265	1	1	4	Pgam2,
GO:0021986	habenula development	biological_process	0.0455413	1	1	2	Nr4a2,
GO:0055077	gap junction hemi-channel activity	molecular_function	0.0457804	1	1	3	Panx2,
GO:0046755	non-lytic virus budding	biological_process	0.045995	1	1	2	Lrsam1,
GO:0005105	type 1 fibroblast growth factor receptor binding	molecular_function	0.0463598	1	1	4	Fgf18,
GO:0030675	Rac GTPase activator activity	molecular_function	0.0463689	1	2	12	Arhgap33,Arhgap27,
GO:0070207	protein homotrimerization	biological_process	0.0465189	1	2	15	Traf2,Lcn2,
GO:0004864	protein phosphatase inhibitor activity	molecular_function	0.046543	1	2	17	Ppp1r1b,Phactr3,
GO:0072657	protein localization in membrane	biological_process	0.0467211	1	1	2	Cpe,
GO:0032444	activin responsive factor complex	cellular_component	0.0470899	1	1	3	Smad4,
GO:0002291	T cell activation via T cell receptor contact with antigen bound to MHC molecule on antigen presenting cell	biological_process	0.0471139	1	1	2	Itgal,
GO:0045471	response to ethanol	biological_process	0.0471847	1	5	104	Ccnd2,Cyp2e1,Rbp4,Ccnd1,Ccne1,
GO:0051782	negative regulation of cell division	biological_process	0.0478877	1	1	2	Txnip,
GO:0046328	regulation of JNK cascade	biological_process	0.0484341	1	2	13	Sh3rf1,Traf2,
GO:0031346	positive regulation of cell projection organization	biological_process	0.0485598	1	1	3	Lcn2,
GO:0090201	negative regulation of release of cytochrome c from mitochondria	biological_process	0.0488307	1	1	4	Psmd10,
GO:0042118	endothelial cell activation	biological_process	0.0488682	1	1	3	Bmper,
GO:0009186	deoxyribonucleoside diphosphate metabolic process	biological_process	0.0488888	1	1	2	Rrm2b,
GO:0032211	negative regulation of telomere maintenance via telomerase	biological_process	0.0490326	1	1	3	Pml,
GO:0008526	phosphatidylinositol transporter activity	molecular_function	0.0490361	1	1	2	Pitpnb,
GO:0002138	retinoic acid biosynthetic process	biological_process	0.0491168	1	1	2	Rdh10,
GO:0042391	regulation of membrane potential	biological_process	0.0493615	1	3	34	Kcnh2,Cnih2,Ntsr2,
GO:0010825	positive regulation of centrosome duplication	biological_process	0.0496119	1	1	2	Rock2,
GO:0008074	guanylate cyclase complex, soluble	cellular_component	0.049658	1	1	2	Gucy1b3,
GO:0004865	protein serine/threonine phosphatase inhibitor activity	molecular_function	0.0499602	1	1	3	Ppp1r1b,
